# Supplementary material for: New workflow predicts drug targets against SARS-CoV-2 via metabolic changes in infected cells
Source: PLoS Comput Biol. 2023 Mar 23;19(3):e1010903. doi: 10.1371/journal.pcbi.1010903 (PMC10035753; doi:10.1371/journal.pcbi.1010903)
Supplement: S1 Table — From the listed metabolites, adp_c, h_c, pi_c and ppi_c are the reaction products, while the rest the reactants. (XLSX) [file pcbi.1010903.s006.xlsx]

## Sheet: BOF
Metabolite	Stoichiometric Coefficient
adp_c	25.17
h_c	25.17
pi_c	25.17
ala__L_c	0.396559456
alpa_hs_c	0.011499127
amp_c	0.048664064
arg__L_c	0.325724532
asn__L_c	0.215407845
asp__L_c	0.282759085
atp_c	25.17
chsterol_c	0.020930954
cmp_c	0.042373167
cys__L_c	0.127154496
dag_hs_c	0.0036682
damp_c	0.021495345
dcmp_c	0.014937443
dgmp_c	0.014937443
dtmp_c	0.021495345
gln__L_c	0.280436629
glu__L_c	0.424428935
gly_c	0.366948135
gmp_c	0.043710887
h2o_c	25.17
hdca_c	0.004850777
hdcea_c	0.001222285
his__L_c	0.153862747
ile__L_c	0.25953452
leu__L_c	0.580614138
lys__L_c	0.351852168
met__L_c	0.126573882
ocdca_c	0.004736708
ocdcea_c	0.003853116
pail_hs_c	0.003741686
pchol_hs_c	0.031527146
pe_hs_c	0.021107135
pglyc_hs_c	0.008918017
phe__L_c	0.214246617
pro__L_c	0.346626641
ps_hs_c	0.001024655
ser__L_c	0.476684207
sphmyln_hs_c	0.007049706
tag_hs_c	0.002742439
thr__L_c	0.303661194
trp__L_c	0.069673697
ttdca_c	0.00136164
tyr__L_c	0.156185203
ump_c	0.04602478
val__L_c	0.347207255

## Sheet: VBOF
Metabolite	Stoichiometric Coefficient
adp_c	25.76
h_c	25.76
pi_c	25.76
ppi_c	0.664785408147308
h2o_c	25.76
atp_c	25.76
ctp_c	0.252445933700511
gtp_c	0.252445933700511
utp_c	0.412361706585388
ala__L_c	0.514229365609231
arg__L_c	0.36368443914045
asn__L_c	0.359393636392392
asp__L_c	0.278268562673928
cys__L_c	0.102790292775369
glu__L_c	0.209915852575978
gln__L_c	0.309193467453972
gly_c	0.490974548643072
his__L_c	0.101178462727523
ile__L_c	0.402168271041426
leu__L_c	0.686228305818303
lys__L_c	0.324956053714973
met__L_c	0.10202328399398
phe__L_c	0.298688781969737
pro__L_c	0.280491776533025
ser__L_c	0.496977226062635
thr__L_c	0.447188351688149
trp__L_c	0.120642700063921
tyr__L_c	0.235004820975892
val__L_c	0.317586099772065
pchol_hs_c	0.03840
pe_hs_c	0.014566
pail_hs_c	0.006621
ps_hs_c	0.001986
chsterol_c	0.000012
sphmyln_hs_c	0.001986

## Sheet: EGCs
Compounds tested for Energy-Generating Cycles (EGCs)
Compound	Reaction
ATP	atp_c + h2o_c --> adp_c + h_c + pi_c
CTP	ctp_c + h2o_c --> cdp_c + h_c + pi_c
GTP	gtp_c + h2o_c --> gdp_c + h_c + pi_c
UTP	utp_c + h2o_c --> udp_c + h_c + pi_c
ITP	itp_c + h2o_c --> idp_c + h_c + pi_c
NADH	nadh_c --> h_c + nad_c
NADPH	nadph_c --> h_c + nadp_c
FADH2	fadh2_c --> 2 h_c + fad_c
ACCOA	h2o_c + accoa_c --> h_c + ac_c + coa_c
GLU	glu__L_c + h2o_c --> akg_c + nh4_c + 2 h_c
