# Supplementary material for: New workflow predicts drug targets against SARS-CoV-2 via metabolic changes in infected cells
Source: PLoS Comput Biol. 2023 Mar 23;19(3):e1010903. doi: 10.1371/journal.pcbi.1010903 (PMC10035753; doi:10.1371/journal.pcbi.1010903)
Supplement: S2 Table — (XLSX) [file pcbi.1010903.s007.xlsx]

## Sheet: Sheet 1
BiGG ID	EC Number	Name	Reaction	Subsystems	% of VBOF remained
CTPS1	6.3.4.2	CTP synthase NH3	atp_c + nh4_c + utp_c --> adp_c + ctp_c + 2.0 h_c + pi_c	Pyrimidine metabolism	37.499414135547646
GK1	2.7.4.8	Guanylate kinase (GMP:ATP)	atp_c + gmp_c <=> adp_c + gdp_c	Purine metabolism	37.499778303444344
PUNP4	2.4.2.1	Purine-nucleoside phosphorylase (Deoxyguanosine)	dgsn_c + pi_c <=> 2dr1p_c + gua_c	Purine metabolism	39.496881747365045
EX_pro__L_e		L-Proline exchange	pro__L_e <=>	Exchange reaction	41.665766106360195
UMPK5	2.7.4.14	UMP kinase (dATP)	datp_c + ump_c <=> dadp_c + udp_c	Pyrimidine metabolism	42.14712872856649
ACGAMK	2.7.1.59	N-acetylglucosamine kinase	acgam_c + atp_c --> acgam6p_c + adp_c + h_c	Amino sugar and nucleotide sugar metabolism	42.18344855971844
ACGAMPM	5.4.2.3	Phosphoacetylglucosamine mutase	acgam6p_c <=> acgam1p_c	Amino sugar and nucleotide sugar metabolism	42.18344855981439
UAGDP	2.7.7.23	UDP-N-acetylglucosamine diphosphorylase	acgam1p_c + h_c + utp_c --> ppi_c + uacgam_c	Amino sugar and nucleotide sugar metabolism	42.18344855981439
GGNG		Glycogenin self-glucosylation	Tyr_ggn_c + 8.0 udpg_c --> ggn_c + 8.0 h_c + 8.0 udp_c	Sucrose metabolism	42.21670494718578
GLGNS1		Glycogen synthase (ggn -> glygn1)	ggn_c + 3.0 udpg_c --> glygn1_c + 3.0 h_c + 3.0 udp_c	Sucrose metabolism	42.21670494718578
GLPASE1	2.4.1.1	Glycogen phosphorylase (glygn2 -> dxtrn)	glygn2_c + 3.0 pi_c --> dxtrn_c + 3.0 g1p_c	Sucrose metabolism	42.21670494718578
GLDBRAN	3.2.1.33	Glycogen debranching enzyme	dxtrn_c + h2o_c --> glc__D_c + glygn3_c	Sucrose metabolism	42.21670494720824
GLPASE2	2.4.1.1	Glycogen phosphorylase (amyls -> glc-D)	glygn3_c + 7.0 h2o_c --> Tyr_ggn_c + 7.0 glc__D_c	Sucrose metabolism	42.21670494723625
GLBRAN	2.4.1.18	1,4-alpha-glucan branching enzyme (glygn1 -> glygn2)	glygn1_c --> glygn2_c	Sucrose metabolism	42.21670494726221
NDPK2	2.7.4.6	Nucleoside-diphosphate kinase (ATP:UDP)	atp_c + udp_c <=> adp_c + utp_c	Pyrimidine metabolism	42.219552681019536
UAG2EMA	3.2.1.183, 5.1.3.14	UDP-N-acetyl-D-glucosamine 2-epimerase (Hydrolysis)	h2o_c + uacgam_c --> acmana_c + h_c + udp_c	Amino sugar and nucleotide sugar metabolism	42.219552681019536
ACGAM2E	5.1.3.8	N-acetylglucosamine 2-epimerase	acgam_c <=> acmana_c	Amino sugar and nucleotide sugar metabolism	42.21955268105774
EX_pi_e		Phosphate exchange	pi_e <=>	Exchange reaction	47.00049147014186
DGK2m		Deoxyguanylate kinase (dGMP:dATP) (mitochondrial)	datp_m + dgmp_m <=> dadp_m + dgdp_m	Purine metabolism	49.505478864443276
DTMPK	2.7.4.9	DTMP kinase	atp_c + dtmp_c <=> adp_c + dtdp_c	Pyrimidine metabolism	49.50547886451108
DGNSKm	2.7.1.113	Deoxyguanosine kinase	atp_m + dgsn_m --> adp_m + dgmp_m + h_m	Purine metabolism	49.50547886458704
DM_dttp_m		DTTP demand	dttp_m -->	Demand reaction	49.50547886462506
NDPK8m	2.7.4.6	Nucleoside-diphosphate kinase, mitochondria	atp_m + dadp_m <=> adp_m + datp_m	Purine metabolism	49.50547886487719
DGSNtm		Deoyguanosine transport in mitochondria	dgsn_c <=> dgsn_m	Transport, mitochondrial	49.50547886506255
PGMT	5.4.2.2	Phosphoglucomutase	g1p_c <=> g6p_c	Sucrose metabolism	49.98877180794827
IMPD	1.1.1.205	IMP dehydrogenase	h2o_c + imp_c + nad_c --> h_c + nadh_c + xmp_c	Purine metabolism	50.12376483001588
GMPS2	6.3.5.2	GMP synthase	atp_c + gln__L_c + h2o_c + xmp_c --> amp_c + glu__L_c + gmp_c + 2.0 h_c + ppi_c	Purine metabolism	50.12376483011598
GAPD	1.2.1.12	Glyceraldehyde-3-phosphate dehydrogenase	g3p_c + nad_c + pi_c <=> 13dpg_c + h_c + nadh_c	Glycolysis / Gluconeogenesis	58.08351170896767
PGK	2.7.2.3	Phosphoglycerate kinase	3pg_c + atp_c <=> 13dpg_c + adp_c	Glycolysis / Gluconeogenesis	58.08351170902174
HEX1	2.7.1.1	Hexokinase (D-glucose:ATP)	atp_c + glc__D_c --> adp_c + g6p_c + h_c	Glycolysis / Gluconeogenesis	70.68710328103818
TRIOK	2.7.1.28	Triokinase	atp_c + glyald_c --> adp_c + g3p_c + h_c	Fructose and mannose metabolism	70.68710328110764
FBA2	4.1.2.13	D Fructose 1 phosphate D glyceraldehyde 3 phosphate lyase	f1p_c <=> dhap_c + glyald_c	Glycolysis / Gluconeogenesis	70.68710328111982
KHK	2.7.1.3	Ketohexokinase	atp_c + fru_c --> adp_c + f1p_c + h_c	Fructose and mannose metabolism	70.68710328111982
PGM	5.4.2.1	Phosphoglycerate mutase	2pg_c <=> 3pg_c	Glycolysis / Gluconeogenesis	71.45058801865218
ENO	4.2.1.11	Enolase	2pg_c <=> h2o_c + pep_c	Glycolysis / Gluconeogenesis	71.45058801881251
