# Supplementary material for: New workflow predicts drug targets against SARS-CoV-2 via metabolic changes in infected cells
Source: PLoS Comput Biol. 2023 Mar 23;19(3):e1010903. doi: 10.1371/journal.pcbi.1010903 (PMC10035753; doi:10.1371/journal.pcbi.1010903)
Supplement: S3 Table — All variants are listed along with their GISAID accession number, the associated mutations and submission details. (XLSX) [file pcbi.1010903.s008.xlsx]

## Sheet: Alpha
We gratefully acknowledge the following Authors from the Originating laboratories responsible for obtaining the specimens and the Submitting laboratories where genetic sequence data were generated and shared via the GISAID Initiative, on which this research is based.
Virus Name	Mutations	GISAID Accession ID	Date of collection	Pangolin lineage	Originating lab	Submitting lab	Authors
hCoV-19/England/PHEC-Y304YD99/2021	Spike A570D, Spike D614G, Spike D1118H, Spike H69del, Spike N501Y, Spike P681H, Spike S982A, Spike T716I, Spike V70del, N D3L, N G204R, N R203K, N S235F, NS8 Q27stop, NS8 R52I, NS8 Y73C, NSP3 A890D, NSP3 A1305V, NSP3 I1412T, NSP3 T183I, NSP6 F108del, NSP6 G107del, NSP6 S106del, NSP12 P323L, NSP13 K460R, NSP14 E347G	EPI_ISL_4308513	2021-09-09	B.1.1.7	Respiratory Virus Unit, Microbiology Services Colindale, Public Health England	COVID-19 Genomics UK (COG-UK) Consortium	PHE Covid Sequencing Team
hCoV-19/England/PHEC-Z304Z6DA/2021	Spike A570D, Spike D614G, Spike D1118H, Spike E1207D, Spike H69del, Spike N501Y, Spike P681H, Spike S982A, Spike T716I, Spike V70del, Spike Y144del, N D3L, N G204R, N R203K, N S235F, NS6 V24F, NS8 Q27stop, NS8 R52I, NS8 Y73C, NSP3 A890D, NSP3 I1412T, NSP3 T183I, NSP6 F108del, NSP6 G107del, NSP6 S106del, NSP12 P323L, NSP13 L581F	EPI_ISL_4311710	2021-09-12	B.1.1.7	Respiratory Virus Unit, Microbiology Services Colindale, Public Health England	COVID-19 Genomics UK (COG-UK) Consortium	PHE Covid Sequencing Team
hCoV-19/England/PHEC-Z305Z1AB/2021	Spike A570D, Spike D614G, Spike D1118H, Spike H69del, Spike N501Y, Spike P681H, Spike S982A, Spike T716I, Spike V70del, Spike Y144del, M A2S, N D3L, N G204R, N L161V, N R203K, N S235F, NS3 G224C, NS8 K68stop, NS8 Q27stop, NS8 R52I, NS8 Y73C, NSP1 R24H, NSP2 K45R, NSP3 A890D, NSP3 H1274Y, NSP3 I1412T, NSP3 T183I, NSP3 T771I, NSP5 T243A, NSP6 F108del, NSP6 G107del, NSP6 S106del, NSP8 P178S, NSP12 P…	EPI_ISL_4311848	2021-08-30	B.1.1.7	Respiratory Virus Unit, Microbiology Services Colindale, Public Health England	COVID-19 Genomics UK (COG-UK) Consortium	PHE Covid Sequencing Team
hCoV-19/England/PHEC-Z306Z7A8/2021	Spike A570D, Spike D614G, Spike D1118H, Spike H69del, Spike N501Y, Spike P681H, Spike S982A, Spike T716I, Spike V70del, Spike Y144del, M A2S, N D3L, N G204R, N L161V, N R203K, N S235F, NS3 G224C, NS8 K68stop, NS8 Q27stop, NS8 R52I, NS8 Y73C, NSP1 R24H, NSP2 K45R, NSP3 A890D, NSP3 H1274Y, NSP3 I1412T, NSP3 T183I, NSP3 T771I, NSP5 T243A, NSP6 F108del, NSP6 G107del, NSP6 S106del, NSP8 P178S, NSP12 P…	EPI_ISL_4311908	2021-08-30	B.1.1.7	Respiratory Virus Unit, Microbiology Services Colindale, Public Health England	COVID-19 Genomics UK (COG-UK) Consortium	PHE Covid Sequencing Team
hCoV-19/England/NORT-YYRK5Z/2021	Spike A570D, Spike D614G, Spike D1118H, Spike H69del, Spike N501Y, Spike P681H, Spike S982A, Spike T716I, Spike V70del, Spike Y144del, N D3L, N G204R, N R203K, N S235F, NS8 Q27stop, NS8 R52I, NS8 Y73C, NSP3 A890D, NSP3 I1412T, NSP3 K1051R, NSP3 T183I, NSP5 M17V, NSP6 F108del, NSP6 G107del, NSP6 S106del, NSP12 P323L	EPI_ISL_4528799	2021-09-06	B.1.1.7	Northumbria University / South Tees Hospitals NHS Foundation Trust / North Cumbria Integrated Care NHS Foundation Trust / North Tees and Hartlepool NHS Foundation Trust / Newcastle Hospitals NHS Foundation Trust	COVID-19 Genomics UK (COG-UK) Consortium	Darren L Smith,Andrew Nelson,Matthew Bashton,Greg R Young,Joshua Loh,John Allan,Mohammad A Tariq,Giles S Holt,Gary Black,Wen C Yew,Lynn Dover,Paul Baker,Steve Liggett,Sarah Essex,Jane Greenaway,Debra Padgett,Clive Graham,Garren Scott,Edward Barton,Emma Swindells,Brendan Payne,Jennifer Collins,Yusri Taha,Gary Eltringham
hCoV-19/England/LOND-1290729/2021	Spike A570D, Spike D614G, Spike D1118H, Spike E484K, Spike F486I, Spike N501Y, Spike P681H, Spike Q498R, Spike S982A, Spike T716I, Spike V70del, Spike Y144del, N D3L, N G204R, N P151L, N R203K, N S235F, NS8 Q27stop, NS8 R52I, NS8 Y73C, NSP3 A890D, NSP3 I1412T, NSP3 T183I, NSP6 F108del, NSP6 G107del, NSP6 S106del, NSP12 P323L	EPI_ISL_4769357	2021-09-13	B.1.1.7	Barts Health NHS Trust	COVID-19 Genomics UK (COG-UK) Consortium	CUTINO-MOGUEL, Maria-Teresa; HARRINGTON, David; OWOYEMI, Dola; KULASEGARAN-SHYLINI, Raghavendran; BROAD, Claire; KELE, Beatrix
hCoV-19/England/MILK-9E2FE0/2020	Spike A570D, Spike D614G, Spike D1118H, Spike H69del, Spike N501Y, Spike P681H, Spike S982A, Spike T716I, Spike V70del, Spike Y144del, N D3L, N G204R, N R203K, N S235F, NS8 Q27stop, NS8 R52I, NS8 Y73C, NSP3 A890D, NSP3 I1412T, NSP3 T183I, NSP6 F108del, NSP6 G107del, NSP6 S106del, NSP9 D78N, NSP12 P323L	EPI_ISL_581117	2020-09-21	B.1.1.7	Lighthouse Lab in Milton Keynes	COVID-19 Genomics UK (COG-UK) Consortium	The Lighthouse Lab in Milton Keynes and Alex Alderton, Roberto Amato, Sonia Goncalves, Ewan Harrison, David
hCoV-19/England/NORT-YYFMTE/2021	Spike A570D, Spike D614G, Spike D1118H, Spike H69del, Spike L5F, Spike N501Y, Spike P681H, Spike S982A, Spike T716I, Spike V70del, Spike Y144del, N D3L, N G204R, N R203K, N S235F, NS8 Q27stop, NS8 R52I, NS8 Y73C, NSP2 A419V, NSP3 A890D, NSP3 I1412T, NSP3 P153L, NSP3 T183I, NSP6 F108del, NSP6 G107del, NSP6 S106del, NSP12 P323L	EPI_ISL_4769932	2021-09-15	B.1.1.7	Northumbria University / South Tees Hospitals NHS Foundation Trust / North Cumbria Integrated Care NHS Foundation Trust / North Tees and Hartlepool NHS Foundation Trust / Newcastle Hospitals NHS Foundation Trust	COVID-19 Genomics UK (COG-UK) Consortium	K. Jackson, Ian Johnston, Dominic Kwiatkowski, Cordelia Langford, John Sillitoe on behalf of the Wellcome
hCoV-19/England/BIRM-BCNWQ6/2021	Spike A570D, Spike D614G, Spike D1118H, Spike H69del, Spike N501Y, Spike P681H, Spike S982A, Spike T716I, Spike V70del, Spike Y144del, N D3L, N G204R, N R203K, N S235F, NS8 K68stop, NS8 Q27stop, NS8 R52I, NS8 Y73C, NSP3 A890D, NSP3 I1412T, NSP3 T183I, NSP6 F108del, NSP6 G107del, NSP6 S106del, NSP12 P323L	EPI_ISL_7842814	2021-03-16	B.1.1.7	University of Birmingham	COVID-19 Genomics UK (COG-UK) Consortium	Sanger Institute COVID-19 Surveillance Team
hCoV-19/England/PHESW-YYBDF1X/2021	Spike A570D, Spike D614G, Spike D1118H, Spike H69del, Spike N501Y, Spike P681H, Spike S982A, Spike T716I, Spike V70del, Spike Y144del, N D3L, N G204R, N R203K, N S235F, NS8 K68stop, NS8 Q27stop, NS8 R52I, NS8 Y73C, NSP3 A890D, NSP3 I1412T, NSP3 T183I, NSP6 F108del, NSP6 G107del, NSP6 L260F, NSP6 S106del, NSP12 P323L	EPI_ISL_5043499	2021-01-14	B.1.1.7	Centre for Enzyme Innovation, University of Portsmouth / Translational Research Laboratory, Portsmouth Hospitals NHS Trust / Hampshire Hospitals NHS Foundation Trust / Bournemouth University / University Hospitals Dorset NHS Foundation Trust / Brighton and Sussex University Hospitals NHS Trust / Dartford and Gravesham NHS Trust / Isle of Wight NHS Trust / Maidstone and Tunbridge Wells NHS Trust /…	COVID-19 Genomics UK (COG-UK) Consortium	Darren L Smith,Andrew Nelson,Matthew Bashton,Greg R Young,Joshua Loh,John Allan,Mohammad A Tariq,Giles S Holt,Gary Black,Wen C Yew,Lynn Dover,Paul Baker,Steve Liggett,Sarah Essex,Jane Greenaway,Debra Padgett,Clive Graham,Garren Scott,Edward Barton,Emma Swindells,Brendan Payne,Jennifer Collins,Yusri Taha,Gary Eltringham
hCoV-19/England/PHESW-YYBDRSE/2020	Spike A570D, Spike D614G, Spike D1118H, Spike H69del, Spike N501Y, Spike P681H, Spike S982A, Spike T716I, Spike V70del, Spike Y144del, N D3L, N G204R, N R203K, N S235F, NS8 Q27stop, NS8 R52I, NS8 Y73C, NSP3 A496V, NSP3 A890D, NSP3 I1412T, NSP3 T183I, NSP6 F108del, NSP6 G107del, NSP6 S106del, NSP8 T141M, NSP12 P323L	EPI_ISL_5043535	2020-12-26	B.1.1.7	Centre for Enzyme Innovation, University of Portsmouth / Translational Research Laboratory, Portsmouth Hospitals NHS Trust / Hampshire Hospitals NHS Foundation Trust / Bournemouth University / University Hospitals Dorset NHS Foundation Trust / Brighton and Sussex University Hospitals NHS Trust / Dartford and Gravesham NHS Trust / Isle of Wight NHS Trust / Maidstone and Tunbridge Wells NHS Trust /…	COVID-19 Genomics UK (COG-UK) Consortium	Institute of Microbiology, University of Birmingham: Claire McMurray, Joanne Stockton, Samuel Nicholls, Radoslaw Poplawski, Will Rowe, Josh Quick, Nicholas Loman. University of Birmingham Testing Laboratory: Celina M Whalley, Andrew Bosworth, Charlotte Poxon, Kasun Wanigasooriya, Oliver Pickles, Mike Kidd, Alex Richter, Andrew D Beggs PHE Heartlands Lab: Husam Osman, Andrew Bosworth. Queen Elizab…
hCoV-19/England/PHESW-YYBDRXZ/2020	Spike A570D, Spike D614G, Spike D1118H, Spike H69del, Spike N501Y, Spike P681H, Spike S982A, Spike T716I, Spike V70del, Spike Y144del, N D3L, N G204R, N R203K, N S235F, NS8 Q27stop, NS8 R52I, NS8 Y73C, NSP3 A890D, NSP3 I1412T, NSP3 T183I, NSP6 F108del, NSP6 G107del, NSP6 S106del, NSP12 P323L	EPI_ISL_5043536	2020-12-24	B.1.1.7	Centre for Enzyme Innovation, University of Portsmouth / Translational Research Laboratory, Portsmouth Hospitals NHS Trust / Hampshire Hospitals NHS Foundation Trust / Bournemouth University / University Hospitals Dorset NHS Foundation Trust / Brighton and Sussex University Hospitals NHS Trust / Dartford and Gravesham NHS Trust / Isle of Wight NHS Trust / Maidstone and Tunbridge Wells NHS Trust /…	COVID-19 Genomics UK (COG-UK) Consortium	Samuel Robson, Angela Beckett, Salman Goudarzi, Christopher Fearn, Kate Cook, Katie Loveson, Sharon Glaysher, Scott Elliott, Kelly Bicknell, Sarah Wyllie, Allyson Lloyd, Robert Impey, Anoop Chauhan, Stephen Kidd, Nathan Moore, Nick Cortes, Claire Thomas, Anna Mantzaouratou, Sarah Buchan, Magdalena Barrow, Andrew Butt, Liz Sheridan, Jonnie Seymour, Dorian Crudgington, Ben Macklin, Mohammed Hassan-…
hCoV-19/England/PHESW-YYBN9KE/2021	Spike A570D, Spike D614G, Spike D1118H, Spike H69del, Spike N501Y, Spike P681H, Spike S982A, Spike T716I, Spike V70del, Spike Y144del, N D3L, N G204R, N R203K, N S235F, NS8 K68stop, NS8 Q27stop, NS8 R52I, NS8 Y73C, NSP3 A890D, NSP3 I1412T, NSP3 T183I, NSP6 F108del, NSP6 G107del, NSP6 L260F, NSP6 S106del, NSP12 P323L	EPI_ISL_5043566	2021-02-04	B.1.1.7	Centre for Enzyme Innovation, University of Portsmouth / Translational Research Laboratory, Portsmouth Hospitals NHS Trust / Hampshire Hospitals NHS Foundation Trust / Bournemouth University / University Hospitals Dorset NHS Foundation Trust / Brighton and Sussex University Hospitals NHS Trust / Dartford and Gravesham NHS Trust / Isle of Wight NHS Trust / Maidstone and Tunbridge Wells NHS Trust /…	COVID-19 Genomics UK (COG-UK) Consortium	Samuel Robson, Angela Beckett, Salman Goudarzi, Christopher Fearn, Kate Cook, Katie Loveson, Sharon Glaysher, Scott Elliott, Kelly Bicknell, Sarah Wyllie, Allyson Lloyd, Robert Impey, Anoop Chauhan, Stephen Kidd, Nathan Moore, Nick Cortes, Claire Thomas, Anna Mantzaouratou, Sarah Buchan, Magdalena Barrow, Andrew Butt, Liz Sheridan, Jonnie Seymour, Dorian Crudgington, Ben Macklin, Mohammed Hassan-…
hCoV-19/England/PHESW-YYBN9WU/2021	Spike A570D, Spike D614G, Spike D1118H, Spike H69del, Spike N501Y, Spike P681H, Spike S982A, Spike T716I, Spike V70del, Spike Y144del, N D3L, N G204R, N R203K, N S235F, NS8 K68stop, NS8 Q27stop, NS8 R52I, NS8 Y73C, NSP3 A890D, NSP3 I1412T, NSP3 T183I, NSP6 F108del, NSP6 G107del, NSP6 L260F, NSP6 S106del, NSP12 P323L	EPI_ISL_5043571	2021-01-07	B.1.1.7	Centre for Enzyme Innovation, University of Portsmouth / Translational Research Laboratory, Portsmouth Hospitals NHS Trust / Hampshire Hospitals NHS Foundation Trust / Bournemouth University / University Hospitals Dorset NHS Foundation Trust / Brighton and Sussex University Hospitals NHS Trust / Dartford and Gravesham NHS Trust / Isle of Wight NHS Trust / Maidstone and Tunbridge Wells NHS Trust /…	COVID-19 Genomics UK (COG-UK) Consortium	Samuel Robson, Angela Beckett, Salman Goudarzi, Christopher Fearn, Kate Cook, Katie Loveson, Sharon Glaysher, Scott Elliott, Kelly Bicknell, Sarah Wyllie, Allyson Lloyd, Robert Impey, Anoop Chauhan, Stephen Kidd, Nathan Moore, Nick Cortes, Claire Thomas, Anna Mantzaouratou, Sarah Buchan, Magdalena Barrow, Andrew Butt, Liz Sheridan, Jonnie Seymour, Dorian Crudgington, Ben Macklin, Mohammed Hassan-…
hCoV-19/England/PORT-1E896C0/2021	Spike A570D, Spike D614G, Spike D1118H, Spike H69del, Spike N501Y, Spike P681H, Spike P812S, Spike S982A, Spike T716I, Spike V70del, Spike Y144del, N D3L, N G204R, N R203K, N S235F, NS8 Q27stop, NS8 R52I, NS8 Y73C, NSP3 A890D, NSP3 I1412T, NSP3 M829I, NSP3 T183I, NSP6 F108del, NSP6 G107del, NSP6 S106del, NSP12 P323L	EPI_ISL_5049553	2021-01-24	B.1.1.7	Centre for Enzyme Innovation, University of Portsmouth / Translational Research Laboratory, Portsmouth Hospitals NHS Trust / Hampshire Hospitals NHS Foundation Trust / Bournemouth University / University Hospitals Dorset NHS Foundation Trust / Brighton and Sussex University Hospitals NHS Trust / Dartford and Gravesham NHS Trust / Isle of Wight NHS Trust / Maidstone and Tunbridge Wells NHS Trust /…	COVID-19 Genomics UK (COG-UK) Consortium	Samuel Robson, Angela Beckett, Salman Goudarzi, Christopher Fearn, Kate Cook, Katie Loveson, Sharon Glaysher, Scott Elliott, Kelly Bicknell, Sarah Wyllie, Allyson Lloyd, Robert Impey, Anoop Chauhan, Stephen Kidd, Nathan Moore, Nick Cortes, Claire Thomas, Anna Mantzaouratou, Sarah Buchan, Magdalena Barrow, Andrew Butt, Liz Sheridan, Jonnie Seymour, Dorian Crudgington, Ben Macklin, Mohammed Hassan-…
hCoV-19/England/NORW-30C9D91/2021	Spike A570D, Spike D614G, Spike D1118H, Spike H69del, Spike P681H, Spike S982A, Spike T716I, Spike V70del, Spike Y144del, N D3L, N G204R, N R203K, N S235F, NS8 Q27stop, NS8 R52I, NS8 Y73C, NSP3 A890D, NSP3 A1305V, NSP3 I1412T, NSP3 T183I, NSP6 F108del, NSP6 G107del, NSP6 S106del, NSP12 P323L, NSP13 K460R, NSP14 E347G	EPI_ISL_6977077	2021-10-26	B.1.1.7	Quadram Institute Bioscience	COVID-19 Genomics UK (COG-UK) Consortium	Samuel Robson, Angela Beckett, Salman Goudarzi, Christopher Fearn, Kate Cook, Katie Loveson, Sharon Glaysher, Scott Elliott, Kelly Bicknell, Sarah Wyllie, Allyson Lloyd, Robert Impey, Anoop Chauhan, Stephen Kidd, Nathan Moore, Nick Cortes, Claire Thomas, Anna Mantzaouratou, Sarah Buchan, Magdalena Barrow, Andrew Butt, Liz Sheridan, Jonnie Seymour, Dorian Crudgington, Ben Macklin, Mohammed Hassan-…
hCoV-19/England/BIRM-BCNSBS/2021	Spike A570D, Spike D614G, Spike D1118H, Spike H69del, Spike N501Y, Spike P681H, Spike S982A, Spike T716I, Spike V70del, Spike Y144del, N D3L, N G204P, N R203K, N S235F, NS3 L95F, NS8 K68stop, NS8 Q27stop, NS8 R52I, NS8 Y73C, NSP3 A890D, NSP3 E1450D, NSP3 I1412T, NSP3 T183I, NSP3 V765F, NSP6 F108del, NSP6 G107del, NSP6 S106del, NSP12 P323L	EPI_ISL_7842800	2021-05-22	Q.7	University of Birmingham	COVID-19 Genomics UK (COG-UK) Consortium	Samuel Robson, Angela Beckett, Salman Goudarzi, Christopher Fearn, Kate Cook, Katie Loveson, Sharon Glaysher, Scott Elliott, Kelly Bicknell, Sarah Wyllie, Allyson Lloyd, Robert Impey, Anoop Chauhan, Stephen Kidd, Nathan Moore, Nick Cortes, Claire Thomas, Anna Mantzaouratou, Sarah Buchan, Magdalena Barrow, Andrew Butt, Liz Sheridan, Jonnie Seymour, Dorian Crudgington, Ben Macklin, Mohammed Hassan-…
hCoV-19/England/BIRM-BCNSYA/2021	Spike A570D, Spike D614G, Spike D1118H, Spike H69del, Spike N501Y, Spike P681H, Spike S982A, Spike T716I, Spike V70del, Spike Y144del, N D3L, N G204P, N R203K, N S235F, NS3 L95F, NS8 K68stop, NS8 Q27stop, NS8 R52I, NS8 Y73C, NSP3 A890D, NSP3 E1450D, NSP3 I1412T, NSP3 T183I, NSP3 V765F, NSP6 F108del, NSP6 G107del, NSP6 S106del, NSP12 P323L	EPI_ISL_7842805	2021-05-22	Q.7	University of Birmingham	COVID-19 Genomics UK (COG-UK) Consortium	Dave J. Baker, Gemma L. Kay, Alp Aydin, Thanh Le-Viet, Steven Rudder, Ana P. Tedim, Anastasia Kolyva, Maria Diaz, Leonardo de Oliveira Martins, Nabil-Fareed Alikhan, Lizzie Meadows, Rachael Stanley, Rose K Davidson, Ngozi Elumogo, Muhammed Yasir, Sophie J. Prosolek, Ebenezer Foster-Nyarko, Martin Lott, Michaela Matthews, Christopher Jeanes, Lewis G. Spurgin, Nicholas M. Thomson, Alexander J Trott…
hCoV-19/Scotland/EDB32489/2021	Spike A570D, Spike D614G, Spike D1118H, Spike H69del, Spike N501Y, Spike P681H, Spike S982A, Spike T716I, Spike V70del, Spike Y144del, N A156S, N D3L, N G204R, N R203K, N S235F, NS3 L15F, NS8 Q27stop, NS8 R52I, NS8 Y73C, NSP3 A890D, NSP3 I1412T, NSP3 T183I, NSP4 F17L, NSP6 F108del, NSP6 G107del, NSP6 S106del, NSP12 P323L, NSP13 K460R	EPI_ISL_8190593	2021-01-15	B.1.1.7	Virology Department, Royal Infirmary of Edinburgh, NHS Lothian / School of Biological Sciences, University of Edinburgh	COVID-19 Genomics UK (COG-UK) Consortium	Institute of Microbiology, University of Birmingham: Claire McMurray, Joanne Stockton, Samuel Nicholls, Radoslaw Poplawski, Will Rowe, Josh Quick, Nicholas Loman. University of Birmingham Testing Laboratory: Celina M Whalley, Andrew Bosworth, Charlotte Poxon, Kasun Wanigasooriya, Oliver Pickles, Mike Kidd, Alex Richter, Andrew D Beggs PHE Heartlands Lab: Husam Osman, Andrew Bosworth. Queen Elizab…
hCoV-19/Scotland/EDB33327/2020	Spike A570D, Spike D614G, Spike D1118H, Spike H69del, Spike N501Y, Spike P681H, Spike S982A, Spike T716I, Spike V70del, Spike Y144del, N A156S, N D3L, N G204R, N R203K, N S235F, NS3 L15F, NS8 Q27stop, NS8 R52I, NS8 Y73C, NSP3 A890D, NSP3 I1412T, NSP3 T183I, NSP4 F17L, NSP6 F108del, NSP6 G107del, NSP6 S106del, NSP12 P323L, NSP13 K460R	EPI_ISL_8190616	2020-12-28	B.1.1.7	Virology Department, Royal Infirmary of Edinburgh, NHS Lothian / School of Biological Sciences, University of Edinburgh	COVID-19 Genomics UK (COG-UK) Consortium	Institute of Microbiology, University of Birmingham: Claire McMurray, Joanne Stockton, Samuel Nicholls, Radoslaw Poplawski, Will Rowe, Josh Quick, Nicholas Loman. University of Birmingham Testing Laboratory: Celina M Whalley, Andrew Bosworth, Charlotte Poxon, Kasun Wanigasooriya, Oliver Pickles, Mike Kidd, Alex Richter, Andrew D Beggs PHE Heartlands Lab: Husam Osman, Andrew Bosworth. Queen Elizab…

## Sheet: Beta
We gratefully acknowledge the following Authors from the Originating laboratories responsible for obtaining the specimens and the Submitting laboratories where genetic sequence data were generated and shared via the GISAID Initiative, on which this research is based.
Virus Name	Mutations	GISAID Accession ID	Date of collection	Pangolin lineage	Originating lab	Submitting lab	Authors
hCoV-19/SouthAfrica/KRISP-K004312/2020	Spike A243del, Spike A701V, Spike D80A, Spike D215G, Spike D614G, Spike E484K, Spike K417N, Spike L242del, Spike L244del, Spike N501Y, E P71L, N T205I, NS3 Q57H, NS3 S171L, NSP2 T85I, NSP3 K837N, NSP5 K90R, NSP6 F108del, NSP6 G107del, NSP6 S106del, NSP12 P323L	EPI_ISL_660190	2020-10-23	B.1.351	NHLS-IALCH	KRISP, KZN Research Innovation and Sequencing Platform	Giandhari J, Pillay S, Lessells R, Mdlalose K, York D, Khan S, Tegally H, Wilkinson E, de Oliveira T
hCoV-19/SouthAfrica/KRISP-K004349-CS1/2020	Spike A243del, Spike A701V, Spike D80A, Spike D215G, Spike D614G, Spike E484K, Spike K417N, Spike L242del, Spike L244del, Spike N501Y, E P71L, N T205I, NS3 Q57H, NS3 S171L, NSP2 T85I, NSP3 K837N, NSP5 K90R, NSP6 F108del, NSP6 G107del, NSP6 S106del, NSP12 P323L, NSP13 T588I	EPI_ISL_660222	2020-11-09	B.1.351	KRISP, KZN Research Innovation and Sequencing Platform	KRISP, KZN Research Innovation and Sequencing Platform	Giandhari J, Pillay S, Lessells R, Mdlalose K, York D, Khan S, Tegally H, Wilkinson E, de Oliveira T
hCoV-19/SouthAfrica/KRISP-EC-K004564/2020	Spike A701V, Spike D80A, Spike D215G, Spike D614G, Spike E484K, Spike N501Y, E P71L, N S327L, N T205I, NS3 Q57H, NS3 S171L, NSP2 T85I, NSP3 K837N, NSP3 K1382Q, NSP3 N1383Y, NSP4 K35R, NSP4 S34F, NSP5 K90R, NSP6 F108del, NSP6 G107del, NSP6 S106del, NSP12 P323L	EPI_ISL_660605	2020-11-12	B.1.351	NHLS-IALCH	KRISP, KZN Research Innovation and Sequencing Platform	Giandhari J, Pillay S, Lessells R, Mdlalose K, York D, Khan S, Tegally H, Wilkinson E, de Oliveira T
hCoV-19/SouthAfrica/KRISP-EC-K004565/2020	Spike A701V, Spike D80A, Spike D614G, Spike E484K, Spike N501Y, N T205I, NS3 Q57H, NS3 S171L, NSP2 T85I, NSP3 K837N, NSP4 S34F, NSP5 K90R, NSP6 F108del, NSP6 G107del, NSP6 S106del, NSP12 P323L	EPI_ISL_660606	2020-11-12	B.1.351	NHLS-IALCH	KRISP, KZN Research Innovation and Sequencing Platform	Giandhari J, Pillay S, Lessells R, Mdlalose K, York D, Khan S, Tegally H, Wilkinson E, de Oliveira T
hCoV-19/SouthAfrica/KRISP-EC-K004572/2020	Spike A243del, Spike A701V, Spike D80A, Spike D215G, Spike D614G, Spike E484K, Spike K417N, Spike L18F, Spike L242del, Spike L244del, Spike L822F, Spike N501Y, E P71L, M H155Y, N T205I, NS3 Q57H, NS3 S171L, NSP2 T85I, NSP3 K837N, NSP5 K90R, NSP12 P323L	EPI_ISL_660609	2020-11-12	B.1.351	NHLS-IALCH	KRISP, KZN Research Innovation and Sequencing Platform	Giandhari J, Pillay S, Lessells R, Mdlalose K, York D, Khan S, Tegally H, Wilkinson E, de Oliveira T
hCoV-19/SouthAfrica/KRISP-EC-K004574/2020	Spike A243del, Spike A701V, Spike D80A, Spike D215G, Spike D614G, Spike E484K, Spike K417N, Spike L18F, Spike L242del, Spike L244del, Spike N501Y, E P71L, N T205I, NS3 Q57H, NS3 S171L, NS8 I121L, NSP2 L451F, NSP2 T85I, NSP3 K837N, NSP4 S34F, NSP5 K90R, NSP6 F108del, NSP6 G107del, NSP6 S106del, NSP12 P323L	EPI_ISL_660610	2020-11-11	B.1.351	NHLS-IALCH	KRISP, KZN Research Innovation and Sequencing Platform	Giandhari J, Pillay S, Lessells R, Mdlalose K, York D, Khan S, Tegally H, Wilkinson E, de Oliveira T
hCoV-19/SouthAfrica/KRISP-EC-K004576/2020	Spike A243del, Spike A701V, Spike A903S, Spike D80A, Spike D215G, Spike D614G, Spike E484K, Spike K417N, Spike L18F, Spike L242del, Spike L244del, Spike N501Y, E P71L, N T205I, NS3 Q57H, NS3 S171L, NS3 W131L, NSP2 T85I, NSP3 K837N, NSP5 K90R, NSP6 F108del, NSP6 G107del, NSP6 S106del, NSP12 P323L	EPI_ISL_660611	2020-11-12	B.1.351	NHLS-IALCH	KRISP, KZN Research Innovation and Sequencing Platform	Giandhari J, Pillay S, Lessells R, Mdlalose K, York D, Khan S, Tegally H, Wilkinson E, de Oliveira T
hCoV-19/SouthAfrica/KRISP-EC-K004578/2020	Spike A701V, Spike D80A, Spike D614G, Spike E484K, Spike N501Y, N T205I, NS3 Q57H, NS3 S171L, NSP2 T85I, NSP3 K837N, NSP3 K1382Q, NSP3 N1383Y, NSP3 S650A, NSP4 S34F, NSP5 K90R, NSP6 F108del, NSP6 G107del, NSP6 S106del, NSP12 P323L	EPI_ISL_660613	2020-11-12	B.1.351	NHLS-IALCH	KRISP, KZN Research Innovation and Sequencing Platform	Giandhari J, Pillay S, Lessells R, Mdlalose K, York D, Khan S, Tegally H, Wilkinson E, de Oliveira T
hCoV-19/SouthAfrica/KRISP-EC-K004582/2020	Spike A243del, Spike A701V, Spike D80A, Spike D215G, Spike D614G, Spike E484K, Spike K417N, Spike L18F, Spike L242del, Spike L244del, Spike N501Y, E P71L, N T205I, NS3 Q57H, NS3 S171L, NSP2 T85I, NSP3 K837N, NSP4 S34F, NSP5 K90R, NSP6 F108del, NSP6 G107del, NSP6 S106del, NSP12 P323L	EPI_ISL_660614	2020-11-13	B.1.351	NHLS-IALCH	KRISP, KZN Research Innovation and Sequencing Platform	Giandhari J, Pillay S, Lessells R, Mdlalose K, York D, Khan S, Tegally H, Wilkinson E, de Oliveira T
hCoV-19/SouthAfrica/KRISP-EC-K004583/2020	Spike A243del, Spike A701V, Spike D80A, Spike D215G, Spike D614G, Spike E484K, Spike K417N, Spike L242del, Spike L244del, Spike N501Y, E P71L, N T205I, NS3 Q57H, NS3 S171L, NS8 V62L, NSP2 T85I, NSP3 K837N, NSP4 A87S, NSP4 S34F, NSP5 K90R, NSP6 F108del, NSP6 G107del, NSP6 S106del, NSP12 P323L	EPI_ISL_660615	2020-11-12	B.1.351	NHLS-IALCH	KRISP, KZN Research Innovation and Sequencing Platform	Giandhari J, Pillay S, Lessells R, Mdlalose K, York D, Khan S, Tegally H, Wilkinson E, de Oliveira T
hCoV-19/SouthAfrica/KRISP-K004599/2020	Spike A243del, Spike A701V, Spike D80A, Spike D215G, Spike D614G, Spike E484K, Spike K417N, Spike L242del, Spike L244del, Spike N501Y, E P71L, N T205I, NS3 Q57H, NS3 S171L, NS8 I121L, NSP2 T85I, NSP3 K837N, NSP5 K90R, NSP6 F108del, NSP6 G107del, NSP6 G135S, NSP6 S106del, NSP12 P323L, NSP13 T588I	EPI_ISL_660629	2020-11-06	B.1.351	NHLS-IALCH	KRISP, KZN Research Innovation and Sequencing Platform	Giandhari J, Pillay S, Lessells R, Mdlalose K, York D, Khan S, Tegally H, Wilkinson E, de Oliveira T
hCoV-19/SouthAfrica/KRISP-K004615/2020	Spike A243del, Spike A701V, Spike D80A, Spike D215G, Spike D614G, Spike E484K, Spike K417N, Spike L242del, Spike L244del, Spike N501Y, E P71L, N T205I, NS3 Q57H, NS3 S171L, NS8 I121L, NSP2 T85I, NSP3 K837N, NSP5 K90R, NSP6 F108del, NSP6 G107del, NSP6 S106del, NSP12 P323L, NSP13 T588I	EPI_ISL_660637	2020-11-03	B.1.351	NHLS-IALCH	KRISP, KZN Research Innovation and Sequencing Platform	Giandhari J, Pillay S, Lessells R, Mdlalose K, York D, Khan S, Tegally H, Wilkinson E, de Oliveira T
hCoV-19/SouthAfrica/KRISP-K004630/2020	Spike A243del, Spike A701V, Spike D80A, Spike D215G, Spike D614G, Spike E484K, Spike K417N, Spike L242del, Spike L244del, Spike N501Y, E P71L, N T205I, NS3 Q57H, NS3 S171L, NS8 I121L, NSP2 T85I, NSP3 K837N, NSP5 K90R, NSP6 F108del, NSP6 G107del, NSP6 G135S, NSP6 S106del, NSP12 P323L, NSP13 T588I	EPI_ISL_660646	2020-11-04	B.1.351	NHLS-IALCH	KRISP, KZN Research Innovation and Sequencing Platform	Giandhari J, Pillay S, Lessells R, Mdlalose K, York D, Khan S, Tegally H, Wilkinson E, de Oliveira T
hCoV-19/SouthAfrica/KRISP-EC-K005235/2020	Spike A243del, Spike A701V, Spike D80A, Spike D215G, Spike D614G, Spike K417N, Spike L18F, Spike L242del, Spike L244del, E P71L, N P67S, N T205I, NS3 Q57H, NSP2 T85I, NSP3 K837N, NSP5 K90R, NSP6 F108del, NSP6 G107del, NSP6 M126I, NSP6 S106del, NSP12 P323L	EPI_ISL_678554	2020-11-18	B.1.351	Netcare	KRISP, KZN Research Innovation and Sequencing Platform	Giandhari J, Pillay S, Lessells R, ChimukangaraB, Mdlalose K, York D, Khan S, Tegally H, Wilkinson E, de Oliveira T
hCoV-19/SouthAfrica/KRISP-EC-K005250/2020	Spike A243del, Spike A701V, Spike D80A, Spike D215G, Spike D614G, Spike K417N, Spike L18F, Spike L242del, Spike L244del, E P71L, N T205I, NS3 Q57H, NSP2 T85I, NSP3 K837N, NSP5 K90R, NSP6 F108del, NSP6 G107del, NSP6 S106del, NSP12 P323L	EPI_ISL_678556	2020-11-18	B.1.351	Netcare	KRISP, KZN Research Innovation and Sequencing Platform	Giandhari J, Pillay S, Lessells R, ChimukangaraB, Mdlalose K, York D, Khan S, Tegally H, Wilkinson E, de Oliveira T
hCoV-19/SouthAfrica/KRISP-EC-K005240/2020	Spike A701V, Spike D614G, N T205I, NS3 D155A, NS3 Q57H, NS7b I2S, NSP2 T85I, NSP3 K837N, NSP5 K90R, NSP6 F108del, NSP6 G107del, NSP6 S106del, NSP12 P323L	EPI_ISL_678557	2020-11-18	B.1.351	Netcare	KRISP, KZN Research Innovation and Sequencing Platform	Giandhari J, Pillay S, Lessells R, ChimukangaraB, Mdlalose K, York D, Khan S, Tegally H, Wilkinson E, de Oliveira T
hCoV-19/SouthAfrica/NHLS-UCT-GS-2090-KRISP/2020	Spike A243del, Spike A701V, Spike D80A, Spike D614G, Spike E484K, Spike K417N, Spike L242del, Spike L244del, Spike N501Y, Spike R246I, E P71L, N T205I, NS3 Q57H, NS3 S171L, NSP2 T85I, NSP3 K837N, NSP4 H36Y, NSP4 S137L, NSP5 K90R, NSP6 M86I, NSP12 P323L, NSP15 N11S	EPI_ISL_696452	2020-11-19	B.1.351	Thembalethu CDC wc THC & NHLS/UCT	KRISP, KZN Research Innovation and Sequencing Platform	Arash Iranzadeh, Deelan Doolabh, Lynn Tyers, Bruna Galvao, Innocent Mudau, Marvin Hsiao, Kruger Marais, Jennifer Giandhari, Sureshnee Pillay, Houriiyah Tegally, Emanuel James San, Tulio de Oliveira, Diana Hardie, Stephen Korsman, Carolyn Williamson
hCoV-19/SouthAfrica/NHLS-UCT-GS-3560-KRISP/2020	Spike A243del, Spike A701V, Spike D215H, Spike D614G, Spike E484K, Spike K417N, Spike L242del, Spike L244del, Spike N501Y, E P71L, N T205I, NS3 Q57H, NS3 S171L, NSP2 T85I, NSP3 K837N, NSP3 T1269I, NSP5 K90R, NSP6 F108del, NSP6 G107del, NSP6 S106del, NSP10 S33N, NSP12 P323L	EPI_ISL_696453	2020-11-20	B.1.351	Pacaltsdorp Clinic wc PAC & NHLS/UCT	KRISP, KZN Research Innovation and Sequencing Platform	Arash Iranzadeh, Deelan Doolabh, Lynn Tyers, Bruna Galvao, Innocent Mudau, Marvin Hsiao, Kruger Marais, Jennifer Giandhari, Sureshnee Pillay, Houriiyah Tegally, Emanuel James San, Tulio de Oliveira, Diana Hardie, Stephen Korsman, Carolyn Williamson
hCoV-19/SouthAfrica/NHLS-UCT-GS-1394-KRISP/2020	Spike A243del, Spike A701V, Spike D80A, Spike D215G, Spike D614G, Spike E484K, Spike K417N, Spike L242del, Spike L244del, Spike N501Y, E P71L, N T24I, N T205I, NS3 Q57H, NS3 S171L, NSP2 L410F, NSP2 T85I, NSP3 K837N, NSP5 K90R, NSP6 F108del, NSP6 G107del, NSP6 S106del, NSP12 P323L, NSP13 T588I	EPI_ISL_696454	2020-11-20	B.1.351	Plettenberg Bay Clinic wc PLC & NHLS/UCT	KRISP, KZN Research Innovation and Sequencing Platform	Arash Iranzadeh, Deelan Doolabh, Lynn Tyers, Bruna Galvao, Innocent Mudau, Marvin Hsiao, Kruger Marais, Jennifer Giandhari, Sureshnee Pillay, Houriiyah Tegally, Emanuel James San, Tulio de Oliveira, Diana Hardie, Stephen Korsman, Carolyn Williamson
hCoV-19/SouthAfrica/NHLS-UCT-GS-2101-KRISP/2020	Spike A243del, Spike A701V, Spike D80A, Spike D614G, Spike E484K, Spike K417N, Spike L242del, Spike L244del, Spike N501Y, Spike R246I, E P71L, N T205I, NS3 Q57H, NS3 S171L, NSP2 T85I, NSP3 K837N, NSP4 H36Y, NSP4 S137L, NSP5 K90R, NSP6 M86I, NSP12 P323L	EPI_ISL_696455	2020-11-19	B.1.351	Thembalethu CDC wc THC & NHLS/UCT	KRISP, KZN Research Innovation and Sequencing Platform	Arash Iranzadeh, Deelan Doolabh, Lynn Tyers, Bruna Galvao, Innocent Mudau, Marvin Hsiao, Kruger Marais, Jennifer Giandhari, Sureshnee Pillay, Houriiyah Tegally, Emanuel James San, Tulio de Oliveira, Diana Hardie, Stephen Korsman, Carolyn Williamson

## Sheet: Gamma
We gratefully acknowledge the following Authors from the Originating laboratories responsible for obtaining the specimens and the Submitting laboratories where genetic sequence data were generated and shared via the GISAID Initiative, on which this research is based.
Virus Name	Mutations	GISAID Accession ID	Date of collection	Pangolin lineage	Originating lab	Submitting lab	Authors
hCoV-19/Brazil/PR-BT56885FI/2021	Spike D138Y, Spike D614G, Spike E484K, Spike H655Y, Spike K417T, Spike L18F, Spike N501Y, Spike P26S, Spike R190S, Spike T20N, Spike T1027I, Spike V1176F, N A267V, N G204R, N P80R, N R203K, NS3 S253P, NS7a Y97stop, NS8 E92K, NSP3 I896V, NSP3 K977Q, NSP3 S370L, NSP3 T24I, NSP6 F108del, NSP6 G107del, NSP6 K109del, NSP12 P323L, NSP13 E341D	EPI_ISL_9155491	2021-03-21	P.1	Centro de Medicina Tropical - Fundação de Saúde Itaiguapy	Instituto de Biotecnologia - UNESP-Botucatu-SP	Fábio Sossai Possebon; Leila Sabrina Ullmann; Cecília Artico Banho; Cíntia Bittar; Guilherme Campos; Helena Lage Ferreira; Jorge A. Petroli Marchesi; Lívia Sacchetto; Maisa C. Pereira Parra; Marília Moraes; Robson Michael Delai; Leonardo Ferreira; Aline Cristiane Cechinel Assing Batista; Açucena Velho Rivas; Marcelo Fruehwirth; Adriele Barboza de Souza; Luiz Carlos Santiago Ferreira Junior; Franc…
hCoV-19/Brazil/PR-BT60804FI/2021	Spike D138Y, Spike D614G, Spike E484K, Spike H655Y, Spike K417T, Spike L18F, Spike N501Y, Spike P26S, Spike R190S, Spike T20N, Spike T1027I, Spike V1176F, N G204R, N P80R, N R203K, NS3 S253P, NS8 E92K, NSP1 I114T, NSP3 K977Q, NSP3 Q1884H, NSP3 S370L, NSP6 F108del, NSP6 G107del, NSP6 K109del, NSP6 M115I, NSP12 P323L, NSP13 E341D, NSP13 P300L	EPI_ISL_9155493	2021-04-15	P.1	Centro de Medicina Tropical - Fundação de Saúde Itaiguapy	Instituto de Biotecnologia - UNESP-Botucatu-SP	Fábio Sossai Possebon; Leila Sabrina Ullmann; Cecília Artico Banho; Cíntia Bittar; Guilherme Campos; Helena Lage Ferreira; Jorge A. Petroli Marchesi; Lívia Sacchetto; Maisa C. Pereira Parra; Marília Moraes; Robson Michael Delai; Leonardo Ferreira; Aline Cristiane Cechinel Assing Batista; Açucena Velho Rivas; Marcelo Fruehwirth; Adriele Barboza de Souza; Luiz Carlos Santiago Ferreira Junior; Franc…
hCoV-19/Brazil/PR-BT60814FI/2021	Spike D138Y, Spike D614G, Spike E484K, Spike H655Y, Spike K417T, Spike L18F, Spike N501Y, Spike P26S, Spike R190S, Spike T20N, Spike T1027I, Spike V1176F, N G204R, N P80R, N R203K, NS3 S253P, NS7a S83L, NS8 E92K, NSP3 K977Q, NSP3 S370L, NSP3 T133I, NSP6 F108del, NSP6 G107del, NSP6 K109del, NSP6 L37F, NSP12 P323L, NSP12 R285C, NSP13 E341D	EPI_ISL_9155494	2021-04-15	P.1	Centro de Medicina Tropical - Fundação de Saúde Itaiguapy	Instituto de Biotecnologia - UNESP-Botucatu-SP	Fábio Sossai Possebon; Leila Sabrina Ullmann; Cecília Artico Banho; Cíntia Bittar; Guilherme Campos; Helena Lage Ferreira; Jorge A. Petroli Marchesi; Lívia Sacchetto; Maisa C. Pereira Parra; Marília Moraes; Robson Michael Delai; Leonardo Ferreira; Aline Cristiane Cechinel Assing Batista; Açucena Velho Rivas; Marcelo Fruehwirth; Adriele Barboza de Souza; Luiz Carlos Santiago Ferreira Junior; Franc…
hCoV-19/Brazil/PR-BT62337FI/2021	Spike D138Y, Spike D614G, Spike E484K, Spike H655Y, Spike K417T, Spike L18F, Spike N501Y, Spike P26S, Spike R190S, Spike T20N, Spike T1027I, Spike V1176F, N G204R, N P80R, N R203K, NS3 S253P, NS8 E92K, NSP1 I114T, NSP3 K977Q, NSP3 S370L, NSP3 S1160F, NSP6 F108del, NSP6 G107del, NSP6 S106del, NSP12 P323L, NSP13 E341D	EPI_ISL_9155496	2021-04-26	P.1	Centro de Medicina Tropical - Fundação de Saúde Itaiguapy	Instituto de Biotecnologia - UNESP-Botucatu-SP	Fábio Sossai Possebon; Leila Sabrina Ullmann; Cecília Artico Banho; Cíntia Bittar; Guilherme Campos; Helena Lage Ferreira; Jorge A. Petroli Marchesi; Lívia Sacchetto; Maisa C. Pereira Parra; Marília Moraes; Robson Michael Delai; Leonardo Ferreira; Aline Cristiane Cechinel Assing Batista; Açucena Velho Rivas; Marcelo Fruehwirth; Adriele Barboza de Souza; Luiz Carlos Santiago Ferreira Junior; Franc…
hCoV-19/Brazil/PR-BT62346FI/2021	Spike D138Y, Spike D614G, Spike E484K, Spike H655Y, Spike K417T, Spike L18F, Spike N501Y, Spike P26S, Spike R190S, Spike T1027I, Spike V1176F, N G204R, N P80R, N P383L, N R203K, NS3 S253P, NSP3 K977Q, NSP3 S370L, NSP4 D217H, NSP6 F108del, NSP6 G107del, NSP6 K109del, NSP12 P323L	EPI_ISL_9155498	2021-04-26	P.1	Centro de Medicina Tropical - Fundação de Saúde Itaiguapy	Instituto de Biotecnologia - UNESP-Botucatu-SP	Fábio Sossai Possebon; Leila Sabrina Ullmann; Cecília Artico Banho; Cíntia Bittar; Guilherme Campos; Helena Lage Ferreira; Jorge A. Petroli Marchesi; Lívia Sacchetto; Maisa C. Pereira Parra; Marília Moraes; Robson Michael Delai; Leonardo Ferreira; Aline Cristiane Cechinel Assing Batista; Açucena Velho Rivas; Marcelo Fruehwirth; Adriele Barboza de Souza; Luiz Carlos Santiago Ferreira Junior; Franc…
hCoV-19/Brazil/PR-BT76241FI/2021	Spike D138Y, Spike D614G, Spike E484K, Spike H655Y, Spike K417T, Spike L18F, Spike N501Y, Spike P26S, Spike P681H, Spike R190S, Spike T20N, Spike T1027I, Spike V1176F, N G204R, N P80R, N R203K, N S194L, NS3 S253P, NS8 E92K, NSP3 A1321V, NSP3 E324V, NSP3 K977Q, NSP3 S370L, NSP6 F108del, NSP6 G107del, NSP6 S106del, NSP12 P323L, NSP13 E341D	EPI_ISL_9155547	2021-07-27	P.1.7	Centro de Medicina Tropical - Fundação de Saúde Itaiguapy	Instituto de Biotecnologia - UNESP-Botucatu-SP	Fábio Sossai Possebon; Leila Sabrina Ullmann; Cecília Artico Banho; Cíntia Bittar; Guilherme Campos; Helena Lage Ferreira; Jorge A. Petroli Marchesi; Lívia Sacchetto; Maisa C. Pereira Parra; Marília Moraes; Robson Michael Delai; Leonardo Ferreira; Aline Cristiane Cechinel Assing Batista; Açucena Velho Rivas; Marcelo Fruehwirth; Adriele Barboza de Souza; Luiz Carlos Santiago Ferreira Junior; Franc…
hCoV-19/Brazil/PR-BT76249FI/2021	Spike D138Y, Spike D614G, Spike E484K, Spike H655Y, Spike K417T, Spike L18F, Spike N501Y, Spike P26S, Spike P681H, Spike R190S, Spike T20N, Spike T1027I, Spike V1176F, N G204R, N P80R, N R203K, N S194L, NS3 S253P, NS8 E92K, NSP3 A1321V, NSP3 E324V, NSP3 K977Q, NSP3 S370L, NSP6 F108del, NSP6 G107del, NSP6 S106del, NSP12 P323L, NSP13 E341D	EPI_ISL_9155548	2021-07-27	P.1.7	Centro de Medicina Tropical - Fundação de Saúde Itaiguapy	Instituto de Biotecnologia - UNESP-Botucatu-SP	Fábio Sossai Possebon; Leila Sabrina Ullmann; Cecília Artico Banho; Cíntia Bittar; Guilherme Campos; Helena Lage Ferreira; Jorge A. Petroli Marchesi; Lívia Sacchetto; Maisa C. Pereira Parra; Marília Moraes; Robson Michael Delai; Leonardo Ferreira; Aline Cristiane Cechinel Assing Batista; Açucena Velho Rivas; Marcelo Fruehwirth; Adriele Barboza de Souza; Luiz Carlos Santiago Ferreira Junior; Franc…
hCoV-19/Brazil/PR-BT76253FI/2021	Spike D138Y, Spike D178Y, Spike D614G, Spike E484K, Spike H655Y, Spike K417T, Spike L18F, Spike N501Y, Spike P26S, Spike R190S, Spike T20N, Spike T1027I, Spike V1176F, Spike Y144del, N G204R, N P80R, N R203K, NS3 S253P, NS8 E92K, NS8 F3L, NSP1 I114T, NSP3 K977Q, NSP3 S370L, NSP3 S1160F, NSP3 S1485F, NSP6 F108del, NSP6 G107del, NSP6 K109del, NSP12 P323L, NSP13 E341D	EPI_ISL_9155549	2021-07-27	P.1	Centro de Medicina Tropical - Fundação de Saúde Itaiguapy	Instituto de Biotecnologia - UNESP-Botucatu-SP	Fábio Sossai Possebon; Leila Sabrina Ullmann; Cecília Artico Banho; Cíntia Bittar; Guilherme Campos; Helena Lage Ferreira; Jorge A. Petroli Marchesi; Lívia Sacchetto; Maisa C. Pereira Parra; Marília Moraes; Robson Michael Delai; Leonardo Ferreira; Aline Cristiane Cechinel Assing Batista; Açucena Velho Rivas; Marcelo Fruehwirth; Adriele Barboza de Souza; Luiz Carlos Santiago Ferreira Junior; Franc…
hCoV-19/Brazil/PR-BT76598FI/2021	Spike D138Y, Spike D614G, Spike E484K, Spike H655Y, Spike K417T, Spike L18F, Spike N501Y, Spike P26S, Spike R190S, Spike T20N, Spike T1027I, Spike V1176F, N G204R, N P80R, N R203K, NS3 S166L, NS3 S253P, NS8 E92K, NSP3 D163Y, NSP3 K977Q, NSP3 S370L, NSP6 F108del, NSP6 K109del, NSP6 L110del, NSP12 P227L, NSP12 P323L, NSP13 D583G, NSP13 E341D	EPI_ISL_9155550	2021-07-29	P.1	Centro de Medicina Tropical - Fundação de Saúde Itaiguapy	Instituto de Biotecnologia - UNESP-Botucatu-SP	Fábio Sossai Possebon; Leila Sabrina Ullmann; Cecília Artico Banho; Cíntia Bittar; Guilherme Campos; Helena Lage Ferreira; Jorge A. Petroli Marchesi; Lívia Sacchetto; Maisa C. Pereira Parra; Marília Moraes; Robson Michael Delai; Leonardo Ferreira; Aline Cristiane Cechinel Assing Batista; Açucena Velho Rivas; Marcelo Fruehwirth; Adriele Barboza de Souza; Luiz Carlos Santiago Ferreira Junior; Franc…
hCoV-19/Brazil/PR-BT76767FI/2021	Spike D138Y, Spike D614G, Spike E484K, Spike H655Y, Spike K417T, Spike L18F, Spike N501Y, Spike P26S, Spike R190S, Spike T20N, Spike T1027I, Spike V1176F, N G204R, N P80R, N R203K, NS3 S253P, NS8 E92K, NSP2 A593V, NSP3 K977Q, NSP3 S370L, NSP6 F108del, NSP6 G107del, NSP6 L260F, NSP6 S106del, NSP12 P323L, NSP13 E341D	EPI_ISL_9155553	2021-08-03	P.1	Centro de Medicina Tropical - Fundação de Saúde Itaiguapy	Instituto de Biotecnologia - UNESP-Botucatu-SP	Fábio Sossai Possebon; Leila Sabrina Ullmann; Cecília Artico Banho; Cíntia Bittar; Guilherme Campos; Helena Lage Ferreira; Jorge A. Petroli Marchesi; Lívia Sacchetto; Maisa C. Pereira Parra; Marília Moraes; Robson Michael Delai; Leonardo Ferreira; Aline Cristiane Cechinel Assing Batista; Açucena Velho Rivas; Marcelo Fruehwirth; Adriele Barboza de Souza; Luiz Carlos Santiago Ferreira Junior; Franc…
hCoV-19/Brazil/MG-FIOCRUZ-605/2021	Spike D138Y, Spike D614G, Spike E484K, Spike H655Y, Spike K417T, Spike L18F, Spike N501Y, Spike P26S, Spike P681H, Spike R190S, Spike T20N, Spike T1027I, Spike V1176F, N G204R, N P80R, N R203K, NS3 S253P, NS8 E92K, NSP2 T412I, NSP3 K977Q, NSP3 S370L, NSP6 F108del, NSP6 G107del, NSP6 S106del, NSP12 P323L, NSP13 E341D	EPI_ISL_9274941	2021-07-11	P.1	Fundacao Ezequiel Dias	Instituto Rene Rachou / Fiocruz Minas	on behalf of the Fiocruz COVID-19 Genomic Surveillance Network
hCoV-19/Brazil/MG-FIOCRUZ-607/2021	Spike A27V, Spike D138Y, Spike D614G, Spike E484K, Spike H655Y, Spike K417T, Spike L18F, Spike N501Y, Spike P26S, Spike R190S, Spike T20N, Spike T1027I, Spike V1176F, N G204R, N P80R, N R203K, NS3 S253P, NS3 V163L, NS8 E92K, NS8 V62M, NSP3 I388V, NSP3 K977Q, NSP3 S370L, NSP6 F108del, NSP6 G107del, NSP6 S106del, NSP12 P323L, NSP13 E341D	EPI_ISL_9274943	2021-07-13	P.1	Fundacao Ezequiel Dias	Instituto Rene Rachou / Fiocruz Minas	on behalf of the Fiocruz COVID-19 Genomic Surveillance Network
hCoV-19/Brazil/MG-FIOCRUZ-608/2021	Spike D138Y, Spike D614G, Spike H655Y, Spike K417T, Spike L18F, Spike P26S, Spike R190S, Spike T20N, Spike T478K, Spike T1027I, Spike V1176F, N G204R, N P80R, N R203K, NS3 S253P, NS8 E92K, NSP3 K977Q, NSP3 S370L, NSP6 F108del, NSP6 G107del, NSP6 S106del, NSP12 P323L, NSP13 E341D	EPI_ISL_9274944	2021-07-14	P.1	Fundacao Ezequiel Dias	Instituto Rene Rachou / Fiocruz Minas	on behalf of the Fiocruz COVID-19 Genomic Surveillance Network
hCoV-19/Brazil/MG-FIOCRUZ-609/2021	Spike D138Y, Spike D614G, Spike H655Y, Spike K417T, Spike R190S, Spike T478K, Spike T1027I, Spike V1176F, M I82T, N G204R, N P80R, N R203K, NS3 S253P, NS7a T120I, NS7b T40I, NS8 E92K, NSP3 K977Q, NSP3 P1469S, NSP3 S370L, NSP6 F108del, NSP6 G107del, NSP6 S106del, NSP12 P323L, NSP13 E341D	EPI_ISL_9274945	2021-07-15	P.1	Fundacao Ezequiel Dias	Instituto Rene Rachou / Fiocruz Minas	on behalf of the Fiocruz COVID-19 Genomic Surveillance Network
hCoV-19/Brazil/MG-FIOCRUZ-610/2021	Spike D138Y, Spike D614G, Spike H655Y, Spike K417T, Spike L18F, Spike L452R, Spike P26S, Spike R190S, Spike T20N, Spike T478K, Spike T1027I, Spike V1176F, N G204R, N P80R, N R203K, NS3 S253P, NS7a T120I, NS7a V82A, NS7b T40I, NS8 E92K, NSP3 K977Q, NSP3 P1469S, NSP3 S370L, NSP6 F108del, NSP6 G107del, NSP6 S106del, NSP12 P323L, NSP13 E341D, NSP13 P77L	EPI_ISL_9274946	2021-07-15	P.1	Fundacao Ezequiel Dias	Instituto Rene Rachou / Fiocruz Minas	on behalf of the Fiocruz COVID-19 Genomic Surveillance Network
hCoV-19/Brazil/GO-HLAGYN-1900253/2021	Spike D138Y, Spike D614G, Spike E484K, Spike H655Y, Spike K147N, Spike K417T, Spike L18F, Spike N501Y, Spike P26S, Spike P681H, Spike R190S, Spike T20N, Spike T1027I, Spike V1176F, N G204R, N P80R, N R203K, NS3 S253P, NS8 E92K, NSP2 I343V, NSP3 D1031N, NSP3 H792R, NSP3 K977Q, NSP3 S370L, NSP6 F108del, NSP6 G107del, NSP6 S106del, NSP12 P323L, NSP12 V495I, NSP13 E341D	EPI_ISL_9568554	2021-10-01	P.1.7	HLAGYN - Laboratorio de Imunologia de Transplantes de Goias	HLAGYN - Laboratorio de Imunologia de Transplantes de Goias	Fernando Antonio Vinhal dos Santos, Erika Lopes Rocha Batista, Alessandro Leonardo Alvares Magalhaes, Frederico Rodrigues Vinhal, Sabrina Sara Moreira Duarte, Lucas Carlos Gomes Pereira, Kamila Oliveira Reis De Freitas.
hCoV-19/Brazil/GO-HLAGYN-1902212/2021	Spike A653V, Spike D138Y, Spike D614G, Spike E484K, Spike H655Y, Spike K417T, Spike L18F, Spike N501Y, Spike P26S, Spike P681H, Spike R190S, Spike T20N, Spike T1027I, Spike V1176F, N G204R, N P80R, N R203K, NS3 S253P, NS8 E92K, NS8 V62M, NSP3 K977Q, NSP3 S370L, NSP4 Y311H, NSP6 F108del, NSP6 G107del, NSP6 S106del, NSP12 P323L, NSP13 E341D	EPI_ISL_9568555	2021-10-04	P.1.7	HLAGYN - Laboratorio de Imunologia de Transplantes de Goias	HLAGYN - Laboratorio de Imunologia de Transplantes de Goias	Fernando Antonio Vinhal dos Santos, Erika Lopes Rocha Batista, Alessandro Leonardo Alvares Magalhaes, Frederico Rodrigues Vinhal, Sabrina Sara Moreira Duarte, Lucas Carlos Gomes Pereira, Kamila Oliveira Reis De Freitas.
hCoV-19/Brazil/GO-HLAGYN-1902699/2021	Spike D138Y, Spike D614G, Spike E484K, Spike H655Y, Spike K417T, Spike L18F, Spike N501Y, Spike P26S, Spike P681H, Spike R190S, Spike T20N, Spike T1027I, Spike V1176F, N G120E, N G204R, N P80R, N R203K, NS3 S253P, NS3 T223I, NS8 E92K, NSP3 K977Q, NSP3 S370L, NSP6 F108del, NSP6 G107del, NSP6 L123I, NSP6 S106del, NSP12 P323L, NSP13 E341D	EPI_ISL_9568556	2021-10-04	P.1.7	HLAGYN - Laboratorio de Imunologia de Transplantes de Goias	HLAGYN - Laboratorio de Imunologia de Transplantes de Goias	Fernando Antonio Vinhal dos Santos, Erika Lopes Rocha Batista, Alessandro Leonardo Alvares Magalhaes, Frederico Rodrigues Vinhal, Sabrina Sara Moreira Duarte, Lucas Carlos Gomes Pereira, Kamila Oliveira Reis De Freitas.
hCoV-19/Brazil/GO-HLAGYN-1906426/2021	Spike D138Y, Spike D614G, Spike E484K, Spike H655Y, Spike K417T, Spike L18F, Spike N501Y, Spike P26S, Spike P681H, Spike R190S, Spike T20N, Spike T1027I, Spike V1176F, N G120E, N G204R, N P80R, N R203K, NS3 S253P, NS3 T223I, NS8 E92K, NSP3 K977Q, NSP3 S370L, NSP6 F108del, NSP6 G107del, NSP6 L123I, NSP6 S106del, NSP12 P323L, NSP13 E341D	EPI_ISL_9568557	2021-10-06	P.1.7	HLAGYN - Laboratorio de Imunologia de Transplantes de Goias	HLAGYN - Laboratorio de Imunologia de Transplantes de Goias	Fernando Antonio Vinhal dos Santos, Erika Lopes Rocha Batista, Alessandro Leonardo Alvares Magalhaes, Frederico Rodrigues Vinhal, Sabrina Sara Moreira Duarte, Lucas Carlos Gomes Pereira, Kamila Oliveira Reis De Freitas.
hCoV-19/Brazil/GO-HLAGYN-1933845/2021	Spike A67S, Spike D138Y, Spike D614G, Spike E484K, Spike H655Y, Spike K417T, Spike L18F, Spike N501Y, Spike P26S, Spike P681H, Spike R190S, Spike T20N, Spike T1027I, Spike V1176F, N G120E, N G204R, N P80R, N R203K, NS3 S253P, NS3 T223I, NS8 E92K, NSP3 K977Q, NSP3 S370L, NSP6 F108del, NSP6 G107del, NSP6 L123I, NSP6 S106del, NSP12 P323L, NSP13 E341D	EPI_ISL_9568558	2021-11-03	P.1.7	HLAGYN - Laboratorio de Imunologia de Transplantes de Goias	HLAGYN - Laboratorio de Imunologia de Transplantes de Goias	Fernando Antonio Vinhal dos Santos, Erika Lopes Rocha Batista, Alessandro Leonardo Alvares Magalhaes, Frederico Rodrigues Vinhal, Sabrina Sara Moreira Duarte, Lucas Carlos Gomes Pereira, Kamila Oliveira Reis De Freitas.

## Sheet: Delta
We gratefully acknowledge the following Authors from the Originating laboratories responsible for obtaining the specimens and the Submitting laboratories where genetic sequence data were generated and shared via the GISAID Initiative, on which this research is based.
Virus Name	Mutations	GISAID Accession ID	Date of collection	Pangolin lineage	Originating lab	Submitting lab	Authors
hCoV-19/India/WB-INSACOG-1931502628008/2021	Spike D614G, Spike D950N, Spike E156G, Spike E484Q, Spike F157del, Spike L452R, Spike P681R, Spike R158del, Spike T19R, Spike T478K, Spike V1040A, M I82T, N D63G, N D377Y, N G215C, N R203M, NS3 I47V, NS3 S26L, NS3 V237F, NS7a T120I, NS7a V82A, NS7b T40I, NSP3 A333V, NSP3 A488S, NSP3 A602V, NSP3 P1228L, NSP3 P1469S, NSP4 A21T, NSP4 T492I, NSP4 V167L, NSP6 T77A, NSP9 T109I, NSP12 G671S, NSP12 P323L…	EPI_ISL_9550821	2021-12-28	AY.111	National Institute of Biomedical Genomics – INSACOG	National Institute of Biomedical Genomics – INSACOG	Arindam Maitra, Bhaswati Bandyopadhyay, Nidhan Kumar Biswas, Tamal Ghosh, Sreedhar Chinnaswamy, Ajay Chakraborti, Saumitra Das
hCoV-19/India/WB-INSACOG-1931502628108/2021	Spike D614G, Spike D950N, Spike E156G, Spike E484A, Spike F157del, Spike G142D, Spike L452R, Spike P681R, Spike R158del, Spike T19R, Spike T95I, Spike T478K, Spike V1264L, M I82T, M S197N, N D63G, N D377Y, N G215C, N R203M, NS3 G172C, NS3 S26L, NS7a E91D, NS7a R80I, NS7a T120I, NS7a V82A, NS7b T40I, NS8 W45C, NSP3 A488S, NSP3 P1228L, NSP3 P1469S, NSP4 T492I, NSP4 V167L, NSP6 T77A, NSP12 G671S, NS…	EPI_ISL_9550836	2021-12-28	B.1.617.2	National Institute of Biomedical Genomics – INSACOG	National Institute of Biomedical Genomics – INSACOG	Arindam Maitra, Bhaswati Bandyopadhyay, Nidhan Kumar Biswas, Tamal Ghosh, Sreedhar Chinnaswamy, Ajay Chakraborti, Saumitra Das
hCoV-19/India/WB-INSACOG-1931502635411/2021	Spike D614G, Spike D950N, Spike E156G, Spike E484Q, Spike F157del, Spike L452R, Spike P499R, Spike P681R, Spike R158del, Spike T19R, Spike T95I, Spike T478K, M I82T, N D63G, N D377Y, N G215C, N R203M, NS3 L85F, NS3 S26L, NS6 W27L, NS7a T120I, NS7a V82A, NS7b T40I, NSP3 A488S, NSP3 P1228L, NSP3 P1469S, NSP3 T1488I, NSP4 T492I, NSP4 V167L, NSP6 T77A, NSP12 G671S, NSP12 P323L, NSP13 P77L, NSP14 A394V	EPI_ISL_9550879	2021-12-29	AY.112	National Institute of Biomedical Genomics – INSACOG	National Institute of Biomedical Genomics – INSACOG	Arindam Maitra, Bhaswati Bandyopadhyay, Nidhan Kumar Biswas, Tamal Ghosh, Sreedhar Chinnaswamy, Ajay Chakraborti, Saumitra Das
hCoV-19/India/WB-INSACOG-1931502626580/2021	Spike D614G, Spike D950N, Spike E156G, Spike E484Q, Spike F157del, Spike G142D, Spike L5F, Spike L452R, Spike P681R, Spike R158del, Spike T19R, Spike T478K, M I82T, N A414S, N D63G, N D377Y, N G215C, N R203M, NS3 S26L, NS3 S92L, NS3 W128L, NS7a T120I, NS7a V82A, NS7b T40I, NSP3 A488S, NSP3 P1228L, NSP3 P1469S, NSP3 S1230F, NSP3 S1333I, NSP4 T492I, NSP4 V167L, NSP6 T77A, NSP12 G671S, NSP12 P323L, …	EPI_ISL_9550936	2021-12-28	AY.120	National Institute of Biomedical Genomics – INSACOG	National Institute of Biomedical Genomics – INSACOG	Arindam Maitra, Bhaswati Bandyopadhyay, Nidhan Kumar Biswas, Tamal Ghosh, Sreedhar Chinnaswamy, Ajay Chakraborti, Saumitra Das
hCoV-19/India/WB-INSACOG-1931502627851/2021	Spike D614G, Spike D950N, Spike E156G, Spike E484Q, Spike F157del, Spike G142D, Spike L5F, Spike L452R, Spike P681R, Spike R158del, Spike T19R, Spike T95I, Spike T478K, M I82T, N A414S, N D63G, N D377Y, N G215C, N R203M, NS3 S26L, NS3 S92L, NS3 W128L, NS7a T120I, NS7a V82A, NS7b T40I, NSP3 A488S, NSP3 P1228L, NSP3 P1469S, NSP3 S1230F, NSP3 S1333I, NSP4 T492I, NSP4 V167L, NSP6 T77A, NSP12 G671S, N…	EPI_ISL_9550939	2021-12-28	AY.120	National Institute of Biomedical Genomics – INSACOG	National Institute of Biomedical Genomics – INSACOG	Arindam Maitra, Bhaswati Bandyopadhyay, Nidhan Kumar Biswas, Tamal Ghosh, Sreedhar Chinnaswamy, Ajay Chakraborti, Saumitra Das
hCoV-19/India/WB-INSACOG-1931502619998/2021	Spike D614G, Spike D950N, Spike E156G, Spike F157del, Spike L452R, Spike P681R, Spike R158del, Spike T19R, Spike T95I, Spike T478K, M I82T, N D63G, N D377Y, N G215C, N R203M, NS3 S26L, NS7a E91D, NS7a T120I, NS7a V82A, NS7b T40I, NSP1 G49C, NSP3 A488S, NSP3 A644S, NSP3 P1200S, NSP3 P1228L, NSP3 P1469S, NSP4 G340S, NSP4 T492I, NSP4 V167L, NSP6 T77A, NSP12 A526S, NSP12 G44V, NSP12 G671S, NSP12 P323…	EPI_ISL_9551032	2021-12-27	AY.102	National Institute of Biomedical Genomics – INSACOG	National Institute of Biomedical Genomics – INSACOG	Arindam Maitra, Bhaswati Bandyopadhyay, Nidhan Kumar Biswas, Tamal Ghosh, Sreedhar Chinnaswamy, Ajay Chakraborti, Saumitra Das
hCoV-19/India/WB-INSACOG-1931502621372/2021	Spike D614G, Spike D950N, Spike E156G, Spike E1258D, Spike F157del, Spike L452R, Spike N1108T, Spike P681R, Spike R158del, Spike T19R, Spike T95I, Spike T478K, Spike V1264L, M I82T, N D63G, N D377Y, N G215C, N R203M, NS3 G49V, NS3 S26L, NS3 T221K, NS7a G42D, NS7a T120I, NS7a V82A, NS7b T40I, NSP3 A488S, NSP3 A861V, NSP3 K1693N, NSP3 P1228L, NSP3 P1469S, NSP4 T492I, NSP4 V167L, NSP6 T77A, NSP12 G6…	EPI_ISL_9551054	2021-12-27	AY.127	National Institute of Biomedical Genomics – INSACOG	National Institute of Biomedical Genomics – INSACOG	Arindam Maitra, Bhaswati Bandyopadhyay, Nidhan Kumar Biswas, Tamal Ghosh, Sreedhar Chinnaswamy, Ajay Chakraborti, Saumitra Das
hCoV-19/India/WB-INSACOG-1931502624669/2021	Spike A845S, Spike D614G, Spike D950N, Spike E156G, Spike E484Q, Spike F157del, Spike G181V, Spike L5F, Spike L452R, Spike P681R, Spike R158del, Spike T19R, Spike T95I, Spike T478K, M I82T, N D63G, N D377Y, N G215C, N R203M, NS3 A23S, NS3 S26L, NS7a T120I, NS7a V82A, NS7b T40I, NSP3 A488S, NSP3 P1228L, NSP3 P1469S, NSP3 T1363I, NSP4 T492I, NSP4 V167L, NSP5 K90R, NSP6 T77A, NSP12 D481G, NSP12 G671…	EPI_ISL_9551055	2021-12-28	B.1.617.2	National Institute of Biomedical Genomics – INSACOG	National Institute of Biomedical Genomics – INSACOG	Arindam Maitra, Bhaswati Bandyopadhyay, Nidhan Kumar Biswas, Tamal Ghosh, Sreedhar Chinnaswamy, Ajay Chakraborti, Saumitra Das
hCoV-19/India/WB-INSACOG-1931502619898/2021	Spike D614G, Spike D950N, Spike E156G, Spike E1258D, Spike F157del, Spike G142D, Spike L452R, Spike P681R, Spike R158del, Spike T19R, Spike T95I, Spike T478K, Spike V1264L, M I82T, N D63G, N G215C, N R203M, NS3 G49V, NS3 S26L, NS3 T221K, NS7a T120I, NS7a V82A, NS7b T40I, NSP3 A488S, NSP3 P1228L, NSP3 P1469S, NSP4 T492I, NSP4 V167L, NSP6 T77A, NSP8 K37N, NSP12 G671S, NSP12 P323L, NSP13 E341D, NSP1…	EPI_ISL_9551250	2021-12-27	AY.127	National Institute of Biomedical Genomics – INSACOG	National Institute of Biomedical Genomics – INSACOG	Arindam Maitra, Bhaswati Bandyopadhyay, Nidhan Kumar Biswas, Tamal Ghosh, Sreedhar Chinnaswamy, Ajay Chakraborti, Saumitra Das
hCoV-19/India/WB-INSACOG-1931502618678/2021	Spike D614G, Spike D950N, Spike E156G, Spike E1258D, Spike F157del, Spike G142D, Spike G1171V, Spike L452R, Spike P681R, Spike R158del, Spike T19R, Spike T95I, Spike T478K, Spike V308L, Spike V1264L, M I82T, N D63G, N D377Y, N G215C, N R203M, NS3 G49V, NS3 S26L, NS3 T221K, NS3 V97I, NS7a T120I, NS7a V82A, NS7b T40I, NSP3 A488S, NSP3 L1515F, NSP3 P1228L, NSP3 P1469S, NSP3 T1429I, NSP4 T492I, NSP4 …	EPI_ISL_9551253	2021-12-27	AY.127	National Institute of Biomedical Genomics – INSACOG	National Institute of Biomedical Genomics – INSACOG	Arindam Maitra, Bhaswati Bandyopadhyay, Nidhan Kumar Biswas, Tamal Ghosh, Sreedhar Chinnaswamy, Ajay Chakraborti, Saumitra Das
hCoV-19/India/WB-INSACOG-1931502619925/2021	Spike D614G, Spike D950N, Spike E156G, Spike E1258D, Spike F157del, Spike G1171V, Spike L452R, Spike P681R, Spike R158del, Spike T19R, Spike T95I, Spike T478K, Spike V308L, Spike V1264L, M I82T, N D63G, N D377Y, N G215C, N R203M, NS3 G49V, NS3 S26L, NS3 T221K, NS3 V97I, NS7a T120I, NS7a V82A, NS7b T40I, NSP3 A488S, NSP3 L1515F, NSP3 P1228L, NSP3 P1469S, NSP4 T492I, NSP4 V167L, NSP6 T77A, NSP12 G6…	EPI_ISL_9551255	2021-12-27	AY.127	National Institute of Biomedical Genomics – INSACOG	National Institute of Biomedical Genomics – INSACOG	Arindam Maitra, Bhaswati Bandyopadhyay, Nidhan Kumar Biswas, Tamal Ghosh, Sreedhar Chinnaswamy, Ajay Chakraborti, Saumitra Das
hCoV-19/India/WB-INSACOG-1931502619623/2021	Spike D614G, Spike D950N, Spike E156G, Spike F157del, Spike L242F, Spike L452R, Spike P681R, Spike R158del, Spike T19R, Spike T95I, Spike T385I, Spike T478K, M I82T, M Q185H, N D63G, N D377Y, N G215C, N R203M, NS3 G49V, NS3 S26L, NS3 T221K, NS7a T120I, NS7a V82S, NS7b T40I, NSP3 A488S, NSP3 I1663V, NSP3 K1887R, NSP3 L162F, NSP3 P1228L, NSP3 P1469S, NSP4 T492I, NSP4 V167L, NSP6 T77A, NSP12 G671S, …	EPI_ISL_9551258	2021-12-27	AY.127	National Institute of Biomedical Genomics – INSACOG	National Institute of Biomedical Genomics – INSACOG	Arindam Maitra, Bhaswati Bandyopadhyay, Nidhan Kumar Biswas, Tamal Ghosh, Sreedhar Chinnaswamy, Ajay Chakraborti, Saumitra Das
hCoV-19/India/WB-INSACOG-1930301672138/2021	Spike D614G, Spike D950N, Spike E156G, Spike E1258D, Spike F157del, Spike L452R, Spike P681R, Spike R158del, Spike T19R, Spike T95I, Spike T478K, Spike V1264L, M I82T, N D63G, N G215C, N R203M, NS3 G49V, NS3 S26L, NS3 T221K, NS7a T120I, NS7a V82A, NS7b T40I, NSP3 A488S, NSP3 P1228L, NSP3 P1469S, NSP4 T492I, NSP4 V167L, NSP6 T77A, NSP8 K37N, NSP12 G671S, NSP12 P323L, NSP13 E341D, NSP13 P77L, NSP13…	EPI_ISL_9551263	2021-12-27	AY.127	National Institute of Biomedical Genomics – INSACOG	National Institute of Biomedical Genomics – INSACOG	Arindam Maitra, Bhaswati Bandyopadhyay, Nidhan Kumar Biswas, Tamal Ghosh, Sreedhar Chinnaswamy, Ajay Chakraborti, Saumitra Das
hCoV-19/India/WB-INSACOG-1930301675573/2021	Spike D614G, Spike D950N, Spike E156G, Spike E1150D, Spike F157del, Spike L452R, Spike P681R, Spike R158del, Spike T19R, Spike T95I, Spike T478K, Spike V1264L, M I82T, N D63G, N D377Y, N G215C, N R203M, NS3 G49V, NS3 I7V, NS3 S26L, NS3 S272I, NS3 T221K, NS7a P84S, NS7a T120I, NS7a V82A, NS7b T40I, NSP3 A488S, NSP3 P1228L, NSP3 P1237S, NSP3 P1469S, NSP3 S699A, NSP3 T183S, NSP4 T492I, NSP4 V167L, N…	EPI_ISL_9551280	2021-12-28	AY.127	National Institute of Biomedical Genomics – INSACOG	National Institute of Biomedical Genomics – INSACOG	Arindam Maitra, Bhaswati Bandyopadhyay, Nidhan Kumar Biswas, Tamal Ghosh, Sreedhar Chinnaswamy, Ajay Chakraborti, Saumitra Das
hCoV-19/India/WB-INSACOG-1930301678767/2021	Spike D614G, Spike D950N, Spike E156G, Spike F157del, Spike F490L, Spike L452R, Spike P681R, Spike R158del, Spike S98F, Spike T19R, Spike T95I, Spike T478K, Spike V1264L, M I82T, N D63G, N D377Y, N G215C, N R203M, NS3 G49V, NS3 S26L, NS3 T221K, NS7a T120I, NS7a V82A, NS7b T40I, NSP2 E201G, NSP2 R538K, NSP3 A264S, NSP3 A488S, NSP3 K902N, NSP3 P1228L, NSP3 P1469S, NSP4 T492I, NSP4 V167L, NSP6 T77A,…	EPI_ISL_9551281	2021-12-29	AY.127	National Institute of Biomedical Genomics – INSACOG	National Institute of Biomedical Genomics – INSACOG	Arindam Maitra, Bhaswati Bandyopadhyay, Nidhan Kumar Biswas, Tamal Ghosh, Sreedhar Chinnaswamy, Ajay Chakraborti, Saumitra Das
hCoV-19/India/WB-INSACOG-1930301676785/2021	Spike A570S, Spike D253G, Spike D614G, Spike D950N, Spike E156G, Spike F157del, Spike G142D, Spike L452R, Spike P681R, Spike Q675H, Spike R158del, Spike T19R, Spike T95I, Spike T478K, M I82T, N D63G, N D377Y, N G215C, N R203M, N T362I, NS3 S26L, NS7a T120I, NS7a V82A, NS7b T40I, NSP2 S351I, NSP3 A488S, NSP3 L1422I, NSP3 P1228L, NSP3 P1469S, NSP3 Q380H, NSP4 T492I, NSP4 V167L, NSP6 T77A, NSP12 G67…	EPI_ISL_9551282	2021-12-29	AY.112	National Institute of Biomedical Genomics – INSACOG	National Institute of Biomedical Genomics – INSACOG	Arindam Maitra, Bhaswati Bandyopadhyay, Nidhan Kumar Biswas, Tamal Ghosh, Sreedhar Chinnaswamy, Ajay Chakraborti, Saumitra Das
hCoV-19/India/WB-INSACOG-1930301677035/2021	Spike D614G, Spike D950N, Spike E156G, Spike E1150D, Spike F157del, Spike L452R, Spike P681R, Spike R158del, Spike T19R, Spike T95I, Spike T478K, Spike V1264L, M I82T, N D63G, N D377Y, N G215C, N R203M, NS3 G49V, NS3 I7V, NS3 S26L, NS3 S272I, NS3 T221K, NS7a P84S, NS7a T120I, NS7a V82A, NS7b T40I, NSP2 L204F, NSP3 A488S, NSP3 P1228L, NSP3 P1237S, NSP3 P1469S, NSP3 S699A, NSP3 T183S, NSP4 T492I, N…	EPI_ISL_9551290	2021-12-29	AY.127	National Institute of Biomedical Genomics – INSACOG	National Institute of Biomedical Genomics – INSACOG	Arindam Maitra, Bhaswati Bandyopadhyay, Nidhan Kumar Biswas, Tamal Ghosh, Sreedhar Chinnaswamy, Ajay Chakraborti, Saumitra Das
hCoV-19/India/WB-INSACOG-1930301674071/2021	Spike D614G, Spike D950N, Spike E156G, Spike F157del, Spike L452R, Spike P499R, Spike P681R, Spike R158del, Spike T19R, Spike T95I, Spike T478K, M I82T, N D63G, N D144H, N D377Y, N G215C, N R203M, NS3 S26L, NS3 W128L, NS7a Q94stop, NS7a T120I, NS7a V82A, NS7b M1I, NS7b T40I, NSP1 E37D, NSP2 G212C, NSP3 A488S, NSP3 A655V, NSP3 N873S, NSP3 P1228L, NSP3 P1469S, NSP3 S1134L, NSP3 S1485F, NSP4 T492I, …	EPI_ISL_9551333	2021-12-28	AY.102	National Institute of Biomedical Genomics – INSACOG	National Institute of Biomedical Genomics – INSACOG	Arindam Maitra, Bhaswati Bandyopadhyay, Nidhan Kumar Biswas, Tamal Ghosh, Sreedhar Chinnaswamy, Ajay Chakraborti, Saumitra Das
hCoV-19/India/WB-INSACOG-1930301674091/2021	Spike D614G, Spike D950N, Spike G142D, Spike G446V, Spike L452R, Spike P681R, Spike T19R, Spike T478K, M I82T, N D63G, N D377Y, N G215C, N R203M, N S413G, NS3 S26L, NS7a T120I, NS7a V82A, NS7b T40I, NSP3 A150T, NSP3 A644S, NSP3 D1122G, NSP3 G489S, NSP3 P1228L, NSP3 P1469S, NSP4 T492I, NSP4 V167L, NSP6 T77A, NSP12 G671S, NSP12 P323L, NSP13 P77L, NSP14 A394V, NSP16 T257A	EPI_ISL_9551335	2021-12-28	B.1.617.2	National Institute of Biomedical Genomics – INSACOG	National Institute of Biomedical Genomics – INSACOG	Arindam Maitra, Bhaswati Bandyopadhyay, Nidhan Kumar Biswas, Tamal Ghosh, Sreedhar Chinnaswamy, Ajay Chakraborti, Saumitra Das
hCoV-19/India/WB-INSACOG-1931502626808/2021	Spike A846S, Spike D614G, Spike D950N, Spike E156G, Spike F157del, Spike L452R, Spike P499R, Spike P681R, Spike R158del, Spike T19R, Spike T95I, Spike T478K, M I82T, N D63G, N D144H, N D377Y, N G215C, N R203M, NS3 S26L, NS3 W128L, NS7a T120I, NS7a V82A, NS7b M1I, NS7b T40I, NSP3 A488S, NSP3 A655V, NSP3 N1712S, NSP3 P1228L, NSP3 P1469S, NSP3 S1134L, NSP3 S1485F, NSP4 T492I, NSP4 V167L, NSP6 T77A, …	EPI_ISL_9551338	2021-12-28	AY.102	National Institute of Biomedical Genomics – INSACOG	National Institute of Biomedical Genomics – INSACOG	Arindam Maitra, Bhaswati Bandyopadhyay, Nidhan Kumar Biswas, Tamal Ghosh, Sreedhar Chinnaswamy, Ajay Chakraborti, Saumitra Das

## Sheet: Omicron
We gratefully acknowledge the following Authors from the Originating laboratories responsible for obtaining the specimens and the Submitting laboratories where genetic sequence data were generated and shared via the GISAID Initiative, on which this research is based.
Virus Name	Mutations	GISAID Accession ID	Date of collection	Pangolin lineage	Originating lab	Submitting lab	Authors
hCoV-19/Botswana/R59B63_BHP_AAC44148/2021	Spike A67V, Spike D614G, Spike D796Y, Spike E484A, Spike G339D, Spike G446S, Spike G496S, Spike H655Y, Spike K417N, Spike L981F, Spike N440K, Spike N501Y, Spike N679K, Spike N764K, Spike N856K, Spike N969K, Spike P681H, Spike Q493R, Spike Q498R, Spike Q954H, Spike S371L, Spike S373P, Spike S375F, Spike S477N, Spike T95I, Spike T478K, Spike T547K, Spike Y505H, E T9I, M A63T, M D3G, M Q19E, N G204R…	EPI_ISL_8097276	2021-12-16	BA.1	Kasane Primary Hospital Laboratory	Botswana Harvard HIV Reference Laboratory	Sikhulile Moyo, Wonderful T. Choga, Dorcas Maruapula, Agnes Karutwaeng, Rose Munyere, Keoratile Ntshambiwa, Thongbotho Mphoyakgosi, Boitumelo Zuze, Botshelo Radibe, Legodile Kooepile, Ontlametse T. Bareng, Thela Tefelo, Sefetogi Ramaologa, Mphapi B. Mbulawa, Roger Shapiro, Shahin Lockman, Joseph Makhema, Mosepele Mosepele, Simani Gaseitsiwe
hCoV-19/Botswana/R59B64_BHP_AAC44149/2021	Spike A67V, Spike D614G, Spike D796Y, Spike E484A, Spike G339D, Spike G446S, Spike G496S, Spike H655Y, Spike K417N, Spike L981F, Spike N440K, Spike N501Y, Spike N679K, Spike N764K, Spike N856K, Spike N969K, Spike P681H, Spike Q493R, Spike Q498R, Spike Q954H, Spike S371L, Spike S373P, Spike S375F, Spike S477N, Spike T95I, Spike T478K, Spike T547K, Spike Y505H, E T9I, M A63T, M D3G, M Q19E, N G204R…	EPI_ISL_8097277	2021-12-16	BA.1	Kasane Primary Hospital Laboratory	Botswana Harvard HIV Reference Laboratory	Sikhulile Moyo, Wonderful T. Choga, Dorcas Maruapula, Agnes Karutwaeng, Rose Munyere, Keoratile Ntshambiwa, Thongbotho Mphoyakgosi, Boitumelo Zuze, Botshelo Radibe, Legodile Kooepile, Ontlametse T. Bareng, Thela Tefelo, Sefetogi Ramaologa, Mphapi B. Mbulawa, Roger Shapiro, Shahin Lockman, Joseph Makhema, Mosepele Mosepele, Simani Gaseitsiwe
hCoV-19/Botswana/R59B65_BHP_AAC44150/2021	Spike A67V, Spike D614G, Spike D796Y, Spike E484A, Spike G339D, Spike G446S, Spike G496S, Spike H655Y, Spike K417N, Spike L981F, Spike N501Y, Spike N679K, Spike N764K, Spike N856K, Spike N969K, Spike P681H, Spike Q493R, Spike Q498R, Spike Q954H, Spike S371L, Spike S373P, Spike S375F, Spike S477N, Spike T95I, Spike T478K, Spike T547K, Spike Y505H, E T9I, M A63T, M D3G, M Q19E, N G204R, N R203K, NS…	EPI_ISL_8097278	2021-12-16	BA.1	Kasane Primary Hospital Laboratory	Botswana Harvard HIV Reference Laboratory	Sikhulile Moyo, Wonderful T. Choga, Dorcas Maruapula, Agnes Karutwaeng, Rose Munyere, Keoratile Ntshambiwa, Thongbotho Mphoyakgosi, Boitumelo Zuze, Botshelo Radibe, Legodile Kooepile, Ontlametse T. Bareng, Thela Tefelo, Sefetogi Ramaologa, Mphapi B. Mbulawa, Roger Shapiro, Shahin Lockman, Joseph Makhema, Mosepele Mosepele, Simani Gaseitsiwe
hCoV-19/Botswana/R59B66_BHP_AAC44157/2021	Spike A67V, Spike D614G, Spike D796Y, Spike E484A, Spike G339D, Spike G446S, Spike G496S, Spike H655Y, Spike K417N, Spike L981F, Spike N440K, Spike N501Y, Spike N679K, Spike N764K, Spike N856K, Spike N969K, Spike P681H, Spike Q493R, Spike Q498R, Spike Q954H, Spike S371L, Spike S373P, Spike S375F, Spike S477N, Spike T95I, Spike T478K, Spike T547K, Spike Y505H, E T9I, M A63T, M D3G, M Q19E, N G204R…	EPI_ISL_8097279	2021-12-16	BA.1	Kasane Primary Hospital Laboratory	Botswana Harvard HIV Reference Laboratory	Sikhulile Moyo, Wonderful T. Choga, Dorcas Maruapula, Agnes Karutwaeng, Rose Munyere, Keoratile Ntshambiwa, Thongbotho Mphoyakgosi, Boitumelo Zuze, Botshelo Radibe, Legodile Kooepile, Ontlametse T. Bareng, Thela Tefelo, Sefetogi Ramaologa, Mphapi B. Mbulawa, Roger Shapiro, Shahin Lockman, Joseph Makhema, Mosepele Mosepele, Simani Gaseitsiwe
hCoV-19/Botswana/R59B67_BHP_AAC44158/2021	Spike A67V, Spike D614G, Spike E484A, Spike G339D, Spike G446S, Spike G496S, Spike H655Y, Spike K417N, Spike N440K, Spike N501Y, Spike N679K, Spike P681H, Spike Q493R, Spike Q498R, Spike S371L, Spike S373P, Spike S375F, Spike S477N, Spike T95I, Spike T478K, Spike T547K, Spike Y505H, E T9I, M A63T, M D3G, M Q19E, N G204R, N R203K, NSP3 A1892T, NSP5 P132H, NSP6 I189V, NSP12 P323L, NSP14 I42V	EPI_ISL_8097280	2021-12-16	BA.1	Kasane Primary Hospital Laboratory	Botswana Harvard HIV Reference Laboratory	Sikhulile Moyo, Wonderful T. Choga, Dorcas Maruapula, Agnes Karutwaeng, Rose Munyere, Keoratile Ntshambiwa, Thongbotho Mphoyakgosi, Boitumelo Zuze, Botshelo Radibe, Legodile Kooepile, Ontlametse T. Bareng, Thela Tefelo, Sefetogi Ramaologa, Mphapi B. Mbulawa, Roger Shapiro, Shahin Lockman, Joseph Makhema, Mosepele Mosepele, Simani Gaseitsiwe
hCoV-19/Botswana/R59B68_BHP_AAC44159/2021	Spike A67V, Spike D614G, Spike D796Y, Spike E484A, Spike G339D, Spike G446S, Spike G496S, Spike H655Y, Spike K417N, Spike L981F, Spike N440K, Spike N501Y, Spike N679K, Spike N764K, Spike N856K, Spike N969K, Spike P681H, Spike Q493R, Spike Q498R, Spike Q954H, Spike S371L, Spike S373P, Spike S375F, Spike S477N, Spike T95I, Spike T478K, Spike T547K, Spike Y505H, E T9I, M A63T, M D3G, M Q19E, N G204R…	EPI_ISL_8097281	2021-12-15	BA.1	Kasane Primary Hospital Laboratory	Botswana Harvard HIV Reference Laboratory	Sikhulile Moyo, Wonderful T. Choga, Dorcas Maruapula, Agnes Karutwaeng, Rose Munyere, Keoratile Ntshambiwa, Thongbotho Mphoyakgosi, Boitumelo Zuze, Botshelo Radibe, Legodile Kooepile, Ontlametse T. Bareng, Thela Tefelo, Sefetogi Ramaologa, Mphapi B. Mbulawa, Roger Shapiro, Shahin Lockman, Joseph Makhema, Mosepele Mosepele, Simani Gaseitsiwe
hCoV-19/Botswana/R59B69_BHP_AAC44160/2021	Spike A67V, Spike D614G, Spike D796Y, Spike E484A, Spike G339D, Spike G446S, Spike G496S, Spike H655Y, Spike K417N, Spike L981F, Spike N440K, Spike N501Y, Spike N679K, Spike N764K, Spike N856K, Spike N969K, Spike P681H, Spike Q493R, Spike Q498R, Spike Q954H, Spike S371L, Spike S373P, Spike S375F, Spike S477N, Spike T95I, Spike T478K, Spike T547K, Spike Y505H, E T9I, M A63T, M D3G, M Q19E, N G204R…	EPI_ISL_8097282	2021-12-14	BA.1	Kasane Primary Hospital Laboratory	Botswana Harvard HIV Reference Laboratory	Sikhulile Moyo, Wonderful T. Choga, Dorcas Maruapula, Agnes Karutwaeng, Rose Munyere, Keoratile Ntshambiwa, Thongbotho Mphoyakgosi, Boitumelo Zuze, Botshelo Radibe, Legodile Kooepile, Ontlametse T. Bareng, Thela Tefelo, Sefetogi Ramaologa, Mphapi B. Mbulawa, Roger Shapiro, Shahin Lockman, Joseph Makhema, Mosepele Mosepele, Simani Gaseitsiwe
hCoV-19/Botswana/R59B70_BHP_AAC44161/2021	Spike D614G, Spike D796Y, Spike E484A, Spike G339D, Spike G446S, Spike G496S, Spike H655Y, Spike K417N, Spike L981F, Spike N440K, Spike N501Y, Spike N679K, Spike N764K, Spike N856K, Spike N969K, Spike P681H, Spike Q493R, Spike Q498R, Spike Q954H, Spike S371L, Spike S373P, Spike S375F, Spike S477N, Spike T547K, Spike Y505H, E T9I, M A63T, M D3G, M Q19E, N G204R, N R203K, NSP3 A1892T, NSP5 P132H, N…	EPI_ISL_8097283	2021-12-15	BA.1	Kasane Primary Hospital Laboratory	Botswana Harvard HIV Reference Laboratory	Sikhulile Moyo, Wonderful T. Choga, Dorcas Maruapula, Agnes Karutwaeng, Rose Munyere, Keoratile Ntshambiwa, Thongbotho Mphoyakgosi, Boitumelo Zuze, Botshelo Radibe, Legodile Kooepile, Ontlametse T. Bareng, Thela Tefelo, Sefetogi Ramaologa, Mphapi B. Mbulawa, Roger Shapiro, Shahin Lockman, Joseph Makhema, Mosepele Mosepele, Simani Gaseitsiwe
hCoV-19/Botswana/R59B71_BHP_AAC44162/2021	Spike A67V, Spike D614G, Spike D796Y, Spike E484A, Spike G339D, Spike G446S, Spike G496S, Spike H655Y, Spike K417N, Spike L981F, Spike N440K, Spike N501Y, Spike N679K, Spike N764K, Spike N856K, Spike N969K, Spike P681H, Spike Q493R, Spike Q498R, Spike Q954H, Spike S371L, Spike S373P, Spike S375F, Spike S477N, Spike T95I, Spike T478K, Spike T547K, Spike Y505H, E T9I, M A63T, M D3G, M Q19E, N G204R…	EPI_ISL_8097284	2021-12-15	BA.1	Kasane Primary Hospital Laboratory	Botswana Harvard HIV Reference Laboratory	Sikhulile Moyo, Wonderful T. Choga, Dorcas Maruapula, Agnes Karutwaeng, Rose Munyere, Keoratile Ntshambiwa, Thongbotho Mphoyakgosi, Boitumelo Zuze, Botshelo Radibe, Legodile Kooepile, Ontlametse T. Bareng, Thela Tefelo, Sefetogi Ramaologa, Mphapi B. Mbulawa, Roger Shapiro, Shahin Lockman, Joseph Makhema, Mosepele Mosepele, Simani Gaseitsiwe
hCoV-19/Botswana/R59B72_BHP_AAC44169/2021	Spike A67V, Spike D614G, Spike D796Y, Spike E484A, Spike G339D, Spike G446S, Spike G496S, Spike H655Y, Spike K417N, Spike L981F, Spike N440K, Spike N501Y, Spike N679K, Spike N764K, Spike N856K, Spike N969K, Spike P681H, Spike Q493R, Spike Q498R, Spike Q954H, Spike S371L, Spike S373P, Spike S375F, Spike S477N, Spike T95I, Spike T478K, Spike T547K, Spike Y505H, E T9I, M A63T, M D3G, M Q19E, N G204R…	EPI_ISL_8097285	2021-12-14	BA.1	Kasane Primary Hospital Laboratory	Botswana Harvard HIV Reference Laboratory	Sikhulile Moyo, Wonderful T. Choga, Dorcas Maruapula, Agnes Karutwaeng, Rose Munyere, Keoratile Ntshambiwa, Thongbotho Mphoyakgosi, Boitumelo Zuze, Botshelo Radibe, Legodile Kooepile, Ontlametse T. Bareng, Thela Tefelo, Sefetogi Ramaologa, Mphapi B. Mbulawa, Roger Shapiro, Shahin Lockman, Joseph Makhema, Mosepele Mosepele, Simani Gaseitsiwe
hCoV-19/SouthAfrica/CERI-KRISP-K033616/2021	Spike A67V, Spike D614G, Spike D796Y, Spike E484A, Spike G339D, Spike G446S, Spike G496S, Spike H655Y, Spike K417N, Spike L981F, Spike N440K, Spike N501Y, Spike N679K, Spike N764K, Spike N856K, Spike N969K, Spike P681H, Spike Q493R, Spike Q498R, Spike Q954H, Spike R346K, Spike S371L, Spike S373P, Spike S375F, Spike S477N, Spike T95I, Spike T478K, Spike T547K, Spike Y505H, E T9I, M A63T, M D3G, M …	EPI_ISL_8604927	2021-11-19	BA.1	AHRI	CERI, Centre for Epidemic Response and Innvoation, Stellenbosch University and KRISP, KZN Research Innovation and Sequencing Platform, UKZN.	Cele S, Karim F, Khan K, Bernstein M, Giandhari J, Pillay S, Naidoo Y, Ramphal U, Ramphal Y, van Wyk S, Moir M, San JE, Tshiabuila D, Tegally H, Wilkinson E, Sigal A, de Oliveira T
hCoV-19/SouthAfrica/CERI-KRISP-K033617/2021	Spike A67V, Spike D614G, Spike D796Y, Spike E484A, Spike G339D, Spike G446S, Spike G496S, Spike H655Y, Spike K417N, Spike L141F, Spike L981F, Spike N440K, Spike N501Y, Spike N679K, Spike N764K, Spike N856K, Spike N969K, Spike P681H, Spike Q493R, Spike Q498R, Spike Q954H, Spike S371L, Spike S373P, Spike S375F, Spike S477N, Spike T95I, Spike T478K, Spike T547K, Spike Y505H, E T9I, M A63T, M D3G, M …	EPI_ISL_8604928	2021-11-19	BA.1	AHRI	CERI, Centre for Epidemic Response and Innvoation, Stellenbosch University and KRISP, KZN Research Innovation and Sequencing Platform, UKZN.	Cele S, Karim F, Khan K, Bernstein M, Giandhari J, Pillay S, Naidoo Y, Ramphal U, Ramphal Y, van Wyk S, Moir M, San JE, Tshiabuila D, Tegally H, Wilkinson E, Sigal A, de Oliveira T
hCoV-19/SouthAfrica/CERI-KRISP-K033618/2021	Spike A67V, Spike D614G, Spike D796Y, Spike E484A, Spike G339D, Spike G446S, Spike G496S, Spike H655Y, Spike K417N, Spike L141F, Spike L981F, Spike N440K, Spike N501Y, Spike N679K, Spike N764K, Spike N856K, Spike N969K, Spike P681H, Spike Q493R, Spike Q498R, Spike Q954H, Spike R346K, Spike R682Q, Spike S371L, Spike S373P, Spike S375F, Spike S477N, Spike T95I, Spike T478K, Spike T547K, Spike Y505H…	EPI_ISL_8604929	2021-11-19	BA.1	AHRI	CERI, Centre for Epidemic Response and Innvoation, Stellenbosch University and KRISP, KZN Research Innovation and Sequencing Platform, UKZN.	Cele S, Karim F, Khan K, Bernstein M, Giandhari J, Pillay S, Naidoo Y, Ramphal U, Ramphal Y, van Wyk S, Moir M, San JE, Tshiabuila D, Tegally H, Wilkinson E, Sigal A, de Oliveira T
hCoV-19/SouthAfrica/CERI-KRISP-K033619/2021	Spike A67V, Spike D614G, Spike D796Y, Spike E484A, Spike G339D, Spike G446S, Spike G496S, Spike H655Y, Spike K417N, Spike L141F, Spike L981F, Spike N440K, Spike N501Y, Spike N679K, Spike N764K, Spike N856K, Spike N969K, Spike P681H, Spike Q493R, Spike Q498R, Spike Q954H, Spike S371L, Spike S373P, Spike S375F, Spike S477N, Spike T95I, Spike T478K, Spike T547K, Spike Y505H, E T9I, M A63T, M D3G, M …	EPI_ISL_8604930	2021-11-19	BA.1	AHRI	CERI, Centre for Epidemic Response and Innvoation, Stellenbosch University and KRISP, KZN Research Innovation and Sequencing Platform, UKZN.	Cele S, Karim F, Khan K, Bernstein M, Giandhari J, Pillay S, Naidoo Y, Ramphal U, Ramphal Y, van Wyk S, Moir M, San JE, Tshiabuila D, Tegally H, Wilkinson E, Sigal A, de Oliveira T
hCoV-19/SouthAfrica/CERI-KRISP-K033620/2021	Spike A67V, Spike D614G, Spike D796Y, Spike E484A, Spike G339D, Spike G446S, Spike G496S, Spike H655Y, Spike K417N, Spike L141F, Spike L981F, Spike N440K, Spike N501Y, Spike N679K, Spike N764K, Spike N856K, Spike N969K, Spike P681H, Spike Q493R, Spike Q498R, Spike Q954H, Spike S371L, Spike S373P, Spike S375F, Spike S477N, Spike T95I, Spike T478K, Spike T547K, Spike Y505H, E T9I, M A63T, M D3G, M …	EPI_ISL_8604931	2021-12-06	BA.1	AHRI	CERI, Centre for Epidemic Response and Innvoation, Stellenbosch University and KRISP, KZN Research Innovation and Sequencing Platform, UKZN.	Cele S, Karim F, Khan K, Bernstein M, Giandhari J, Pillay S, Naidoo Y, Ramphal U, Ramphal Y, van Wyk S, Moir M, San JE, Tshiabuila D, Tegally H, Wilkinson E, Sigal A, de Oliveira T
hCoV-19/SouthAfrica/CERI-KRISP-K033621/2021	Spike A67V, Spike D614G, Spike D796Y, Spike E484A, Spike G339D, Spike G446S, Spike G496S, Spike H655Y, Spike K417N, Spike L141F, Spike L981F, Spike N440K, Spike N501Y, Spike N679K, Spike N764K, Spike N856K, Spike N969K, Spike P681H, Spike Q493R, Spike Q498R, Spike Q954H, Spike S371L, Spike S373P, Spike S375F, Spike S477N, Spike T95I, Spike T478K, Spike T547K, Spike Y505H, E T9I, M A63T, M D3G, M …	EPI_ISL_8604932	2021-12-07	BA.1	AHRI	CERI, Centre for Epidemic Response and Innvoation, Stellenbosch University and KRISP, KZN Research Innovation and Sequencing Platform, UKZN.	Cele S, Karim F, Khan K, Bernstein M, Giandhari J, Pillay S, Naidoo Y, Ramphal U, Ramphal Y, van Wyk S, Moir M, San JE, Tshiabuila D, Tegally H, Wilkinson E, Sigal A, de Oliveira T
hCoV-19/SouthAfrica/CERI-KRISP-K033632/2021	Spike A67V, Spike D614G, Spike D796Y, Spike E484A, Spike G339D, Spike G446S, Spike G496S, Spike H655Y, Spike K417N, Spike L141F, Spike L981F, Spike N440K, Spike N501Y, Spike N679K, Spike N764K, Spike N856K, Spike N969K, Spike P681H, Spike Q493R, Spike Q498R, Spike Q954H, Spike S371L, Spike S373P, Spike S375F, Spike S477N, Spike T95I, Spike T478K, Spike T547K, Spike Y505H, E T9I, M A63T, M D3G, M …	EPI_ISL_8604933	2021-12-07	BA.1	AHRI	CERI, Centre for Epidemic Response and Innvoation, Stellenbosch University and KRISP, KZN Research Innovation and Sequencing Platform, UKZN.	Cele S, Karim F, Khan K, Bernstein M, Giandhari J, Pillay S, Naidoo Y, Ramphal U, Ramphal Y, van Wyk S, Moir M, San JE, Tshiabuila D, Tegally H, Wilkinson E, Sigal A, de Oliveira T
hCoV-19/SouthAfrica/CERI-KRISP-K033633/2021	Spike A67V, Spike D614G, Spike D796Y, Spike E484A, Spike G339D, Spike G446S, Spike G496S, Spike H655Y, Spike K417N, Spike L141F, Spike L981F, Spike N440K, Spike N501Y, Spike N679K, Spike N764K, Spike N856K, Spike N969K, Spike P681H, Spike Q493R, Spike Q498R, Spike Q954H, Spike S371L, Spike S373P, Spike S375F, Spike S477N, Spike T95I, Spike T478K, Spike T547K, Spike Y505H, E T9I, M A63T, M D3G, M …	EPI_ISL_8604934	2021-11-29	BA.1	AHRI	CERI, Centre for Epidemic Response and Innvoation, Stellenbosch University and KRISP, KZN Research Innovation and Sequencing Platform, UKZN.	Cele S, Karim F, Khan K, Bernstein M, Giandhari J, Pillay S, Naidoo Y, Ramphal U, Ramphal Y, van Wyk S, Moir M, San JE, Tshiabuila D, Tegally H, Wilkinson E, Sigal A, de Oliveira T
hCoV-19/SouthAfrica/CERI-KRISP-K033634/2021	Spike D614G, Spike D796Y, Spike E484A, Spike G339D, Spike G446S, Spike G496S, Spike H655Y, Spike K417N, Spike L981F, Spike N440K, Spike N501Y, Spike N679K, Spike N764K, Spike N856K, Spike N969K, Spike P681H, Spike Q493R, Spike Q498R, Spike Q954H, Spike S371L, Spike S373P, Spike S375F, Spike S477N, Spike T478K, Spike T547K, Spike Y505H, E T9I, M A63T, M D3G, M Q19E, N E31del, N G204R, N P13L, N R3…	EPI_ISL_8604935	2021-12-06	BA.1	AHRI	CERI, Centre for Epidemic Response and Innvoation, Stellenbosch University and KRISP, KZN Research Innovation and Sequencing Platform, UKZN.	Cele S, Karim F, Khan K, Bernstein M, Giandhari J, Pillay S, Naidoo Y, Ramphal U, Ramphal Y, van Wyk S, Moir M, San JE, Tshiabuila D, Tegally H, Wilkinson E, Sigal A, de Oliveira T
hCoV-19/SouthAfrica/CERI-KRISP-K033635/2021	Spike A67V, Spike D614G, Spike D796Y, Spike E484A, Spike G339D, Spike G446S, Spike G496S, Spike H655Y, Spike K417N, Spike L981F, Spike N440K, Spike N501Y, Spike N679K, Spike N764K, Spike N856K, Spike N969K, Spike P681H, Spike Q493R, Spike Q498R, Spike Q954H, Spike S371L, Spike S373P, Spike S375F, Spike S477N, Spike T95I, Spike T478K, Spike T547K, Spike Y505H, E T9I, M A63T, M D3G, M Q19E, N E31de…	EPI_ISL_8604936	2021-12-06	BA.1	AHRI	CERI, Centre for Epidemic Response and Innvoation, Stellenbosch University and KRISP, KZN Research Innovation and Sequencing Platform, UKZN.	Cele S, Karim F, Khan K, Bernstein M, Giandhari J, Pillay S, Naidoo Y, Ramphal U, Ramphal Y, van Wyk S, Moir M, San JE, Tshiabuila D, Tegally H, Wilkinson E, Sigal A, de Oliveira T
