# Supplementary material for: New workflow predicts drug targets against SARS-CoV-2 via metabolic changes in infected cells
Source: PLoS Comput Biol. 2023 Mar 23;19(3):e1010903. doi: 10.1371/journal.pcbi.1010903 (PMC10035753; doi:10.1371/journal.pcbi.1010903)
Supplement: S4 Table — (XLSX) [file pcbi.1010903.s009.xlsx]

## Sheet: Alpha
GISAID Accession ID	Ala	ADP	Arg	ASN	Asp	ATP	CTP	Cys	Gln	Glu	Gly	H2O	H	GTP	His	Ile	Lys	Leu	Met	Pi	Ppi	Pro	Phe	Ser	Thr	Tyr	Trp	UTP	Val
EPI_ISL_4308513	0.5143974646098247	25.764976696193546	0.3638190550745738	0.35819224204563677	0.2719774566437609	26.17551164362892	0.2514273568859038	0.10283946026009899	0.30929679364991275	0.2099824316707882	0.4874198985857114	25.764976696193546	25.764976696193546	0.2514273568859038	0.10255033547995597	0.40366267381505117	0.3301360181879129	0.691564233734381	0.10206104739048319	25.764976696193546	0.661940063953574	0.27925005688274285	0.30385902374645385	0.49074483355735604	0.4460194541060024	0.23641510868617047	0.12068735534200414	0.41053494743537355	0.31638035076341653
EPI_ISL_4311710	0.5144185083640297	25.760135942866775	0.3638149531904623	0.3581991520117979	0.27331715122616407	26.171390515518983	0.2516768559911524	0.10284144415898629	0.3093027603631104	0.20866315508209546	0.4874181811129463	25.760135942866775	25.760135942866775	0.2516768559911524	0.10255231380127287	0.40367046096141895	0.3301535073135969	0.6915664544553631	0.10206301627283479	25.760135942866775	0.6629091878466145	0.27925544395766255	0.3038871263551707	0.4907543006250243	0.44602805836643394	0.23508522161775197	0.12068968354860275	0.4112545726522092	0.3163642133303418
EPI_ISL_4311848	0.5033070870830842	25.759981763798642	0.363813403910963	0.35819762664677923	0.2719815452027856	26.17101217813282	0.25143113652117843	0.10285212656719944	0.3092903228687986	0.20999670862741854	0.48740498512707875	25.759981763798642	25.759981763798642	0.25143113652117843	0.10256299744072661	0.4036909826621769	0.33012986067687855	0.6865037497566754	0.10206258164490827	25.759981763798642	0.6624393101533216	0.27924313441766085	0.30386359157192394	0.5018836821527566	0.44599279793535523	0.23509534087546366	0.12068916960036928	0.4110304143341794	0.32144486653167553
EPI_ISL_4311908	0.5033044877603029	25.759848726714196	0.3638115250014598	0.3581957767398833	0.2719801405576997	26.170921499461596	0.25140759742123137	0.1028515953887548	0.3092887255430249	0.20999562410219974	0.48740246793049224	25.759848726714196	25.759848726714196	0.25140759742123137	0.10256246775548551	0.4036888978054467	0.330128155725588	0.6865002043171574	0.1020620545440579	25.759848726714196	0.6624581295814576	0.2792416922701937	0.30386202227243214	0.5018810901811311	0.4459904946114607	0.2350941267286912	0.12068854630275229	0.4110727727474008	0.32144320643392216
EPI_ISL_4528799	0.5144074213980251	25.759580749484677	0.363818232254895	0.35819143195165887	0.27197684153468293	26.17095990050823	0.25156023015772333	0.10283922767653725	0.3092960941387551	0.20999307692946897	0.4874076760694533	25.759580749484677	25.759580749484677	0.25156023015772333	0.102550103550284	0.4036617608843319	0.3301352715463925	0.6915626696803473	0.10204969640869185	25.759580749484677	0.6629171408638723	0.27924942532582214	0.30385833653345373	0.4907437236800676	0.44601844538043167	0.23508015496128862	0.12068708239332382	0.41137915102355305	0.31637963523195944
EPI_ISL_4769357	0.5143085325561989	25.759965419859498	0.36507133692936183	0.35812257381628926	0.2719245571512465	26.170865239272196	0.2515563427142082	0.1028194580315123	0.3079024730454911	0.20861854568591012	0.4873139776145346	25.759965419859498	25.759965419859498	0.2515563427142082	0.10386455200371841	0.4049183241249652	0.33141708742012865	0.6964995423704714	0.10204119656284817	25.759965419859498	0.6624339260849444	0.27412592530546787	0.3024657607858231	0.49064938390880936	0.4459327035235648	0.2350349635365668	0.12066388170588269	0.41089981941269804	0.3163076969070637
EPI_ISL_581117	0.5145359131713244	25.766015132178754	0.3638979860202998	0.3582920260938348	0.27203365460626217	26.17665169679232	0.2514673452728616	0.10286491547608917	0.3093733519736099	0.21004553026064746	0.48752942368430624	25.766015132178754	25.766015132178754	0.2514673452728616	0.10257571913067627	0.40376258994182923	0.3302288576524233	0.6917354123548859	0.10208630993074679	25.766015132178754	0.6620816640137036	0.2793191779233944	0.3039342360925753	0.49086630459291636	0.4461298545448162	0.23513887469339587	0.12071722833715351	0.4106365646135661	0.3164475394998634
EPI_ISL_4769932	0.5143620632760828	25.757866204538182	0.3637828972748568	0.35816759090721395	0.2719587388907094	26.16939588506583	0.2514545310849007	0.10283238274843733	0.3092755075437971	0.2099790998941923	0.4873752344557479	25.757866204538182	25.757866204538182	0.2514545310849007	0.10254327786614284	0.4036348933572962	0.3301244173246492	0.6901934288038768	0.10205402344995218	25.757866204538182	0.6629619727754466	0.27921971920372074	0.3051724420989254	0.4907110600206842	0.4459887586134378	0.23506450814251353	0.12067904952084671	0.41152968052764544	0.3163585771600119
EPI_ISL_7842814	0.5145364005552586	25.765995046737743	0.3638983307154465	0.35828124253194915	0.27204503523164175	26.176587508531053	0.25151207525790675	0.10286501291283928	0.3093736450213789	0.2100457292221082	0.48752988548687914	25.765995046737743	25.765995046737743	0.25151207525790675	0.10257581629349088	0.403762972397931	0.33021804750825823	0.6917360675875297	0.10208640662997825	25.765995046737743	0.6620822911574228	0.2793194425029433	0.3039345239882497	0.49086676955628356	0.4461302771324687	0.23513909742402922	0.12071734268415275	0.410592461793312	0.31644783924851616
EPI_ISL_5043499	0.5145365495864159	25.766002509642316	0.363898436115549	0.3582813463051091	0.27204511402720677	26.176639582160774	0.25146765630579326	0.10286504270682838	0.3093737346288629	0.21004579006009377	0.48753002669582557	25.766002509642316	25.766002509642316	0.25146765630579326	0.10257584600371662	0.40376308934449284	0.3302181431531489	0.6917251449929661	0.10208643619845056	25.766002509642316	0.6620824829240108	0.2793195234054795	0.3039457349704577	0.4908669117317304	0.44613040635036544	0.23513916553009861	0.1207173776489196	0.410637072518457	0.31644793090498136
EPI_ISL_5043535	0.5145276253234509	25.76615710577124	0.3638999911384413	0.3582828773248665	0.27204627653943014	26.176818179032985	0.25142423889513776	0.10286548227314785	0.30937505665498855	0.21004668763474527	0.4875321100253399	25.76615710577124	25.76615710577124	0.25142423889513776	0.10257628433423113	0.40376481471834635	0.3302306772499445	0.6917392238934975	0.10209799543525348	25.76615710577124	0.6620630661615816	0.2793207170029508	0.3039359108038241	0.49086900932053285	0.4461211897719955	0.2351401703345962	0.12071789350243012	0.4106610732617451	0.3164604061584482
EPI_ISL_5043536	0.5145385654072697	25.766147946137416	0.3638998617753137	0.3582827499585717	0.27204617982946033	26.176742135450716	0.2514908874782933	0.10286544570540718	0.30937494667497784	0.21004661296506372	0.48753193671212175	25.766147946137416	25.766147946137416	0.2514908874782933	0.10257624786929768	0.4037646711836376	0.33023055985595084	0.6917389779865131	0.10208683614665086	25.766147946137416	0.6620628308042005	0.27932061770698363	0.30393580275738014	0.4908688348210775	0.44613215417367824	0.23514008674441042	0.12071785058832007	0.4105941893133002	0.3164491706659639
EPI_ISL_5043566	0.5145395511747143	25.766152817587773	0.3639005589448962	0.35828343636673343	0.27204670102317735	26.176792285588988	0.2514468772315785	0.10286564277791906	0.3093755393841956	0.2100470153782681	0.487532870739508	25.766152817587773	25.766152817587773	0.2514468772315785	0.10257644438775622	0.40376544472734227	0.3302200695059322	0.6917291802244818	0.10208703172748065	25.766152817587773	0.6620640992027788	0.27932115283727327	0.3039475080611393	0.4908697752413868	0.44613300888619756	0.23514053723239717	0.12071808186297096	0.41063946800121276	0.31644977692817877
EPI_ISL_5043571	0.5145367213958677	25.766011113195887	0.3638985576252667	0.3582814659392183	0.272045204866083	26.176670568738277	0.2514454943659609	0.10286507705460528	0.309373837932179	0.21004586019670912	0.48753018948750043	25.766011113195887	25.766011113195887	0.2514454943659609	0.10257588025492753	0.4037632241654597	0.33021825341664374	0.6917253759676523	0.10208647028624213	25.766011113195887	0.6620827040006838	0.2793196166733616	0.30394583646130446	0.4908670756376282	0.4461305553182486	0.2351392440456699	0.12071741795778883	0.4106594555423904	0.31644803657044984
EPI_ISL_5049553	0.5145433937808043	25.766389732847284	0.36390327657175453	0.3582861120446505	0.2720487326810115	26.177099006112215	0.25140426265664495	0.10286641098348166	0.30937784981558814	0.210048584019471	0.487536511658411	25.766389732847284	25.766389732847284	0.25140426265664495	0.10257721043357136	0.40377958316515655	0.3302336587033507	0.6917454691893085	0.10207667102026506	25.766389732847284	0.6620912897254285	0.2779884670522463	0.30393865485765964	0.49220821284926985	0.44613634062894314	0.2351422932732269	0.12071898339140641	0.41070927326493045	0.3164521401903172
EPI_ISL_6977077	0.5151837098455659	25.799012050849953	0.364375144515919	0.3600761927237881	0.272393168217451	26.207056081316505	0.2500965322385756	0.10299664811820212	0.3097695470112104	0.21030338520934372	0.48816490920383165	25.799012050849953	25.799012050849953	0.2500965322385756	0.10270708141717776	0.4042796633532371	0.3306406238465814	0.6926212744886451	0.10221704546159809	25.799012050849953	0.6581182883435122	0.2796768844662945	0.30432346559579077	0.4914949262656118	0.44670118505330547	0.23410354059738414	0.12087182331605187	0.40804403046655374	0.3168639311863072
EPI_ISL_7842800	0.5146901218115673	25.773692813357073	0.358933468722652	0.358388281494896	0.27213743680989916	26.184385689906687	0.251609468744391	0.10289574453648748	0.3094660725062568	0.21009735554525227	0.4876755383627577	25.773692813357073	25.773692813357073	0.251609468744391	0.10260646151767815	0.40388359933764006	0.3303167024004369	0.6919316021820523	0.10211690563969313	25.773692813357073	0.662280092754096	0.28447647018911243	0.30404757903855895	0.49101341934901915	0.4462635615932068	0.23520934683189287	0.12075340781298644	0.41069287654961356	0.3165312539271769
EPI_ISL_7842805	0.5146901218115673	25.773692813357073	0.358933468722652	0.358388281494896	0.27213743680989916	26.184385689906687	0.251609468744391	0.10289574453648748	0.3094660725062568	0.21009735554525227	0.4876755383627577	25.773692813357073	25.773692813357073	0.251609468744391	0.10260646151767815	0.40388359933764006	0.3303167024004369	0.6919316021820523	0.10211690563969313	25.773692813357073	0.662280092754096	0.28447647018911243	0.30404757903855895	0.49101341934901915	0.4462635615932068	0.23520934683189287	0.12075340781298644	0.41069287654961356	0.3165312539271769
EPI_ISL_8190593	0.5094221786575708	25.763907401872693	0.363879340199108	0.3582515948025023	0.27202252353790946	26.174488131242448	0.2514690186111756	0.10285650084547332	0.30934804438970537	0.21002834796344272	0.4874895424478743	25.763907401872693	25.763907401872693	0.2514690186111756	0.10256732815711019	0.4037295610608436	0.3301907220048024	0.6916788265116768	0.10207795899218795	25.763907401872693	0.6620275039279795	0.27929632885288996	0.30390937344318325	0.49589779446335636	0.44609335990604343	0.23511963969218277	0.1207073533386594	0.41058072936975487	0.31642165322812676
EPI_ISL_8190616	0.5094223487451525	25.76391600401231	0.36387946169235974	0.3582517144167436	0.2720226143616999	26.174519114528508	0.25144685851211507	0.102856535187546	0.30934814767586555	0.21002841808841036	0.48748970521251395	25.76391600401231	25.76391600401231	0.25144685851211507	0.10256736240263292	0.4037296958594205	0.3301908322499855	0.6916790574517178	0.10207799307431847	25.76391600401231	0.6620277249679378	0.2792964221052828	0.3039094749134618	0.49589796003537134	0.4460935088491872	0.23511971819471483	0.12070739364083442	0.41060311051620063	0.3164217588760471

## Sheet: Beta
GISAID Accession ID	Ala	ADP	Arg	ASN	Asp	ATP	CTP	Cys	Gln	Glu	Gly	H2O	H	GTP	His	Ile	Lys	Leu	Met	Pi	Ppi	Pro	Phe	Ser	Thr	Tyr	Trp	UTP	Val
EPI_ISL_660190	0.5132304737225502	25.76697286018234	0.3639331304563155	0.35963952484606615	0.274445935807466	26.179514945345364	0.25225489126744677	0.10285743802584356	0.30938431721107523	0.20871817531274234	0.4939537417988142	25.76697286018234	25.76697286018234	0.25225489126744677	0.10125567841994744	0.40751433973340595	0.32514607666631695	0.684251681643751	0.102089928214685	25.76697286018234	0.6647747297692781	0.28044141099897996	0.2988727697973819	0.497279617647168	0.4423971044840327	0.23649313181220502	0.12072150696382396	0.4125420851630243	0.31912835481360996
EPI_ISL_660222	0.5139067104257525	25.800923636043503	0.3644126517492365	0.360113388848839	0.2748075480349933	26.21073472194305	0.2506492546905318	0.10299296383413381	0.3097919645379688	0.20899318410118814	0.4946045793211181	25.800923636043503	25.800923636043503	0.2506492546905318	0.10138909373657619	0.4080624219737385	0.3255744918174073	0.6851532573003938	0.10222444274572079	25.800923636043503	0.6604380646165025	0.2808109229140458	0.29926656702274695	0.497934837370908	0.4429688725691938	0.23680473711230873	0.12088057061661665	0.4098110858995479	0.31954884096477765
EPI_ISL_660605	0.5150590073310105	25.80772966434708	0.3642934643506989	0.3586373905131686	0.27470927124682276	26.21674842122801	0.2501587932709283	0.10295613144811616	0.30969231061202024	0.20891844387287248	0.49442769862836544	25.80772966434708	25.80772966434708	0.2501587932709283	0.10135283492724143	0.40790535651921533	0.32677187216078313	0.6926574990287396	0.10218788519853036	25.80772966434708	0.6591552821446278	0.2807104991964859	0.29917067719377977	0.49266852605685	0.44282159186270964	0.23673118490860234	0.1208373412573164	0.40901875688093386	0.31943456377705776
EPI_ISL_660606	0.5151385380188114	25.811714657253855	0.3643385794833435	0.3587039037324244	0.2760879760722091	26.22050704226619	0.2501083347147104	0.10297202898962275	0.30972899473530524	0.20895070314277944	0.493167756879358	25.811714657253855	25.811714657253855	0.2501083347147104	0.10136848490240467	0.40796834152306904	0.3268446007217927	0.6874638487806166	0.10220366411449743	25.811714657253855	0.6588784482813884	0.2809765583936587	0.29921687238576444	0.4978224890214216	0.4428899683113741	0.23675660304405424	0.12085599985123563	0.4087923850123339	0.3194838879325486
EPI_ISL_660609	0.5136372884202938	25.7875307656546	0.3642216038694229	0.35992459491124706	0.27466347674889274	26.19750549599579	0.2506959630521243	0.10293896848769954	0.3096295522349816	0.20888361681661016	0.49435640884630266	25.7875307656546	25.7875307656546	0.2506959630521243	0.09020379167901259	0.4078373580096637	0.3254038053275598	0.682122341741515	0.1021708503060567	25.7875307656546	0.6606484290981959	0.2806637042837548	0.30179252035271276	0.497684920966755	0.4427477727579524	0.2478127368340737	0.12081719746912546	0.40997473034119164	0.3193813134975776
EPI_ISL_660610	0.5138659101414684	25.79887523893604	0.36438372015623244	0.3600847985846111	0.2747857304057315	26.208787434182398	0.2506293550460253	0.10298478697611961	0.309767369412111	0.2089765916318707	0.49456531147924127	25.79887523893604	25.79887523893604	0.2506293550460253	0.10138104421364949	0.40800775071592316	0.3255486436789177	0.683762409040647	0.102216326902436	25.79887523893604	0.6605192760873475	0.2807886286624773	0.30060153404049356	0.497884168029353	0.44294484131223416	0.2367859366172033	0.12087097361866835	0.40991219524635647	0.31952347121713764
EPI_ISL_660611	0.5124212887913712	25.793430401117675	0.36430681718114044	0.36000880289445053	0.27472773703497394	26.20372374421599	0.25086596341741835	0.10296305209591067	0.30970199318651015	0.20893248724209665	0.49446093375398564	25.793430401117675	25.793430401117675	0.25086596341741835	0.10135964780243051	0.40793277566624675	0.32547993682443654	0.6836292361285315	0.10219475420528476	25.793430401117675	0.6611370370116569	0.28072936838348655	0.30051582275511335	0.4991263948579314	0.4428513580575927	0.23673596308112435	0.12083432911699174	0.4102933430983147	0.31945603597184785
EPI_ISL_660613	0.5143155307020865	25.769919693153636	0.3637486334820013	0.35811196384524563	0.27564092762147013	26.18207475582387	0.2520825391396448	0.10280529414414287	0.3092385916101799	0.208612365017919	0.4923692075009901	25.769919693153636	25.769919693153636	0.2520825391396448	0.10120434655500515	0.40730774913645706	0.3263042482027245	0.6863506903848449	0.10203817342434772	25.769919693153636	0.6642153664266974	0.28052159423002193	0.2987323730564636	0.4970052848945347	0.4421728299665676	0.2363843586128221	0.12066030683966504	0.4121550626702352	0.3189665717525099
EPI_ISL_660614	0.5134378777423891	25.777385674744032	0.36408020121316614	0.3597848604934314	0.27455684346636255	26.18898169169105	0.25168916165533933	0.10289900423675492	0.3095093439862768	0.20880252141218444	0.49415335580637787	25.777385674744032	25.777385674744032	0.25168916165533933	0.10129659733612847	0.4076790223010439	0.325277473001469	0.6831928587775028	0.1021311842635381	25.777385674744032	0.6632629229509613	0.28055474151801285	0.3003400156104699	0.4974694478646187	0.4425758836924642	0.2365887021820749	0.12077029230901927	0.4115960169470197	0.31925731929842094
EPI_ISL_660615	0.5139304630837408	25.802675374937127	0.36443739333695646	0.36013783854057324	0.274826205935654	26.212425174781046	0.2504880524898061	0.10299995648226776	0.30981299768549747	0.2090073735734046	0.4946381602149956	25.802675374937127	25.802675374937127	0.2504880524898061	0.10139597749087093	0.4080789883945454	0.32559659651056216	0.6852109141303323	0.10223138321555678	25.802675374937127	0.6602155748477316	0.2808299884103963	0.29929802429745156	0.4979686443707432	0.44301008642940987	0.23682081483394557	0.12088877773354081	0.40974979984391713	0.3195593978068324
EPI_ISL_660629	0.5133316176219749	25.772050836344867	0.3640048518716032	0.3597104001073621	0.2745000217075636	26.184229201530368	0.251970838229356	0.10287770845579543	0.3094452885248723	0.20875930804201853	0.4940399612510059	25.772050836344867	25.772050836344867	0.251970838229356	0.10127563318623399	0.4075946498309204	0.325210154198265	0.6843976547384786	0.10211004738913057	25.772050836344867	0.6641269523694444	0.28049667844571363	0.2989316695683754	0.4973887435852975	0.4424731635119974	0.23653973823712193	0.12074529792048748	0.41217836518549894	0.3191912464147043
EPI_ISL_660637	0.513805098915388	25.795822183257858	0.3643405987497542	0.3600421859153082	0.27475321208364467	26.205997671195643	0.25093376894146835	0.10297259968943631	0.3097307113401083	0.2089518612060758	0.49450678429856154	25.795822183257858	25.795822183257858	0.25093376894146835	0.10136904671492795	0.40797060259783596	0.32551011804065244	0.6850289220823363	0.10220423055581772	25.795822183257858	0.6610869853101629	0.28075539995350585	0.29920739494489723	0.49783638387757545	0.4428812871470284	0.23675791521543263	0.12085666966902264	0.41017548793778497	0.31948565860170086
EPI_ISL_660646	0.5134850960696015	25.779756292659524	0.3641136838579372	0.3598179481170862	0.274582093093309	26.191367904346354	0.2515565043683847	0.10290846734624197	0.309537808020804	0.20882172394126575	0.49418767178298056	25.779756292659524	25.779756292659524	0.2515565043683847	0.10130591308022502	0.40771651451248203	0.3253073871523737	0.6846022793631904	0.10214057676044219	25.779756292659524	0.6631458583570744	0.28058054274180305	0.29902104565006765	0.4975374553529188	0.4426054563455596	0.23661046006796266	0.12078139895195893	0.4116116116868288	0.3192866798057405
EPI_ISL_678554	0.5160759687636651	25.909832252311553	0.36595087876050275	0.3629756683640759	0.27596754177082594	26.311418545820235	0.2452647126798797	0.10342770878104925	0.3110996314519415	0.21121756814332582	0.4966923611809293	25.909832252311553	25.909832252311553	0.2452647126798797	0.10181706856644221	0.4097848996010924	0.32560657838489504	0.6866919814971058	0.10264475867672639	25.909832252311553	0.6468286361855821	0.2768958968945231	0.3018720052224222	0.5051482223076161	0.4448498792732659	0.23646211650699275	0.12139082117451362	0.401586293508683	0.32089769275746755
EPI_ISL_678556	0.5156369239571882	25.887789805122395	0.3656395508892779	0.3626668716137553	0.27573276603371705	26.290822532161666	0.2464194662604248	0.10333971902540352	0.3108349675540796	0.21103787759010711	0.4962698067222986	25.887789805122395	25.887789805122395	0.2464194662604248	0.10173044904166198	0.4094251050302459	0.3253295728937517	0.6861077873738104	0.10256861049152738	25.887789805122395	0.649429842327701	0.2817563529867496	0.3016151916055603	0.49962245252176013	0.44447142912061743	0.23626094948805626	0.1212875495385211	0.4030327270392725	0.32062469328850735
EPI_ISL_678557	0.5171527651261255	25.979470261614374	0.3667064903100621	0.3623801651905657	0.27921609164998673	26.374622899989934	0.24234145526878667	0.10364126523311767	0.31174198671936143	0.21165368797038978	0.4963729548371453	25.979470261614374	25.979470261614374	0.24234145526878667	0.10202729938542988	0.4106086029864027	0.3276238589844558	0.6919206086191507	0.10286790659776728	25.979470261614374	0.6374716774520169	0.2828026824226263	0.3011503358439103	0.5010915633223992	0.4457684006544345	0.2369503610136629	0.12164146767330228	0.3951526383755593	0.3215602789594621
EPI_ISL_696452	0.5138207992994482	25.796744061785382	0.36301539695629426	0.36004205162874864	0.27609794271849203	26.20666481649307	0.2509859812442775	0.10297574623151275	0.3097401758065638	0.20895824616503786	0.4931966961286078	25.796744061785382	25.796744061785382	0.2509859812442775	0.10136100813228388	0.40933054009210706	0.3255200646797176	0.6850498545666419	0.10219621749395398	25.796744061785382	0.6608844637023202	0.28076397901902234	0.29922767397434274	0.49786273242913814	0.44290595643124525	0.23677628597106348	0.12086036269607525	0.4099207547076873	0.3194954211508706
EPI_ISL_696453	0.5124371077179944	25.794226668548024	0.36431806367486624	0.3600310518002155	0.2760724296317305	26.2039313826153	0.2509405184600766	0.1029662306620664	0.3097115539780161	0.20893893718427747	0.49313998673417697	25.794226668548024	25.794226668548024	0.2509405184600766	0.10269898836338685	0.40795650403007744	0.3254899846958865	0.6849754168029646	0.10219790905336275	25.794226668548024	0.6606229623357927	0.2807380347628439	0.2991888884675097	0.49779445676951206	0.4428538941993125	0.23674327134272666	0.12084919448203812	0.4097047140672727	0.3194658978798188
EPI_ISL_696454	0.5138261469962176	25.796878911872522	0.36435552400134913	0.3600569350819616	0.27476446737836313	26.206915295322908	0.25069905117422736	0.10297681797299575	0.3097433994918248	0.208960420941418	0.494527041821869	25.796878911872522	25.796878911872522	0.25069905117422736	0.1013731993087683	0.4130765771679822	0.325523452597452	0.6850347118839474	0.10220841736305343	25.796878911872522	0.6607131621431641	0.28076690112849234	0.2992307882485558	0.4978567777982857	0.43782130405626996	0.23676761402875124	0.12086162057542155	0.4100363834503843	0.3194987463658752
EPI_ISL_696455	0.5137675831426817	25.794072306227935	0.36297779963773597	0.36001589722950117	0.27606934739610983	26.204462814340346	0.25087090698319503	0.1029650810862674	0.3097080961753478	0.2089366044666077	0.4931456159996334	25.794072306227935	25.794072306227935	0.25087090698319503	0.10135051022463565	0.40928814593791835	0.32548635073350085	0.6849789043044041	0.10218563308410035	25.794072306227935	0.6612391451526877	0.2807349004376526	0.29919668311755215	0.4978000340697166	0.4428600848883992	0.23675176317251187	0.12084784525027144	0.4103905081124117	0.3194623311738955

## Sheet: Gamma
GISAID Accession ID	Ala	ADP	Arg	ASN	Asp	ATP	CTP	Cys	Gln	Glu	Gly	H2O	H	GTP	His	Ile	Lys	Leu	Met	Pi	Ppi	Pro	Phe	Ser	Thr	Tyr	Trp	UTP	Val
EPI_ISL_9155491	0.5090058875981137	25.758293838046225	0.3673079120334567	0.3592845461517468	0.2755281629793824	26.169130176892228	0.25148029072450684	0.10275909183957203	0.30911072765324277	0.20849638597318593	0.48708054011249935	25.758293838046225	25.758293838046225	0.25148029072450684	0.0998142276309112	0.40337972041576997	0.32991369293102785	0.6847087102514579	0.10199231587580752	25.758293838046225	0.6622944041802546	0.2740057237469804	0.3012540521984382	0.49947119517912886	0.4457079761545966	0.23892294523097204	0.12060608021356929	0.41083633884600174	0.32123467803682365
EPI_ISL_9155493	0.5141771479673887	25.76354290567595	0.36738212865901637	0.3593571416111898	0.2755838349914274	26.17432887702439	0.25141995432387226	0.10277985489093046	0.30916207027049103	0.20853851383839486	0.4871789574699224	25.76354290567595	25.76354290567595	0.25141995432387226	0.09984551059643433	0.4034612255527073	0.32998035384470026	0.6848581744305797	0.1020018090552686	25.76354290567595	0.6621836957912915	0.2740499732011227	0.30131492227081574	0.4995721161379648	0.44582026383424034	0.2389823358937921	0.1206304493491152	0.41078597134843814	0.31622005749399495
EPI_ISL_9155494	0.5141055181011681	25.759953794143094	0.367319835371375	0.3593070796742081	0.2755454434889832	26.171127074703126	0.251496063005392	0.10277665005187209	0.3091301143861239	0.20850946239978635	0.48711108871362513	25.759953794143094	25.759953794143094	0.251496063005392	0.09982048775582993	0.4034161328809426	0.32993438437932293	0.6847516536490158	0.1019987126055452	25.759953794143094	0.6626471167812419	0.2740229087726006	0.30128405957031273	0.4994914075023131	0.4457359299611252	0.2389490433353484	0.12061364435693855	0.41117328056003066	0.31617600497142745
EPI_ISL_9155496	0.5145841124306618	25.783934411700812	0.36767290679141085	0.3596415680716759	0.27580195597937374	26.19304324194238	0.25048432865788245	0.10286120379693753	0.3094178917287352	0.2087035693347185	0.48756455321980846	25.783934411700812	25.783934411700812	0.25048432865788245	0.09991341326961099	0.4037694360788622	0.3302526527011223	0.6853891069480162	0.10209366588604873	25.783934411700812	0.6595709114237713	0.2742780038954351	0.30156453281442375	0.4999452734345799	0.44617312472100834	0.23917148727565196	0.1207259267663202	0.40910883024156686	0.3164703415186409
EPI_ISL_9155498	0.5140339537703228	25.756367966349046	0.3672798156932659	0.3579236421291801	0.27548486342139744	26.167550681984952	0.2516832912429272	0.10275123152862463	0.309087082967473	0.20850266123100603	0.48704328205160013	25.756367966349046	25.756367966349046	0.2516832912429272	0.09981770442539581	0.40334886484887483	0.3298773451270985	0.6897233364565004	0.10198451421755346	25.756367966349046	0.6628437831886576	0.2689177629743965	0.3012310084902655	0.49943298932470664	0.4470184160446675	0.23891578123682905	0.12059685473993328	0.41118271563590636	0.3161319927532574
EPI_ISL_9155547	0.5139993327842207	25.755189983510252	0.36726301793200994	0.35924063270383366	0.2754944866307522	26.166353893459608	0.2513828855986988	0.10274653213981472	0.3090729466855289	0.2084597912268913	0.4870210068368356	25.755189983510252	25.755189983510252	0.2513828855986988	0.10113538829205078	0.4033304174481599	0.3298844806638866	0.6896917915486579	0.1019798498950167	25.755189983510252	0.6625245728742936	0.27263887305230167	0.3012172315105696	0.4943322665046196	0.4456646109652675	0.23890485428118916	0.12059133917091047	0.4111639099493569	0.31613975694192803
EPI_ISL_9155548	0.5144558512048223	25.77806495221863	0.3675892096645623	0.35955969920022285	0.2757391723723462	26.18736980419862	0.25031609630381413	0.10283778845394391	0.30934745578402767	0.20864493881090534	0.48745356393693257	25.77806495221863	25.77806495221863	0.25031609630381413	0.10122521363769844	0.4036886431372023	0.33017747392766744	0.6903043546149835	0.10207042526552365	25.77806495221863	0.6595987058725439	0.27288102252562146	0.30148476340412733	0.4947713172409982	0.44606043658475575	0.23911704223513008	0.12069844469456616	0.4093048519799883	0.3164205425642492
EPI_ISL_9155549	0.5151570755327407	25.807298165209566	0.36808229177656027	0.3600420105717475	0.2747727125312331	26.21459074801403	0.24933780633761488	0.10297573448878627	0.30976241273278676	0.2089359500896083	0.48810743142402846	25.807298165209566	25.807298165209566	0.24933780633761488	0.10002466174740762	0.40421901270400823	0.3306092360228276	0.686163388802969	0.10220734196367258	25.807298165209566	0.6566081168949731	0.27458339843084273	0.30190030950481195	0.5005019369378187	0.4466699156856513	0.2394377924995559	0.12086034891389612	0.40729258280446295	0.31682271506499077
EPI_ISL_9155550	0.5153207603523554	25.82084515425706	0.3681992453939992	0.36015640948880245	0.27617449828481616	26.22735369698897	0.2483921814599399	0.1030084537608783	0.3098608359265265	0.20900233691592937	0.4882848008760224	25.82084515425706	25.82084515425706	0.2483921814599399	0.10005644335246122	0.40435858798162877	0.33071428303806155	0.6863814087736864	0.102239817088498	25.82084515425706	0.6548784448680127	0.27465950426389263	0.3019850949501081	0.5006721049294555	0.4468006998913234	0.23952501057277012	0.12089875080207768	0.4065085427319099	0.31692338158289046
EPI_ISL_9155553	0.5145843204667608	25.784502217867104	0.36768100357525774	0.35964948799176044	0.27580802960835443	26.193931528900624	0.25011162933428416	0.10286346897589956	0.30942470563789576	0.20870816534290337	0.4875752902219805	25.784502217867104	25.784502217867104	0.25011162933428416	0.09991561353320319	0.4037894517525876	0.33025992542721766	0.6853930764011112	0.10209591416251823	25.784502217867104	0.6595186924021988	0.27428404396439443	0.3015711737792405	0.4999674070641079	0.4461718262305997	0.239176754239301	0.12072858535691985	0.40942931103352	0.31648843471756444
EPI_ISL_9274941	0.514091441330427	25.7592484584657	0.36732089084078257	0.3592972414538269	0.27553789875370954	26.17023267124741	0.25155585529519114	0.10276272282711754	0.3091216500658702	0.20850375318291117	0.48709775107985176	25.7592484584657	25.7592484584657	0.25155585529519114	0.10115132509705028	0.4034050869064958	0.32993646350322187	0.684732904400654	0.1019959197693614	25.7592484584657	0.6625178419013128	0.2726818351907628	0.30126469699581804	0.49947773088188585	0.4457237252244004	0.2389425006494922	0.12061034182358675	0.41098421278170877	0.3161673477269919
EPI_ISL_9274943	0.5129196848179906	25.767377456292085	0.3674368084588002	0.35941062700152693	0.2756248518720689	26.177868836473905	0.25107941051797	0.1027951522651053	0.30921920140652853	0.20856955194094365	0.4872514673874587	25.767377456292085	25.767377456292085	0.25107941051797	0.0998492546388208	0.4035101586372653	0.33004058349721116	0.6849601061930062	0.10203922381760588	25.767377456292085	0.6615485575101565	0.27410187838225386	0.3013597688714978	0.4996353540126699	0.44587550148168154	0.23901790514242774	0.1206484035398711	0.41049138018181885	0.317589997303103
EPI_ISL_9274944	0.51417602530573	25.763486653191908	0.36738132651167954	0.3606901469346357	0.2755832332777836	26.17422726795948	0.25157501419736045	0.10277963047994132	0.3091725101578942	0.20987184846136606	0.48717789375649484	25.763486653191908	25.763486653191908	0.25157501419736045	0.09983417767609311	0.40346034462975994	0.32999074827716857	0.6848455641853125	0.10201270125931669	25.763486653191908	0.662293399132452	0.2740604897527753	0.301314264375552	0.49955991044889836	0.4444743855588162	0.2376480241474668	0.1206301859628856	0.4107406147675734	0.3162193670546481
EPI_ISL_9274945	0.5143506799501844	25.772237960876165	0.3675061181235072	0.35947842268632535	0.2756768430325307	26.18262887304567	0.2515270445705376	0.10281454253133061	0.30927752947458553	0.2099431374582659	0.48734337771069025	25.772237960876165	25.772237960876165	0.2515270445705376	0.0998680892198996	0.39250093715783524	0.3301028391059452	0.6864124346460144	0.10204735280118443	25.772237960876165	0.6618957193565602	0.2754767065811882	0.30008237140457256	0.49840647599323307	0.45705606140752764	0.23772874811964745	0.12067116146777672	0.4103909121695051	0.31632678003853754
EPI_ISL_9274946	0.5141380325968727	25.761026102266342	0.3686799021926906	0.3606556990942936	0.27555691360339946	26.171905310781213	0.25152875972703626	0.10276981447489855	0.3091429825277147	0.20985180457608246	0.4871313656590547	25.761026102266342	25.761026102266342	0.25152875972703626	0.09982464297756449	0.4034440397159395	0.3299592323937778	0.6834576090568143	0.102002958500121	25.761026102266342	0.662385740532492	0.27401208779913744	0.3012854872499216	0.4995233136572716	0.44440970816565034	0.23762532748867807	0.1206186651342137	0.41087920851486964	0.3161780525571958
EPI_ISL_9568554	0.5146712489968508	25.7883005074531	0.36774629192265257	0.36104866780038486	0.27583753299565333	26.19705584009781	0.25014847303167304	0.10287862169204236	0.30947028668604415	0.20873890993685507	0.4876471144570032	25.7883005074531	25.7883005074531	0.25014847303167304	0.10125428095807046	0.4038489335783979	0.32897350111517254	0.6855051666005396	0.10211095381091866	25.7883005074531	0.6588815544334522	0.2729893739004697	0.30160447230989257	0.5000410567696382	0.44623755136218524	0.23921198713102657	0.12074636976573329	0.4087553326447103	0.3165239306952098
EPI_ISL_9568555	0.5127822194049712	25.760471651564167	0.3673383332898247	0.3593143028951478	0.2755509828332651	26.171297562325417	0.25141220995620406	0.10276760257559099	0.30913632888965487	0.20851365410654676	0.4871208812037124	25.760471651564167	25.760471651564167	0.25141220995620406	0.10116724194285764	0.4034131292193551	0.3299521307306933	0.6847654193462787	0.10201187672124469	25.760471651564167	0.6622158934864458	0.2726947836484564	0.3012790027275545	0.4995014488763856	0.44575600429375783	0.23894273335949023	0.12061606907676965	0.4108259107612519	0.3175048813649896
EPI_ISL_9568556	0.5139890658534924	25.754118796435943	0.3672477430535123	0.3592256914852845	0.27548302850781425	26.164798948880318	0.2510835475606835	0.10274225879695727	0.3090600919969897	0.21352879091163887	0.48193419220482553	25.754118796435943	25.754118796435943	0.2510835475606835	0.10113118195846274	0.40333586423578954	0.3298707604004395	0.6845854367379394	0.10197560843932883	25.754118796435943	0.6617414782555618	0.2726275336975171	0.30120470354998535	0.4993782655595592	0.4456349644023318	0.23889491796186638	0.12058632364262757	0.4106801524443749	0.31610438658737255
EPI_ISL_9568557	0.5140202996896753	25.755683810131696	0.3672700597847566	0.3592475207364223	0.2754997689257633	26.16616668758816	0.25107658218305023	0.10274850218829286	0.3090788728095117	0.21354176652477694	0.4819634781461234	25.755683810131696	25.755683810131696	0.25107658218305023	0.10113732744866893	0.4033603739523326	0.3298908058254814	0.6846270372909568	0.10198180524323044	25.755683810131696	0.6615372365396566	0.272644100594154	0.30122300701010396	0.4994086115337756	0.44566204452990704	0.23890943501140746	0.12059365137336893	0.41048287745646317	0.3161235954641432
EPI_ISL_9568558	0.5125866256955237	25.75064567473273	0.3671982171459502	0.3591772474070649	0.27544587770903367	26.161470412882284	0.25129409348142057	0.10272840329012803	0.3090184130981076	0.21349999507188067	0.481869200033449	25.75064567473273	25.75064567473273	0.25129409348142057	0.10111754371652917	0.40328147159456446	0.3298262750384569	0.684493115639445	0.10196185632062237	25.75064567473273	0.6620966128782362	0.2725907679820343	0.301164084004767	0.5006440460981528	0.4455748674338115	0.2388627013237853	0.12057006173978149	0.41082473814955495	0.316061757716464

## Sheet: Delta
GISAID Accession ID	Ala	ADP	Arg	ASN	Asp	ATP	CTP	Cys	Gln	Glu	Gly	H2O	H	GTP	His	Ile	Lys	Leu	Met	Pi	Ppi	Pro	Phe	Ser	Thr	Tyr	Trp	UTP	Val
EPI_ISL_9550821	0.516984708870031	25.82830055587928	0.3622917187027192	0.36174549426529046	0.266211954902758	26.236229883701043	0.24956883071743005	0.10816358604838412	0.3114036665218603	0.20783282472287679	0.49502425699789687	25.82830055587928	25.82830055587928	0.24956883071743005	0.10146397611175845	0.3921891460738174	0.3272107328947974	0.6868828037853585	0.1073944128609845	25.82830055587928	0.6574758636641962	0.2799010081509715	0.2982051005235828	0.4984130779974547	0.45687772587787523	0.2407512076560808	0.12098313917171111	0.4079293278217632	0.31715574427110965
EPI_ISL_9550836	0.5166218251323752	25.808501583023062	0.36201399993105204	0.3726070865136499	0.2673445542260055	26.2170761527914	0.24997902112162063	0.10810294982556493	0.3098282894794527	0.20766236925275702	0.49330812353681547	25.808501583023062	25.808501583023062	0.24997902112162063	0.10138619776530572	0.3932363150635671	0.3269599058454206	0.687692933161332	0.10731208847186939	25.808501583023062	0.6585313131053476	0.27968644690057803	0.2979653691740197	0.4868809826765011	0.45519083406715205	0.24056665712341324	0.12087925930005466	0.4085745697683381	0.3168903472011846
EPI_ISL_9550879	0.515611518938509	25.824847649329765	0.3635919446453329	0.3616971336159437	0.2661763658402622	26.23258869095987	0.2496692179901124	0.10814912598919915	0.31136203591757994	0.20780504018784177	0.4949580787181662	25.824847649329765	25.824847649329765	0.2496692179901124	0.10145041170294657	0.3934853751207562	0.32716698909213254	0.6867909765229798	0.10738005563021175	25.824847649329765	0.6573879677257514	0.27852607537298746	0.29816523439524545	0.49833530072937166	0.45546798767624797	0.24071902236305615	0.12095581935842412	0.40774104163010233	0.31842856646247863
EPI_ISL_9550936	0.5096723560977251	25.781516423291812	0.3616466082772719	0.36109024599876155	0.26706502093051915	26.19257912914637	0.2514534953955198	0.1079676637677108	0.3108396050037104	0.2074563664109245	0.49279232456772226	25.781516423291812	25.781516423291812	0.2514534953955198	0.10128018918001688	0.3915010081421351	0.32661803922226273	0.6843256025676816	0.10719988382336659	25.781516423291812	0.6624939467589371	0.2793940090223076	0.2990002157170109	0.5025397916872228	0.45603903244933114	0.24031512257974344	0.12075286892787775	0.4110627058545577	0.3178942786952211
EPI_ISL_9550939	0.5097524228970364	25.785566561535934	0.36170342102385333	0.36114697134380674	0.26710697541594114	26.19618190943588	0.25131493349622025	0.10798462490983196	0.3108884362420031	0.20748895669575462	0.4928697396044242	25.785566561535934	25.785566561535934	0.25131493349622025	0.10129609975567253	0.39289799008726245	0.326669349168123	0.6844331064572468	0.10721672435136773	25.785566561535934	0.6619080234089627	0.2794379003257725	0.2990471870506127	0.5026187379988396	0.45477519450843795	0.2403528747993034	0.12077183855730149	0.41061534789994436	0.3179442181849932
EPI_ISL_9551032	0.5148246567874314	25.786551832895686	0.3617172417797637	0.36117190025651186	0.26579278078164725	26.19791741212905	0.25125775977415915	0.10799988044155032	0.30956478508673974	0.20882128573009157	0.49419071425459604	25.786551832895686	25.786551832895686	0.25125775977415915	0.10128884087989998	0.3928907439558542	0.32668183126554273	0.685772530198624	0.1072208211226191	25.786551832895686	0.6626010801698412	0.2794374482817854	0.29771195402014333	0.49764083409557713	0.45480370097320216	0.24036205872796393	0.12078758269086413	0.4113655792333659	0.317967496312355
EPI_ISL_9551054	0.5148540305985844	25.78690819247867	0.3617222405638692	0.35984134278671487	0.2671431322191487	26.198056865162908	0.25148382350639026	0.10799024338301046	0.30956906314525773	0.2074886228372116	0.49420867334047	25.78690819247867	25.78690819247867	0.25148382350639026	0.10130137022283431	0.3929073031176356	0.326686345874627	0.6871175560115736	0.10722230287044447	25.78690819247867	0.6626102370453376	0.2794524395654962	0.2977160682773915	0.49760319299746447	0.4561121461736097	0.24036538043315234	0.12078925192577683	0.41114867268423916	0.31664747134803983
EPI_ISL_9551055	0.513436500231003	25.783350198600473	0.36168345934042906	0.3611159294522265	0.2657375241231138	26.194419886251556	0.251471380658883	0.10797534323980627	0.3108617142537347	0.20747112226764383	0.49283850370035454	25.783350198600473	25.783350198600473	0.251471380658883	0.1012873929886341	0.3928530910434794	0.326630142716149	0.6843520208761832	0.10720750868517917	25.783350198600473	0.6625188122359174	0.2794138816250949	0.2990103548236209	0.498881027804159	0.4547361049316132	0.24033221559827847	0.12077258581692439	0.41106968765108143	0.31925225416951475
EPI_ISL_9551250	0.515626878196819	25.825616931029828	0.36226522196875943	0.3617190542854122	0.27395325145528354	26.234306406083103	0.24960977756894862	0.10815234758200894	0.31003375739395844	0.20780008409475348	0.49362412295340086	25.825616931029828	25.825616931029828	0.24960977756894862	0.10145343375156606	0.39349709643282094	0.3271767348835111	0.6881489884590403	0.107383254313622	25.825616931029828	0.6582769600637209	0.2798719257380875	0.2981629699905946	0.4983501453562424	0.45547040907385666	0.2356434896662116	0.12097056872179152	0.4086894750532763	0.3171116447189688
EPI_ISL_9551253	0.5147678514064792	25.78259183331113	0.3616616934405962	0.36110530795485635	0.26842261374031756	26.193849728950575	0.2512636853601016	0.10797216736266899	0.30951724571706046	0.20745389221294835	0.49146642726369566	25.78259183331113	25.78259183331113	0.2512636853601016	0.10128441382407638	0.3928749191905999	0.3266427909681321	0.6883267398281577	0.10720435539234803	25.78259183331113	0.6624993255801155	0.27940566322882154	0.29767736258051714	0.49751990134854485	0.4546893466562937	0.24032514671045677	0.1207690335346848	0.41125789563944354	0.31657221367624133
EPI_ISL_9551255	0.5148189509919915	25.78515120012574	0.36169759459988576	0.3611411538832926	0.26711380159338044	26.19633863205942	0.25131088524213474	0.1079828854620686	0.3095479706407749	0.2074744855889256	0.4928506715008936	25.78515120012574	25.78515120012574	0.25131088524213474	0.10129446804861882	0.3929027899864302	0.3266752158975123	0.6883950681260618	0.10721499727317005	25.78515120012574	0.6624760595471524	0.27943339905875303	0.2977069121916724	0.4975692887776036	0.45474561122859397	0.24034900312524948	0.12078102194371129	0.4111874319336814	0.31660363892717613
EPI_ISL_9551258	0.5151751019999816	25.80354712447527	0.3619556408504594	0.36139880315184947	0.2659568216100988	26.21304556803305	0.25030968227915834	0.10807106054622499	0.2986320577645325	0.2089700515343534	0.49453869688949575	25.80354712447527	25.80354712447527	0.25030968227915834	0.11250348862716043	0.39447496244928226	0.3268971393459751	0.6848769590283593	0.10729148776817102	25.80354712447527	0.6597858523289934	0.27963275548795996	0.29925571598697565	0.49793540685101667	0.4537559038433008	0.2405204755375949	0.12086719086028234	0.40949844355777953	0.31818819773971496
EPI_ISL_9551263	0.5154603413001044	25.81727578691711	0.36214821773875255	0.36160222645635515	0.27252764867094587	26.226791534073648	0.25015314877188377	0.10811741659392377	0.3099336228547861	0.20773296893337326	0.4948018140028628	25.81727578691711	25.81727578691711	0.25015314877188377	0.1014206663751308	0.3933700049484995	0.32707106351452586	0.6879267304622967	0.10734857172687433	25.81727578691711	0.6596466105699564	0.2797815328513688	0.29806666947206645	0.49818918848957344	0.4553233014817589	0.2355673816564096	0.12093149771141447	0.4095157471565378	0.3170092241674875
EPI_ISL_9551280	0.5156663719753904	25.827036709292155	0.3622851377093484	0.36172779310809094	0.2675365554955869	26.234990663628537	0.24948973730687163	0.10815829332001499	0.31005080167950294	0.20782265491686688	0.4949888872687402	25.827036709292155	25.827036709292155	0.24948973730687163	0.1014590112129008	0.3935187291638142	0.3272058685062063	0.6881868198486123	0.10738915777027974	25.827036709292155	0.6574213978592027	0.27986501807540104	0.29819050856474505	0.49837754244438526	0.45549544882363935	0.24073942706713014	0.12097721914893565	0.4079539543363814	0.3171290781154722
EPI_ISL_9551281	0.515343240241548	25.811968655373875	0.36206263230615254	0.36152789364920807	0.26604362221856087	26.220887762494787	0.25023541067263994	0.10809519142358763	0.30986991131063485	0.20902711292185663	0.4947112403944405	25.811968655373875	25.811968655373875	0.25023541067263994	0.1013998178230954	0.39327800140528607	0.327014969498917	0.6891333037485012	0.10732650460422996	25.811968655373875	0.6591322370161792	0.2797240195253903	0.2980053973596794	0.49676107191272767	0.4552408432787267	0.24059897445895315	0.12090663841288227	0.40891910712091184	0.31693291773777643
EPI_ISL_9551282	0.5135488997394576	25.788435659452333	0.3617436668927636	0.36118715529790074	0.2658010679384046	26.199297039707695	0.25114255252971657	0.10799664009908881	0.3082406421626472	0.20884767132013832	0.4942602078615105	25.788435659452333	25.788435659452333	0.25114255252971657	0.10265412878840523	0.3980170926459255	0.3267056968801972	0.6858114988133108	0.10722865409817804	25.788435659452333	0.6619816723212826	0.27946899270823666	0.2977337032516361	0.4989571657221531	0.44976154073627533	0.2403796182850686	0.12079640678093484	0.4108613802553606	0.3179795950727474
EPI_ISL_9551290	0.5156409441948735	25.82576316450324	0.36226727323831265	0.36170995612001117	0.2675233631270651	26.233942221947228	0.24943284946699978	0.1081529599775806	0.31003551291110015	0.20781240707224705	0.49496447910588937	25.82576316450324	25.82576316450324	0.24943284946699978	0.10145400821559712	0.39349932454792624	0.327189733812419	0.6881417386515402	0.10738386235432461	25.82576316450324	0.6575896142262544	0.2798512177838933	0.29818695097601117	0.49835296718516225	0.4554729881030482	0.24072755607913104	0.12097125369851412	0.40817905744398664	0.3171134403135286
EPI_ISL_9551333	0.5150225611289933	25.79641993631202	0.36319233357665465	0.3612884713700513	0.26081798860754457	26.20649626843842	0.2505304524736177	0.10804139680046157	0.3096726515465827	0.20890155896198068	0.49440295407268103	25.79641993631202	25.79641993631202	0.2505304524736177	0.10641587702172421	0.39305290923811775	0.3268074114060128	0.6860584162040851	0.10725090430532216	25.79641993631202	0.66058451720579	0.2781976898034968	0.2978486652108355	0.4977875979955314	0.4549785325897426	0.24045445658486897	0.1208228810880677	0.41007633212640154	0.3181008602623647
EPI_ISL_9551335	0.5145666593296535	25.783193380745836	0.36285514470368846	0.360964173409135	0.2669606533487178	26.194179306576185	0.25138794857004254	0.10792996747677536	0.3093962738706077	0.2100535407432161	0.4950229148324161	25.783193380745836	25.783193380745836	0.25138794857004254	0.10124482778250121	0.39134207108810787	0.326504002406038	0.6853992307517205	0.1071624555983978	25.783193380745836	0.6623516276792812	0.27929646020553983	0.29888469814500196	0.4922643214144794	0.4558909323957166	0.24023121793217742	0.12072183211640142	0.41098592583035104	0.3191180909967235
EPI_ISL_9551338	0.5136708604843249	25.79511911740799	0.36317339213808625	0.3612696292229208	0.2607932531447433	26.205107264272804	0.2506955165128422	0.10802462904006165	0.3096676344171199	0.20890179731090558	0.4943883027704851	25.79511911740799	25.79511911740799	0.2506955165128422	0.10641032715293303	0.3930324104917341	0.3267903675371462	0.686033769563809	0.10724531088765472	25.79511911740799	0.6606613971447324	0.2781831810598805	0.29782199850053476	0.4990976110343156	0.45495480425869517	0.2404419162504598	0.12081657985599804	0.40998814686481605	0.31807313734665166

## Sheet: Omicron
GISAID Accession ID	Ala	ADP	Arg	ASN	Asp	ATP	CTP	Cys	Gln	Glu	Gly	H2O	H	GTP	His	Ile	Lys	Leu	Met	Pi	Ppi	Pro	Phe	Ser	Thr	Tyr	Trp	UTP	Val
EPI_ISL_8097276	0.5033341591369178	25.778173493814585	0.3665323409009156	0.3542211781672147	0.2659300120038441	26.187678131737197	0.25051603589823485	0.10283768906823129	0.2942112105872238	0.2197992956358303	0.4945817787652624	25.778173493814585	25.778173493814585	0.25051603589823485	0.10390532377684492	0.4039106768972739	0.33817329395336615	0.6916271096737648	0.10207032662141523	25.778173493814585	0.6599984314310862	0.27552760318648534	0.30149559323453556	0.49453729398573687	0.454278568515098	0.2377933889539225	0.12069832804774674	0.4095046379226141	0.31908932353689756
EPI_ISL_8097277	0.5044203963459765	25.833804948032917	0.3673233483455377	0.35498561709307974	0.26651505640472245	26.238799056661477	0.24791372536556042	0.1030596214015167	0.29484614298444084	0.22027364089754256	0.49563798241017076	25.833804948032917	25.833804948032917	0.24791372536556042	0.10412956015511739	0.404771204721562	0.33890310020301934	0.6931196988169486	0.10229060292236619	25.833804948032917	0.6528855436034225	0.2761222147964287	0.30214624593869555	0.49561569201947075	0.45527008485244463	0.2382954217785042	0.12095880513362828	0.4049941086285621	0.3197779449824069
EPI_ISL_8097278	0.5072637858557573	25.979428658967436	0.3693827214575707	0.35834282156875474	0.26801738684391446	26.37401821783612	0.2401654566675615	0.1036405627125696	0.29650817417119374	0.22151531106858716	0.4984430739648962	25.979428658967436	25.979428658967436	0.2401654566675615	0.10471653265097196	0.4070528773218452	0.3394685155659466	0.6919159185138717	0.1028672093193429	25.979428658967436	0.6347325994958626	0.2827895574565636	0.3038494273967516	0.4983982418841294	0.45783641681039855	0.23963867971855204	0.12164064314042586	0.3945895588686845	0.32158051534000726
EPI_ISL_8097279	0.5035896245414634	25.791257111130236	0.3667072462054621	0.35440096182571756	0.26606498380510996	26.199567609863603	0.2497975445978889	0.10290101079916597	0.294360536407	0.21991085396136642	0.4948328019312835	25.791257111130236	25.791257111130236	0.2497975445978889	0.10395806054245327	0.4091895190462077	0.3383449325671539	0.6919781424740628	0.1021221320409543	25.791257111130236	0.6580857896524516	0.2756674462099197	0.3016486162159807	0.49478829457367135	0.4494352971669455	0.23791408011545923	0.12075958804101951	0.40831049873336883	0.31925127615156473
EPI_ISL_8097280	0.5212169757904753	26.69403891221565	0.37954324821862384	0.3709520759890188	0.27677163832989005	27.033862384268176	0.20436855547797733	0.10649138017045286	0.30604611528385256	0.22760848250122528	0.5121536345777419	26.69403891221565	26.69403891221565	0.20436855547797733	0.1062149885705728	0.4182380722018315	0.3460537993664905	0.7123302507908718	0.1056967543207977	26.69403891221565	0.5441689948971816	0.29056818569056947	0.31082538669844517	0.5121075693110951	0.4704415356291769	0.24484840854374368	0.12498658472909319	0.3398234720525276	0.33042615765660577
EPI_ISL_8097281	0.5057415410521778	25.90146714983002	0.36828541748597354	0.35591537205976526	0.2672019207149887	26.30224768213028	0.24362396601824124	0.1033295483795375	0.29561838459831996	0.22085056712157233	0.49694729918187436	25.90146714983002	25.90146714983002	0.24362396601824124	0.10440228944630897	0.4109380492762509	0.33979073289985695	0.6898395522507158	0.10255851573779554	25.90146714983002	0.6443821495462756	0.281940935996984	0.3029376075018127	0.49690260163742556	0.4513558038440878	0.23893072385111616	0.1212756124757349	0.40078053230025873	0.32061548633131726
EPI_ISL_8097282	0.5033691219707236	25.779964109411242	0.36654667917517264	0.3542569052124769	0.26594848415925987	26.189385972863512	0.2503777298173829	0.10285595439548492	0.2942316472245408	0.21981456343775563	0.4946161336371114	25.779964109411242	25.779964109411242	0.2503777298173829	0.10391254129725515	0.4039387335304517	0.3381967843055694	0.6916751518009523	0.10207741667839107	25.779964109411242	0.6597773493348785	0.27554674201428836	0.3015165358630619	0.4945716457675631	0.45431012382642394	0.23779878470262364	0.12070671205170826	0.4094218634522698	0.31911148826938296
EPI_ISL_8097283	0.5240934312981986	26.770376945192623	0.380628643542051	0.3678551726631024	0.27617722344330686	27.101609445019246	0.20271244201383862	0.10679591791829796	0.3055354178142719	0.22825938377173577	0.5136182612374334	26.770376945192623	26.770376945192623	0.20271244201383862	0.10790464595119043	0.41805976390251426	0.3498152436279146	0.7129814206519094	0.1059990196446565	26.770376945192623	0.5339218433397767	0.29139913539489304	0.31310017678869445	0.5135720642360628	0.4745586965786593	0.24693452157576817	0.12534401396856143	0.3312324998266233	0.3299736315392766
EPI_ISL_8097284	0.5057021712180033	25.900023092838588	0.36825371109708194	0.35589552908799826	0.2671981974531821	26.3006918907425	0.24383385877235558	0.10332378755695958	0.2956019033004613	0.22083825427444026	0.4969195934068462	25.900023092838588	25.900023092838588	0.24383385877235558	0.10439646881633755	0.40580872893842956	0.33977178890797305	0.6948963283407933	0.10255279790178166	25.900023092838588	0.6444803091500286	0.2768299812613468	0.3029207181430923	0.4968860721174906	0.45643704962844617	0.238906229237088	0.1212688511253036	0.40066879790391013	0.3206087851597103
EPI_ISL_8097285	0.5042841397307412	25.826826588620076	0.36722412508552477	0.354889726564083	0.2664430639956961	26.232402113625024	0.2482255919247321	0.10303178240991101	0.2947664976375252	0.2202141394559837	0.4955040981454691	25.826826588620076	25.826826588620076	0.2482255919247321	0.1041014321461878	0.4046618658552123	0.33881155396567253	0.6929324697818066	0.10226297166196208	25.826826588620076	0.653778832560175	0.27604762725268145	0.30206462865066375	0.4954818137759634	0.45514710497052613	0.23823105220139587	0.12092613112304144	0.4055755250049487	0.319691564929725
EPI_ISL_8604927	0.5039343191923451	25.747982848925744	0.36055593636815925	0.35464354052443453	0.2662582331657029	26.160670305708816	0.25212860920019137	0.1029603095422262	0.29456201891852424	0.21498406582040697	0.4951715027535291	25.747982848925744	25.747982848925744	0.25212860920019137	0.10402921726538546	0.40438115301768907	0.3399126559646459	0.6924517844091107	0.10219203211620548	25.747982848925744	0.6647937970723647	0.27585613376323714	0.3018550872379963	0.4900496532467243	0.4548313706597164	0.23806579196737734	0.1208422449942447	0.41268745678307256	0.319469795759225
EPI_ISL_8604928	0.5040568823105345	25.754245079825417	0.3619800876921052	0.35472979426131446	0.2663229904923178	26.166186482925397	0.2517444434863192	0.1029853507749953	0.2946336600792149	0.21503635262935103	0.4952919346453542	25.754245079825417	25.754245079825417	0.2517444434863192	0.10405451846985844	0.40447950356291545	0.33865886734790274	0.6912837377099554	0.1022168864943124	25.754245079825417	0.663663572259324	0.2759232254191098	0.3032649617825372	0.49016883944080164	0.4549419913277585	0.23812369254030216	0.12087163533697674	0.4119414030999812	0.31954749480222394
EPI_ISL_8604929	0.5039304477206923	25.747785040239336	0.3592170420107597	0.3546408159780766	0.26625618763881026	26.160491595293916	0.2521044034842112	0.1029595185504152	0.295895880337113	0.21498241420692296	0.49516769860214827	25.747785040239336	25.747785040239336	0.2521044034842112	0.10402841806169885	0.4043780463624937	0.3399100445881989	0.6911103402643314	0.10219124702668009	25.747785040239336	0.6647886897989715	0.27585401450054464	0.3031888926276421	0.49004588844391417	0.4548278764210999	0.23806396302870417	0.12084131662459784	0.41270655505457876	0.31946734143489924
EPI_ISL_8604930	0.5040485554398177	25.75381962730862	0.36197410788804335	0.35472393422995724	0.26631859091522925	26.165821047135406	0.25174028474251836	0.10298364948743884	0.29462879281823234	0.21503280029236174	0.4952837525689824	25.75381962730862	25.75381962730862	0.25174028474251836	0.10405279951996767	0.4044728216810645	0.3386532728035082	0.6912723179069242	0.10221519790155872	25.75381962730862	0.6637194306102958	0.27591866724897773	0.3032599519350016	0.4901607419964483	0.4549344758205244	0.23811975880728123	0.12086963857328578	0.4120014198267884	0.31954221597205523
EPI_ISL_8604931	0.5040496958969923	25.75383334972437	0.36197492688844307	0.3547247368261584	0.26631919348604205	26.165902523771273	0.25167403230032115	0.10298388249761346	0.2946294594435346	0.2150221498195548	0.4952848731949677	25.75383334972437	25.75383334972437	0.25167403230032115	0.10405303494919463	0.4044737368387938	0.33865403903832925	0.6912627449707334	0.10221542917303952	25.75383334972437	0.6637209323378147	0.2759192915408645	0.30327177509381553	0.4901618510311413	0.45493550515248327	0.23812029757558922	0.12086991205218979	0.4120691740469016	0.3195429389663162
EPI_ISL_8604932	0.5041947138664786	25.761287435154934	0.3620790691373713	0.35482679315409554	0.26639581503544274	26.172427984216032	0.25163503826456657	0.10302465175627376	0.2947142260177576	0.21509515312609578	0.4954273694750223	25.761287435154934	25.761287435154934	0.25163503826456657	0.10408297160022337	0.4046012464463783	0.33875147173494513	0.6914727654100251	0.10223369692553247	25.761287435154934	0.6627533069078977	0.275998675093175	0.3033478879026097	0.49030287338852946	0.45506639268944926	0.23817766593308098	0.12090468701458035	0.41114054906109854	0.31963487329055
EPI_ISL_8604933	0.5041836053607651	25.760719857985265	0.3620710917482841	0.3548189755484154	0.26638994575646785	26.171940468433736	0.2516294941975952	0.10302238189921024	0.29470773282262186	0.21509041411223523	0.495416454132967	25.760719857985265	25.760719857985265	0.2516294941975952	0.1040806784260728	0.40459233220127777	0.3387440083035451	0.691457530761676	0.10223144449492348	25.760719857985265	0.6628278247191836	0.2759925942423155	0.3033412044891322	0.49029207095026395	0.45505636658746096	0.23817241836127973	0.1209020232214672	0.41122061044846964	0.31962783103937503
EPI_ISL_8604934	0.5040551009572672	25.754109514996763	0.3619788084428092	0.3547285406347891	0.2663220492982861	26.166094010779066	0.2517212795650844	0.10298498682144658	0.2946326188343646	0.21502445555982147	0.49529018426769467	25.754109514996763	25.754109514996763	0.2517212795650844	0.10405415073783665	0.404478074119314	0.33865767051655105	0.6912812946909472	0.10221652525654122	25.754109514996763	0.6636835010991289	0.2759222502975386	0.3032638900343885	0.4901671071683257	0.454940383548099	0.23812285100349836	0.12087120817272194	0.41198449578230256	0.3195463655110788
EPI_ISL_8604935	0.5115248833264586	26.06727558942885	0.36637978222655376	0.3590413649528633	0.26956001884141223	26.453900836207705	0.23742203474419038	0.1042370883714523	0.2982147910529654	0.2176500164676112	0.5013119708073134	26.06727558942885	26.06727558942885	0.23742203474419038	0.10531925128738823	0.40804305449008654	0.3427751036227016	0.7010386639797359	0.10345928377562336	26.06727558942885	0.6240247364622966	0.2792769400240868	0.3055982984481531	0.4961266068351204	0.4618355694364011	0.24101797193360242	0.12234077215263024	0.38662524677885485	0.3220787378554272
EPI_ISL_8604936	0.5041400723709488	25.75845103061567	0.36203982925386274	0.3547883392272717	0.26636694470948313	26.170170806902707	0.2516077676200312	0.10300234758200938	0.29468228671807706	0.21506070344607497	0.4953736781298931	25.75845103061567	25.75845103061567	0.2516077676200312	0.1040716917333961	0.40454625927148447	0.3387147599517402	0.6927233690686257	0.1022337564732002	25.75845103061567	0.6633052659039143	0.27596876406880966	0.30198947175255286	0.49024973740449845	0.4550170754166218	0.23816299271665867	0.12089158411458288	0.411719776287037	0.31960023324570275
