# Supplementary material for: New workflow predicts drug targets against SARS-CoV-2 via metabolic changes in infected cells
Source: PLoS Comput Biol. 2023 Mar 23;19(3):e1010903. doi: 10.1371/journal.pcbi.1010903 (PMC10035753; doi:10.1371/journal.pcbi.1010903)
Supplement: S5 Table — (XLSX) [file pcbi.1010903.s010.xlsx]

## Sheet: Minimal Medium
Reaction BiGG ID	Lower Flux
EX_7thf_e	0.011345
EX_cysi__L_e	0.006358
EX_arg__L_e	0.032572
EX_cmp_e	0.012483
EX_atp_e	0.004080
EX_biocyt_e	0.035185
EX_glygn2_e	0.006308
EX_met__L_e	0.012657
EX_n2m2nmasn_e	0.010234
EX_his__L_e	0.015386
EX_o2s_e	0.069157
EX_ile__L_e	0.025953
EX_ocdca_e	0.000474
EX_ocdcea_e	0.000385
EX_orn_e	0.131956
EX_pe_hs_e	0.005968
EX_phe__L_e	0.037043
EX_leu__L_e	0.058061
EX_ps_hs_e	0.003159
EX_thr__L_e	0.030366
EX_trp__L_e	0.006967
EX_ttdca_e	0.000136
EX_val__L_e	0.034721

## Sheet: Blood Medium
Reaction	BiGGID
EX_1mncam_e	0.00043
EX_25hvitd2_e	0.12475
EX_2hb_e	0.024225
EX_2mcit_e	7.95e-05
EX_34dhoxpeg_e	6e-06
EX_34dhphe_e	7.23e-06
EX_35cgmp_e	5.5e-06
EX_3aib_e	0.00103
EX_3mlda_e	84.57
EX_4hdebrisoquine_e	0.000217
EX_4hphac_e	0.00988144444444444
EX_4pyrdx_e	20.95
EX_5adtststerone_e	0.017175
EX_5fthf_e	2.5e-06
EX_5htrp_e	1.8e-05
EX_5mthf_e	0.0003
EX_cysi__L_e	0.120988333333333
EX_acac_e	0.0248375
EX_acetone_e	0.0537833333333333
EX_ade_e	0.00047
EX_adp_e	0.16
EX_adrn_e	0.00407275
EX_arab__L_e	0.0025
EX_arach_e	0.0072778
EX_arg__L_e	0.09366625
EX_asp__L_e	0.015232
EX_camp_e	8.5e-06
EX_co_e	72.0
EX_creat_e	0.0464842857142857
EX_csn_e	0.0064
EX_debrisoquine_e	0.000149
EX_dgchol_e	6e-05
EX_dhf_e	5e-06
EX_dlnlcg_e	0.0466641666666667
EX_dopasf_e	2.65e-05
EX_atp_e	203133333333333
EX_bhb_e	0.0533333333333333
EX_bilirub_e	0.00784728571428571
EX_btn_e	37.89
EX_but_e	1.0
EX_gam_e	0.00029
EX_gchola_e	6e-05
EX_eicostet_e	7e-06
EX_elaid_e	0.1
EX_estrones_e	2.32833e+08
EX_etoh_e	0.0183333333333333
EX_fe2_e	8922
EX_fol_e	2.33333e+09
EX_for_e	0.0868733333333333
EX_glyb_e	0.04567
EX_gthox_e	0.010825
EX_gthrd_e	0.17101476
EX_gtp_e	56.0
EX_met__L_e	0.486815384615385
EX_nac_e	0.05115
EX_nad_e	0.0243
EX_nadp_e	0.0196
EX_nh4_e	27.0
EX_nrvnc_e	0.0260005
EX_hexc_e	0.00047
EX_his__L_e	0.124895882352941
EX_hpdca_e	0.266618
EX_hxan_e	0.00599214285714286
EX_ile__L_e	0.06335
EX_ocdca_e	0.2860335535
EX_ocdcea_e	0.29180212
EX_octa_e	0.00525
EX_imp_e	63.0
EX_orn_e	61.0
EX_oxa_e	0.01029
EX_pe_hs_e	10
EX_lac__D_e	0.00913
EX_phe__L_e	0.06845
EX_leu__L_e	0.13608
EX_lgnc_e	0.00595833333333333
EX_pheacgln_e	0.00334
EX_limnen_e	0.00019
EX_pi_e	0.73955
EX_pnto__R_e	0.00269
EX_ppa_e	0.0009
EX_lnlc_e	0.637224432258065
EX_lnlnca_e	0.0286517555555556
EX_lnlncg_e	0.01213
EX_ptdca_e	0.100780833333333
EX_pydam_e	0.000164
EX_pydxn_e	2.5e-05
EX_mepi_e	1.6e-06
EX_pyr_e	0.0553125
EX_taur_e	0.0870909090909091
EX_retn_e	0.00010725
EX_retnglc_e	6.6e-06
EX_tchola_e	0.00038
EX_tcynt_e	0.03183
EX_tdchola_e	0.0003
EX_rib__D_e	0.0023
EX_thm_e	8.86667e+09
EX_thr__L_e	0.140433333333333
EX_thymd_e	0.000136666666666667
EX_thyox__L_e	4.99838
EX_srtn_e	0.000654
EX_tmndnc_e	0.143446279130435
EX_strdnc_e	0.000212
EX_succ_e	0.0136
EX_trp__L_e	0.05829
EX_ttdca_e	0.0226672857142857
EX_ura_e	0.001135
EX_urate_e	0.2632195625
EX_urea_e	472292
EX_vacc_e	0.0986
EX_val__L_e	0.216933333333333
EX_4abut_e	0.00011
EX_ala__D_e	0.44675
EX_ala__L_e	0.3847625
EX_ac_e	0.04206
EX_adn_e	0.00116708333333333
EX_amp_e	0.019075
EX_arachd_e	0.171059889655172
EX_ca2_e	2102375
EX_ascb__L_e	0.0361379
EX_asn__L_e	0.0473777777777778
EX_cgly_e	0.0441666666666667
EX_chol_e	0.00932
EX_cholate_e	0.00072
EX_crn_e	0.0354711111111111
EX_chsterol_e	21793258125
EX_crvnc_e	0.105618962173913
EX_cit_e	0.1089
EX_cl_e	100.85
EX_cytd_e	0.000175
EX_dhdascb_e	0.005772
EX_gdp_e	0.0165
EX_fru_e	0.0395
EX_gln__L_e	0.564136363636364
EX_gal_e	0.06365
EX_glu__L_e	0.057029
EX_gly_e	0.241736363636364
EX_h2o_e	1000.0
EX_gmp_e	9.7e-06
EX_h_e	3.98107e+09
EX_ha_e	5.3e-05
EX_hco3_e	23.54
EX_hdca_e	0.520931074074074
EX_gsn_e	0.0008
EX_h2o2_e	0.0105
EX_inost_e	0.023525
EX_ins_e	0.00129
EX_k_e	365714285714286
EX_lac__L_e	197934285714286
EX_lys__L_e	0.191545454545455
EX_ncam_e	0.000235
EX_man_e	0.0515
EX_nrpphr_e	0.028125
EX_na1_e	137533333333333
EX_o2_e	13302
EX_pro__L_e	0.177728571428571
EX_ser__D_e	0.00258666666666667
EX_ser__L_e	0.124866666666667
EX_so4_e	0.35275
EX_thf_e	2.5e-06
EX_tyr__L_e	0.0752272727272727
EX_udp_e	41.0
EX_ump_e	184.0
EX_uri_e	0.00910666666666667}
