# Supplementary material for: New workflow predicts drug targets against SARS-CoV-2 via metabolic changes in infected cells
Source: PLoS Comput Biol. 2023 Mar 23;19(3):e1010903. doi: 10.1371/journal.pcbi.1010903 (PMC10035753; doi:10.1371/journal.pcbi.1010903)
Supplement: S6 Table — The molecular weights were derived from the Chemicals of Biological Interest (ChEBI) database [96]. (XLSX) [file pcbi.1010903.s011.xlsx]

## Sheet: amino acids
Amino Acid	3-letter code	1-letter code	Molecular Weight
Alanine	Ala	A	89.1
Arginine	Arg	R	174.2
Asparagine	Asn	N	132.1
Aspartate	Asp	D	133.1
Cysteine	Cys	C	121.2
Glutamate	Glu	E	147.1
Glutamine	Gln	Q	146.2
Glycine	Gly	G	75.1
Histidine	His	H	155.2
Isoleucine	Ile	I	131.2
Leucine	Leu	L	131.2
Lysine	Lys	K	146.2
Methionine	Met	M	149.2
Phenylalanine	Phe	F	165.2
Proline	Pro	P	115.1
Serine	Ser	S	105.1
Threonine	Thr	T	119.1
Tryptophan	Trp	W	204.2
Tyrosine	Tyr	Y	181.2
Valine	Val	V	117.1
