# Supplementary material for: New workflow predicts drug targets against SARS-CoV-2 via metabolic changes in infected cells
Source: PLoS Comput Biol. 2023 Mar 23;19(3):e1010903. doi: 10.1371/journal.pcbi.1010903 (PMC10035753; doi:10.1371/journal.pcbi.1010903)
Supplement: S7 Table — The summary consists of five values: minimum, first quartile (25th percentile), median (50th percentile), third quartile (75th percentile), and maximum. (XLSX) [file pcbi.1010903.s012.xlsx]

## Sheet: 5-number summary
	host	virus
min	−6.8257	−8.3126
0.25	0.0	0.0
0.5	0.0	0.0
0.75	0.0	0.0
max	0.4898	2.9764
