# Supplementary material for: New workflow predicts drug targets against SARS-CoV-2 via metabolic changes in infected cells
Source: PLoS Comput Biol. 2023 Mar 23;19(3):e1010903. doi: 10.1371/journal.pcbi.1010903 (PMC10035753; doi:10.1371/journal.pcbi.1010903)
Supplement: S2 File — (XML) [file pcbi.1010903.s014.xml]

<?xml version='1.0' encoding='UTF-8' standalone='no'?>
<sbml xmlns="http://www.sbml.org/sbml/level3/version1/core" fbc:required="false" level="3" metaid="meta_" sboTerm="SBO:0000624" version="1" xmlns:fbc="http://www.sbml.org/sbml/level3/version1/fbc/version2">
  <model extentUnits="mmol_per_gDW" fbc:strict="true" id="HBEC_annotated_model" metaid="meta_HVM_recon1_with_BOF_and_VBOF" name="New workflow predicts drug targets against SARS-CoV-2 via metabolic changes in infected cells" substanceUnits="mmol_per_gDW" timeUnits="h" volumeUnits="fL">
    <notes>
      <body xmlns="http://www.w3.org/1999/xhtml">
        <p>COVID-19 is one of the deadliest respiratory diseases, and its emergence caught the pharmaceutical industry off guard. While vaccines have been rapidly developed, treatment options for infected people remain scarce, and COVID-19 poses a substantial global threat. This study presents a novel workflow to predict robust druggable targets against emerging RNA viruses using metabolic networks and information of the viral structure and its genome sequence. For this purpose, we implemented pymCADRE and PREDICATE to create tissue-specific metabolic models, construct viral biomass functions and predict host-based antiviral targets from more than one genome. We observed that pymCADRE reduces the computational time of flux variability analysis for internal optimizations. We applied these tools to create a new metabolic network of primary bronchial epithelial cells infected with SARS-CoV-2 and identified enzymatic reactions with inhibitory effects. The most promising reported targets were from the purine metabolism, while targeting the pyrimidine and carbohydrate metabolisms seemed to be promising approaches to enhance viral inhibition. Finally, we computationally tested the robustness of our targets in all known variants of concern, verifying our targets’ inhibitory effects. Since laboratory tests are time-consuming and involve complex readouts to track processes, our workflow focuses on metabolic fluxes within infected cells and is applicable for rapid hypothesis-driven identification of potentially exploitable antivirals concerning various viruses and host cell types.
          Availability: https://github.com/draeger-lab/pymCADRE/.</p>
      </body>
    </notes>
    <annotation>
      <rdf:RDF xmlns:rdf="http://www.w3.org/1999/02/22-rdf-syntax-ns#" xmlns:dcterms="http://purl.org/dc/terms/" xmlns:vCard4="http://www.w3.org/2006/vcard/ns#" xmlns:bqmodel="http://biomodels.net/model-qualifiers/" xmlns:bqbiol="http://biomodels.net/biology-qualifiers/">
        <rdf:Description rdf:about="#meta_HVM_recon1_with_BOF_and_VBOF">
          <dcterms:creator>
            <rdf:Bag>
              <rdf:li rdf:parseType="Resource">
                <vCard4:fn>
                  <vCard4:text>Nantia Leonidou</vCard4:text>
                </vCard4:fn>
              </rdf:li>
            </rdf:Bag>
          </dcterms:creator>
          <dcterms:creator>
            <rdf:Bag>
              <rdf:li rdf:parseType="Resource">
                <vCard4:fn>
                  <vCard4:text>Alina Renz</vCard4:text>
                </vCard4:fn>
              </rdf:li>
            </rdf:Bag>
          </dcterms:creator>
          <dcterms:creator>
            <rdf:Bag>
              <rdf:li rdf:parseType="Resource">
                <vCard4:fn>
                  <vCard4:text>Reihaneh Mostolizadeh</vCard4:text>
                </vCard4:fn>
              </rdf:li>
            </rdf:Bag>
          </dcterms:creator>
          <dcterms:creator>
            <rdf:Bag>
              <rdf:li rdf:parseType="Resource">
                <vCard4:fn>
                  <vCard4:text>Andreas Dräger</vCard4:text>
                </vCard4:fn>
              </rdf:li>
            </rdf:Bag>
          </dcterms:creator>
          <dcterms:created rdf:parseType="Resource">
            <dcterms:W3CDTF>2023-01-13T02:12:32Z</dcterms:W3CDTF>
          </dcterms:created>
          <dcterms:modified rdf:parseType="Resource">
            <dcterms:W3CDTF>2023-01-13T02:12:32Z</dcterms:W3CDTF>
          </dcterms:modified>
          <bqmodel:isDerivedFrom>
            <rdf:Bag>
              <rdf:li rdf:resource="https://identifiers.org/pubmed/17267599"/>
            </rdf:Bag>
          </bqmodel:isDerivedFrom>
          <bqbiol:hasTaxon>
            <rdf:Bag>
              <rdf:li rdf:resource="https://identifiers.org/taxonomy/9606"/>
            </rdf:Bag>
          </bqbiol:hasTaxon>
        </rdf:Description>
      </rdf:RDF>
    </annotation>
    <listOfUnitDefinitions>
      <unitDefinition id="mmol_per_gDW_per_hr">
        <listOfUnits>
          <unit exponent="1" kind="mole" multiplier="1" scale="-3"/>
          <unit exponent="-1" kind="gram" multiplier="1" scale="0"/>
          <unit exponent="-1" kind="second" multiplier="3600" scale="0"/>
        </listOfUnits>
      </unitDefinition>
      <unitDefinition id="h" name="hour">
        <listOfUnits>
          <unit exponent="1" kind="second" metaid="meta_hour" multiplier="3600" scale="0">
            <annotation>
              <rdf:RDF xmlns:rdf="http://www.w3.org/1999/02/22-rdf-syntax-ns#" xmlns:bqbiol="http://biomodels.net/biology-qualifiers/">
                <rdf:Description rdf:about="#meta_hour">
                  <bqbiol:is>
                    <rdf:Bag>
                      <rdf:li rdf:resource="https://identifiers.org/UO:0000032"/>
                    </rdf:Bag>
                  </bqbiol:is>
                </rdf:Description>
              </rdf:RDF>
            </annotation>
          </unit>
        </listOfUnits>
      </unitDefinition>
      <unitDefinition id="fL" name="femto litres">
        <listOfUnits>
          <unit exponent="1" kind="litre" metaid="meta_fL" multiplier="1" scale="-3">
            <annotation>
              <rdf:RDF xmlns:rdf="http://www.w3.org/1999/02/22-rdf-syntax-ns#" xmlns:bqbiol="http://biomodels.net/biology-qualifiers/">
                <rdf:Description rdf:about="#meta_fL">
                  <bqbiol:is>
                    <rdf:Bag>
                      <rdf:li rdf:resource="https://identifiers.org/UO:0000104"/>
                    </rdf:Bag>
                  </bqbiol:is>
                </rdf:Description>
              </rdf:RDF>
            </annotation>
          </unit>
        </listOfUnits>
      </unitDefinition>
      <unitDefinition id="mmol_per_gDW" name="millimoles per gram dry weight">
        <listOfUnits>
          <unit exponent="1" kind="mole" multiplier="1" scale="-3"/>
          <unit exponent="-1" kind="gram" multiplier="1" scale="0"/>
        </listOfUnits>
      </unitDefinition>
    </listOfUnitDefinitions>
    <listOfCompartments>
      <compartment constant="true" id="c" name="cytosol" size="NaN" spatialDimensions="3"/>
      <compartment constant="true" id="e" name="extracellular space" size="NaN" spatialDimensions="3"/>
      <compartment constant="true" id="l" name="lysosome" size="NaN" spatialDimensions="3"/>
      <compartment constant="true" id="m" name="mitochondria" size="NaN" spatialDimensions="3"/>
      <compartment constant="true" id="r" name="endoplasmic reticulum" size="NaN" spatialDimensions="3"/>
      <compartment constant="true" id="n" name="nucleus" size="NaN" spatialDimensions="3"/>
      <compartment constant="true" id="x" name="peroxisome/glyoxysome" size="NaN" spatialDimensions="3"/>
    </listOfCompartments>
    <listOfSpecies>
      <species metaid="meta_M_10fthf5glu_c" sboTerm="SBO:0000247" id="M_10fthf5glu_c" name="10-formyltetrahydrofolate-[Glu](5)" compartment="c" hasOnlySubstanceUnits="false" boundaryCondition="false" constant="false" fbc:charge="-6" fbc:chemicalFormula="C40H45N11O19">
        <annotation>
          <rdf:RDF xmlns:rdf="http://www.w3.org/1999/02/22-rdf-syntax-ns#" xmlns:dcterms="http://purl.org/dc/terms/" xmlns:vCard="http://www.w3.org/2001/vcard-rdf/3.0#" xmlns:vCard4="http://www.w3.org/2006/vcard/ns#" xmlns:bqbiol="http://biomodels.net/biology-qualifiers/" xmlns:bqmodel="http://biomodels.net/model-qualifiers/">
            <rdf:Description rdf:about="#meta_M_10fthf5glu_c">
              <bqbiol:is>
                <rdf:Bag>
                  <rdf:li rdf:resource="https://identifiers.org/bigg.metabolite/10fthf5glu"/>
                  <rdf:li rdf:resource="https://identifiers.org/metanetx.chemical/MNXM3428"/>
                </rdf:Bag>
              </bqbiol:is>
            </rdf:Description>
          </rdf:RDF>
        </annotation>
      </species>
      <species metaid="meta_M_10fthf5glu_e" sboTerm="SBO:0000247" id="M_10fthf5glu_e" name="10-formyltetrahydrofolate-[Glu](5)" compartment="e" hasOnlySubstanceUnits="false" boundaryCondition="false" constant="false" fbc:charge="-6" fbc:chemicalFormula="C40H45N11O19">
        <annotation>
          <rdf:RDF xmlns:rdf="http://www.w3.org/1999/02/22-rdf-syntax-ns#" xmlns:dcterms="http://purl.org/dc/terms/" xmlns:vCard="http://www.w3.org/2001/vcard-rdf/3.0#" xmlns:vCard4="http://www.w3.org/2006/vcard/ns#" xmlns:bqbiol="http://biomodels.net/biology-qualifiers/" xmlns:bqmodel="http://biomodels.net/model-qualifiers/">
            <rdf:Description rdf:about="#meta_M_10fthf5glu_e">
              <bqbiol:is>
                <rdf:Bag>
                  <rdf:li rdf:resource="https://identifiers.org/bigg.metabolite/10fthf5glu"/>
                  <rdf:li rdf:resource="https://identifiers.org/metanetx.chemical/MNXM3428"/>
                </rdf:Bag>
              </bqbiol:is>
            </rdf:Description>
          </rdf:RDF>
        </annotation>
      </species>
      <species metaid="meta_M_10fthf5glu_l" sboTerm="SBO:0000247" id="M_10fthf5glu_l" name="10-formyltetrahydrofolate-[Glu](5)" compartment="l" hasOnlySubstanceUnits="false" boundaryCondition="false" constant="false" fbc:charge="-6" fbc:chemicalFormula="C40H45N11O19">
        <annotation>
          <rdf:RDF xmlns:rdf="http://www.w3.org/1999/02/22-rdf-syntax-ns#" xmlns:dcterms="http://purl.org/dc/terms/" xmlns:vCard="http://www.w3.org/2001/vcard-rdf/3.0#" xmlns:vCard4="http://www.w3.org/2006/vcard/ns#" xmlns:bqbiol="http://biomodels.net/biology-qualifiers/" xmlns:bqmodel="http://biomodels.net/model-qualifiers/">
            <rdf:Description rdf:about="#meta_M_10fthf5glu_l">
              <bqbiol:is>
                <rdf:Bag>
                  <rdf:li rdf:resource="https://identifiers.org/bigg.metabolite/10fthf5glu"/>
                  <rdf:li rdf:resource="https://identifiers.org/metanetx.chemical/MNXM3428"/>
                </rdf:Bag>
              </bqbiol:is>
            </rdf:Description>
          </rdf:RDF>
        </annotation>
      </species>
      <species metaid="meta_M_10fthf5glu_m" sboTerm="SBO:0000247" id="M_10fthf5glu_m" name="10-formyltetrahydrofolate-[Glu](5)" compartment="m" hasOnlySubstanceUnits="false" boundaryCondition="false" constant="false" fbc:charge="-6" fbc:chemicalFormula="C40H45N11O19">
        <annotation>
          <rdf:RDF xmlns:rdf="http://www.w3.org/1999/02/22-rdf-syntax-ns#" xmlns:dcterms="http://purl.org/dc/terms/" xmlns:vCard="http://www.w3.org/2001/vcard-rdf/3.0#" xmlns:vCard4="http://www.w3.org/2006/vcard/ns#" xmlns:bqbiol="http://biomodels.net/biology-qualifiers/" xmlns:bqmodel="http://biomodels.net/model-qualifiers/">
            <rdf:Description rdf:about="#meta_M_10fthf5glu_m">
              <bqbiol:is>
                <rdf:Bag>
                  <rdf:li rdf:resource="https://identifiers.org/bigg.metabolite/10fthf5glu"/>
                  <rdf:li rdf:resource="https://identifiers.org/metanetx.chemical/MNXM3428"/>
                </rdf:Bag>
              </bqbiol:is>
            </rdf:Description>
          </rdf:RDF>
        </annotation>
      </species>
      <species metaid="meta_M_10fthf6glu_c" sboTerm="SBO:0000247" id="M_10fthf6glu_c" name="10-formyltetrahydrofolate-[Glu](6)" compartment="c" hasOnlySubstanceUnits="false" boundaryCondition="false" constant="false" fbc:charge="-7" fbc:chemicalFormula="C45H51N12O22">
        <annotation>
          <rdf:RDF xmlns:rdf="http://www.w3.org/1999/02/22-rdf-syntax-ns#" xmlns:dcterms="http://purl.org/dc/terms/" xmlns:vCard="http://www.w3.org/2001/vcard-rdf/3.0#" xmlns:vCard4="http://www.w3.org/2006/vcard/ns#" xmlns:bqbiol="http://biomodels.net/biology-qualifiers/" xmlns:bqmodel="http://biomodels.net/model-qualifiers/">
            <rdf:Description rdf:about="#meta_M_10fthf6glu_c">
              <bqbiol:is>
                <rdf:Bag>
                  <rdf:li rdf:resource="https://identifiers.org/bigg.metabolite/10fthf6glu"/>
                  <rdf:li rdf:resource="https://identifiers.org/metanetx.chemical/MNXM3429"/>
                </rdf:Bag>
              </bqbiol:is>
            </rdf:Description>
          </rdf:RDF>
        </annotation>
      </species>
      <species metaid="meta_M_10fthf6glu_e" sboTerm="SBO:0000247" id="M_10fthf6glu_e" name="10-formyltetrahydrofolate-[Glu](6)" compartment="e" hasOnlySubstanceUnits="false" boundaryCondition="false" constant="false" fbc:charge="-7" fbc:chemicalFormula="C45H51N12O22">
        <annotation>
          <rdf:RDF xmlns:rdf="http://www.w3.org/1999/02/22-rdf-syntax-ns#" xmlns:dcterms="http://purl.org/dc/terms/" xmlns:vCard="http://www.w3.org/2001/vcard-rdf/3.0#" xmlns:vCard4="http://www.w3.org/2006/vcard/ns#" xmlns:bqbiol="http://biomodels.net/biology-qualifiers/" xmlns:bqmodel="http://biomodels.net/model-qualifiers/">
            <rdf:Description rdf:about="#meta_M_10fthf6glu_e">
              <bqbiol:is>
                <rdf:Bag>
                  <rdf:li rdf:resource="https://identifiers.org/bigg.metabolite/10fthf6glu"/>
                  <rdf:li rdf:resource="https://identifiers.org/metanetx.chemical/MNXM3429"/>
                </rdf:Bag>
              </bqbiol:is>
            </rdf:Description>
          </rdf:RDF>
        </annotation>
      </species>
      <species metaid="meta_M_10fthf6glu_l" sboTerm="SBO:0000247" id="M_10fthf6glu_l" name="10-formyltetrahydrofolate-[Glu](6)" compartment="l" hasOnlySubstanceUnits="false" boundaryCondition="false" constant="false" fbc:charge="-7" fbc:chemicalFormula="C45H51N12O22">
        <annotation>
          <rdf:RDF xmlns:rdf="http://www.w3.org/1999/02/22-rdf-syntax-ns#" xmlns:dcterms="http://purl.org/dc/terms/" xmlns:vCard="http://www.w3.org/2001/vcard-rdf/3.0#" xmlns:vCard4="http://www.w3.org/2006/vcard/ns#" xmlns:bqbiol="http://biomodels.net/biology-qualifiers/" xmlns:bqmodel="http://biomodels.net/model-qualifiers/">
            <rdf:Description rdf:about="#meta_M_10fthf6glu_l">
              <bqbiol:is>
                <rdf:Bag>
                  <rdf:li rdf:resource="https://identifiers.org/bigg.metabolite/10fthf6glu"/>
                  <rdf:li rdf:resource="https://identifiers.org/metanetx.chemical/MNXM3429"/>
                </rdf:Bag>
              </bqbiol:is>
            </rdf:Description>
          </rdf:RDF>
        </annotation>
      </species>
      <species metaid="meta_M_10fthf6glu_m" sboTerm="SBO:0000247" id="M_10fthf6glu_m" name="10-formyltetrahydrofolate-[Glu](6)" compartment="m" hasOnlySubstanceUnits="false" boundaryCondition="false" constant="false" fbc:charge="-7" fbc:chemicalFormula="C45H51N12O22">
        <annotation>
          <rdf:RDF xmlns:rdf="http://www.w3.org/1999/02/22-rdf-syntax-ns#" xmlns:dcterms="http://purl.org/dc/terms/" xmlns:vCard="http://www.w3.org/2001/vcard-rdf/3.0#" xmlns:vCard4="http://www.w3.org/2006/vcard/ns#" xmlns:bqbiol="http://biomodels.net/biology-qualifiers/" xmlns:bqmodel="http://biomodels.net/model-qualifiers/">
            <rdf:Description rdf:about="#meta_M_10fthf6glu_m">
              <bqbiol:is>
                <rdf:Bag>
                  <rdf:li rdf:resource="https://identifiers.org/bigg.metabolite/10fthf6glu"/>
                  <rdf:li rdf:resource="https://identifiers.org/metanetx.chemical/MNXM3429"/>
                </rdf:Bag>
              </bqbiol:is>
            </rdf:Description>
          </rdf:RDF>
        </annotation>
      </species>
      <species metaid="meta_M_10fthf7glu_c" sboTerm="SBO:0000247" id="M_10fthf7glu_c" name="10-formyltetrahydrofolate-[Glu](7)" compartment="c" hasOnlySubstanceUnits="false" boundaryCondition="false" constant="false" fbc:charge="-8" fbc:chemicalFormula="C50H57N13O25">
        <annotation>
          <rdf:RDF xmlns:rdf="http://www.w3.org/1999/02/22-rdf-syntax-ns#" xmlns:dcterms="http://purl.org/dc/terms/" xmlns:vCard="http://www.w3.org/2001/vcard-rdf/3.0#" xmlns:vCard4="http://www.w3.org/2006/vcard/ns#" xmlns:bqbiol="http://biomodels.net/biology-qualifiers/" xmlns:bqmodel="http://biomodels.net/model-qualifiers/">
            <rdf:Description rdf:about="#meta_M_10fthf7glu_c">
              <bqbiol:is>
                <rdf:Bag>
                  <rdf:li rdf:resource="https://identifiers.org/bigg.metabolite/10fthf7glu"/>
                  <rdf:li rdf:resource="https://identifiers.org/metanetx.chemical/MNXM5422"/>
                </rdf:Bag>
              </bqbiol:is>
            </rdf:Description>
          </rdf:RDF>
        </annotation>
      </species>
      <species metaid="meta_M_10fthf7glu_e" sboTerm="SBO:0000247" id="M_10fthf7glu_e" name="10-formyltetrahydrofolate-[Glu](7)" compartment="e" hasOnlySubstanceUnits="false" boundaryCondition="false" constant="false" fbc:charge="-8" fbc:chemicalFormula="C50H57N13O25">
        <annotation>
          <rdf:RDF xmlns:rdf="http://www.w3.org/1999/02/22-rdf-syntax-ns#" xmlns:dcterms="http://purl.org/dc/terms/" xmlns:vCard="http://www.w3.org/2001/vcard-rdf/3.0#" xmlns:vCard4="http://www.w3.org/2006/vcard/ns#" xmlns:bqbiol="http://biomodels.net/biology-qualifiers/" xmlns:bqmodel="http://biomodels.net/model-qualifiers/">
            <rdf:Description rdf:about="#meta_M_10fthf7glu_e">
              <bqbiol:is>
                <rdf:Bag>
                  <rdf:li rdf:resource="https://identifiers.org/bigg.metabolite/10fthf7glu"/>
                  <rdf:li rdf:resource="https://identifiers.org/metanetx.chemical/MNXM5422"/>
                </rdf:Bag>
              </bqbiol:is>
            </rdf:Description>
          </rdf:RDF>
        </annotation>
      </species>
      <species metaid="meta_M_10fthf7glu_l" sboTerm="SBO:0000247" id="M_10fthf7glu_l" name="10-formyltetrahydrofolate-[Glu](7)" compartment="l" hasOnlySubstanceUnits="false" boundaryCondition="false" constant="false" fbc:charge="-8" fbc:chemicalFormula="C50H57N13O25">
        <annotation>
          <rdf:RDF xmlns:rdf="http://www.w3.org/1999/02/22-rdf-syntax-ns#" xmlns:dcterms="http://purl.org/dc/terms/" xmlns:vCard="http://www.w3.org/2001/vcard-rdf/3.0#" xmlns:vCard4="http://www.w3.org/2006/vcard/ns#" xmlns:bqbiol="http://biomodels.net/biology-qualifiers/" xmlns:bqmodel="http://biomodels.net/model-qualifiers/">
            <rdf:Description rdf:about="#meta_M_10fthf7glu_l">
              <bqbiol:is>
                <rdf:Bag>
                  <rdf:li rdf:resource="https://identifiers.org/bigg.metabolite/10fthf7glu"/>
                  <rdf:li rdf:resource="https://identifiers.org/metanetx.chemical/MNXM5422"/>
                </rdf:Bag>
              </bqbiol:is>
            </rdf:Description>
          </rdf:RDF>
        </annotation>
      </species>
      <species metaid="meta_M_10fthf7glu_m" sboTerm="SBO:0000247" id="M_10fthf7glu_m" name="10-formyltetrahydrofolate-[Glu](7)" compartment="m" hasOnlySubstanceUnits="false" boundaryCondition="false" constant="false" fbc:charge="-8" fbc:chemicalFormula="C50H57N13O25">
        <annotation>
          <rdf:RDF xmlns:rdf="http://www.w3.org/1999/02/22-rdf-syntax-ns#" xmlns:dcterms="http://purl.org/dc/terms/" xmlns:vCard="http://www.w3.org/2001/vcard-rdf/3.0#" xmlns:vCard4="http://www.w3.org/2006/vcard/ns#" xmlns:bqbiol="http://biomodels.net/biology-qualifiers/" xmlns:bqmodel="http://biomodels.net/model-qualifiers/">
            <rdf:Description rdf:about="#meta_M_10fthf7glu_m">
              <bqbiol:is>
                <rdf:Bag>
                  <rdf:li rdf:resource="https://identifiers.org/bigg.metabolite/10fthf7glu"/>
                  <rdf:li rdf:resource="https://identifiers.org/metanetx.chemical/MNXM5422"/>
                </rdf:Bag>
              </bqbiol:is>
            </rdf:Description>
          </rdf:RDF>
        </annotation>
      </species>
      <species metaid="meta_M_10fthf_c" sboTerm="SBO:0000247" id="M_10fthf_c" name="10-Formyltetrahydrofolate" compartment="c" hasOnlySubstanceUnits="false" boundaryCondition="false" constant="false" fbc:charge="-2" fbc:chemicalFormula="C20H21N7O7">
        <annotation>
          <rdf:RDF xmlns:rdf="http://www.w3.org/1999/02/22-rdf-syntax-ns#" xmlns:dcterms="http://purl.org/dc/terms/" xmlns:vCard="http://www.w3.org/2001/vcard-rdf/3.0#" xmlns:vCard4="http://www.w3.org/2006/vcard/ns#" xmlns:bqbiol="http://biomodels.net/biology-qualifiers/" xmlns:bqmodel="http://biomodels.net/model-qualifiers/">
            <rdf:Description rdf:about="#meta_M_10fthf_c">
              <bqbiol:is>
                <rdf:Bag>
                  <rdf:li rdf:resource="https://identifiers.org/bigg.metabolite/10fthf"/>
                  <rdf:li rdf:resource="https://identifiers.org/biocyc/META:10-FORMYL-THF"/>
                  <rdf:li rdf:resource="https://identifiers.org/chebi/CHEBI:19108"/>
                  <rdf:li rdf:resource="https://identifiers.org/chebi/CHEBI:15637"/>
                  <rdf:li rdf:resource="https://identifiers.org/chebi/CHEBI:698"/>
                  <rdf:li rdf:resource="https://identifiers.org/chebi/CHEBI:19109"/>
                  <rdf:li rdf:resource="https://identifiers.org/chebi/CHEBI:11304"/>
                  <rdf:li rdf:resource="https://identifiers.org/chebi/CHEBI:57454"/>
                  <rdf:li rdf:resource="https://identifiers.org/hmdb/HMDB00972"/>
                  <rdf:li rdf:resource="https://identifiers.org/inchi_key/AUFGTPPARQZWDO-YPMHNXCESA-L"/>
                  <rdf:li rdf:resource="https://identifiers.org/kegg.compound/C00234"/>
                  <rdf:li rdf:resource="https://identifiers.org/metanetx.chemical/MNXM237"/>
                  <rdf:li rdf:resource="https://identifiers.org/reactome.compound/5389850"/>
                  <rdf:li rdf:resource="https://identifiers.org/reactome.compound/419151"/>
                  <rdf:li rdf:resource="https://identifiers.org/sabiork/1318"/>
                  <rdf:li rdf:resource="https://identifiers.org/seed.compound/cpd00201"/>
                </rdf:Bag>
              </bqbiol:is>
            </rdf:Description>
          </rdf:RDF>
        </annotation>
      </species>
      <species metaid="meta_M_10fthf_e" sboTerm="SBO:0000247" id="M_10fthf_e" name="10-Formyltetrahydrofolate" compartment="e" hasOnlySubstanceUnits="false" boundaryCondition="false" constant="false" fbc:charge="-2" fbc:chemicalFormula="C20H21N7O7">
        <annotation>
          <rdf:RDF xmlns:rdf="http://www.w3.org/1999/02/22-rdf-syntax-ns#" xmlns:dcterms="http://purl.org/dc/terms/" xmlns:vCard="http://www.w3.org/2001/vcard-rdf/3.0#" xmlns:vCard4="http://www.w3.org/2006/vcard/ns#" xmlns:bqbiol="http://biomodels.net/biology-qualifiers/" xmlns:bqmodel="http://biomodels.net/model-qualifiers/">
            <rdf:Description rdf:about="#meta_M_10fthf_e">
              <bqbiol:is>
                <rdf:Bag>
                  <rdf:li rdf:resource="https://identifiers.org/bigg.metabolite/10fthf"/>
                  <rdf:li rdf:resource="https://identifiers.org/biocyc/META:10-FORMYL-THF"/>
                  <rdf:li rdf:resource="https://identifiers.org/chebi/CHEBI:19108"/>
                  <rdf:li rdf:resource="https://identifiers.org/chebi/CHEBI:15637"/>
                  <rdf:li rdf:resource="https://identifiers.org/chebi/CHEBI:698"/>
                  <rdf:li rdf:resource="https://identifiers.org/chebi/CHEBI:19109"/>
                  <rdf:li rdf:resource="https://identifiers.org/chebi/CHEBI:11304"/>
                  <rdf:li rdf:resource="https://identifiers.org/chebi/CHEBI:57454"/>
                  <rdf:li rdf:resource="https://identifiers.org/hmdb/HMDB00972"/>
                  <rdf:li rdf:resource="https://identifiers.org/inchi_key/AUFGTPPARQZWDO-YPMHNXCESA-L"/>
                  <rdf:li rdf:resource="https://identifiers.org/kegg.compound/C00234"/>
                  <rdf:li rdf:resource="https://identifiers.org/metanetx.chemical/MNXM237"/>
                  <rdf:li rdf:resource="https://identifiers.org/reactome.compound/5389850"/>
                  <rdf:li rdf:resource="https://identifiers.org/reactome.compound/419151"/>
                  <rdf:li rdf:resource="https://identifiers.org/sabiork/1318"/>
                  <rdf:li rdf:resource="https://identifiers.org/seed.compound/cpd00201"/>
                </rdf:Bag>
              </bqbiol:is>
            </rdf:Description>
          </rdf:RDF>
        </annotation>
      </species>
      <species metaid="meta_M_10fthf_l" sboTerm="SBO:0000247" id="M_10fthf_l" name="10-Formyltetrahydrofolate" compartment="l" hasOnlySubstanceUnits="false" boundaryCondition="false" constant="false" fbc:charge="-2" fbc:chemicalFormula="C20H21N7O7">
        <annotation>
          <rdf:RDF xmlns:rdf="http://www.w3.org/1999/02/22-rdf-syntax-ns#" xmlns:dcterms="http://purl.org/dc/terms/" xmlns:vCard="http://www.w3.org/2001/vcard-rdf/3.0#" xmlns:vCard4="http://www.w3.org/2006/vcard/ns#" xmlns:bqbiol="http://biomodels.net/biology-qualifiers/" xmlns:bqmodel="http://biomodels.net/model-qualifiers/">
            <rdf:Description rdf:about="#meta_M_10fthf_l">
              <bqbiol:is>
                <rdf:Bag>
                  <rdf:li rdf:resource="https://identifiers.org/bigg.metabolite/10fthf"/>
                  <rdf:li rdf:resource="https://identifiers.org/biocyc/META:10-FORMYL-THF"/>
                  <rdf:li rdf:resource="https://identifiers.org/chebi/CHEBI:19108"/>
                  <rdf:li rdf:resource="https://identifiers.org/chebi/CHEBI:15637"/>
                  <rdf:li rdf:resource="https://identifiers.org/chebi/CHEBI:698"/>
                  <rdf:li rdf:resource="https://identifiers.org/chebi/CHEBI:19109"/>
                  <rdf:li rdf:resource="https://identifiers.org/chebi/CHEBI:11304"/>
                  <rdf:li rdf:resource="https://identifiers.org/chebi/CHEBI:57454"/>
                  <rdf:li rdf:resource="https://identifiers.org/hmdb/HMDB00972"/>
                  <rdf:li rdf:resource="https://identifiers.org/inchi_key/AUFGTPPARQZWDO-YPMHNXCESA-L"/>
                  <rdf:li rdf:resource="https://identifiers.org/kegg.compound/C00234"/>
                  <rdf:li rdf:resource="https://identifiers.org/metanetx.chemical/MNXM237"/>
                  <rdf:li rdf:resource="https://identifiers.org/reactome.compound/5389850"/>
                  <rdf:li rdf:resource="https://identifiers.org/reactome.compound/419151"/>
                  <rdf:li rdf:resource="https://identifiers.org/sabiork/1318"/>
                  <rdf:li rdf:resource="https://identifiers.org/seed.compound/cpd00201"/>
                </rdf:Bag>
              </bqbiol:is>
            </rdf:Description>
          </rdf:RDF>
        </annotation>
      </species>
      <species metaid="meta_M_10fthf_m" sboTerm="SBO:0000247" id="M_10fthf_m" name="10-Formyltetrahydrofolate" compartment="m" hasOnlySubstanceUnits="false" boundaryCondition="false" constant="false" fbc:charge="-2" fbc:chemicalFormula="C20H21N7O7">
        <annotation>
          <rdf:RDF xmlns:rdf="http://www.w3.org/1999/02/22-rdf-syntax-ns#" xmlns:dcterms="http://purl.org/dc/terms/" xmlns:vCard="http://www.w3.org/2001/vcard-rdf/3.0#" xmlns:vCard4="http://www.w3.org/2006/vcard/ns#" xmlns:bqbiol="http://biomodels.net/biology-qualifiers/" xmlns:bqmodel="http://biomodels.net/model-qualifiers/">
            <rdf:Description rdf:about="#meta_M_10fthf_m">
              <bqbiol:is>
                <rdf:Bag>
                  <rdf:li rdf:resource="https://identifiers.org/bigg.metabolite/10fthf"/>
                  <rdf:li rdf:resource="https://identifiers.org/biocyc/META:10-FORMYL-THF"/>
                  <rdf:li rdf:resource="https://identifiers.org/chebi/CHEBI:19108"/>
                  <rdf:li rdf:resource="https://identifiers.org/chebi/CHEBI:15637"/>
                  <rdf:li rdf:resource="https://identifiers.org/chebi/CHEBI:698"/>
                  <rdf:li rdf:resource="https://identifiers.org/chebi/CHEBI:19109"/>
                  <rdf:li rdf:resource="https://identifiers.org/chebi/CHEBI:11304"/>
                  <rdf:li rdf:resource="https://identifiers.org/chebi/CHEBI:57454"/>
                  <rdf:li rdf:resource="https://identifiers.org/hmdb/HMDB00972"/>
                  <rdf:li rdf:resource="https://identifiers.org/inchi_key/AUFGTPPARQZWDO-YPMHNXCESA-L"/>
                  <rdf:li rdf:resource="https://identifiers.org/kegg.compound/C00234"/>
                  <rdf:li rdf:resource="https://identifiers.org/metanetx.chemical/MNXM237"/>
                  <rdf:li rdf:resource="https://identifiers.org/reactome.compound/5389850"/>
                  <rdf:li rdf:resource="https://identifiers.org/reactome.compound/419151"/>
                  <rdf:li rdf:resource="https://identifiers.org/sabiork/1318"/>
                  <rdf:li rdf:resource="https://identifiers.org/seed.compound/cpd00201"/>
                </rdf:Bag>
              </bqbiol:is>
            </rdf:Description>
          </rdf:RDF>
        </annotation>
      </species>
      <species metaid="meta_M_4mtolbutamide_c" sboTerm="SBO:0000247" id="M_4mtolbutamide_c" name="4mtolbutamide c" compartment="c" hasOnlySubstanceUnits="false" boundaryCondition="false" constant="false" fbc:charge="0" fbc:chemicalFormula="C12H18N2O4S">
        <annotation>
          <rdf:RDF xmlns:rdf="http://www.w3.org/1999/02/22-rdf-syntax-ns#" xmlns:dcterms="http://purl.org/dc/terms/" xmlns:vCard="http://www.w3.org/2001/vcard-rdf/3.0#" xmlns:vCard4="http://www.w3.org/2006/vcard/ns#" xmlns:bqbiol="http://biomodels.net/biology-qualifiers/" xmlns:bqmodel="http://biomodels.net/model-qualifiers/">
            <rdf:Description rdf:about="#meta_M_4mtolbutamide_c">
              <bqbiol:is>
                <rdf:Bag>
                  <rdf:li rdf:resource="https://identifiers.org/bigg.metabolite/4mtolbutamide"/>
                  <rdf:li rdf:resource="https://identifiers.org/metanetx.chemical/MNXM10136"/>
                </rdf:Bag>
              </bqbiol:is>
            </rdf:Description>
          </rdf:RDF>
        </annotation>
      </species>
      <species metaid="meta_M_4mtolbutamide_e" sboTerm="SBO:0000247" id="M_4mtolbutamide_e" name="4mtolbutamide c" compartment="e" hasOnlySubstanceUnits="false" boundaryCondition="false" constant="false" fbc:charge="0" fbc:chemicalFormula="C12H18N2O4S">
        <annotation>
          <rdf:RDF xmlns:rdf="http://www.w3.org/1999/02/22-rdf-syntax-ns#" xmlns:dcterms="http://purl.org/dc/terms/" xmlns:vCard="http://www.w3.org/2001/vcard-rdf/3.0#" xmlns:vCard4="http://www.w3.org/2006/vcard/ns#" xmlns:bqbiol="http://biomodels.net/biology-qualifiers/" xmlns:bqmodel="http://biomodels.net/model-qualifiers/">
            <rdf:Description rdf:about="#meta_M_4mtolbutamide_e">
              <bqbiol:is>
                <rdf:Bag>
                  <rdf:li rdf:resource="https://identifiers.org/bigg.metabolite/4mtolbutamide"/>
                  <rdf:li rdf:resource="https://identifiers.org/metanetx.chemical/MNXM10136"/>
                </rdf:Bag>
              </bqbiol:is>
            </rdf:Description>
          </rdf:RDF>
        </annotation>
      </species>
      <species metaid="meta_M_4mzym_int1_r" sboTerm="SBO:0000247" id="M_4mzym_int1_r" name="4 Methylzymosterol intermediate 1 C29H46O3" compartment="r" hasOnlySubstanceUnits="false" boundaryCondition="false" constant="false" fbc:charge="0" fbc:chemicalFormula="C29H46O3">
        <annotation>
          <rdf:RDF xmlns:rdf="http://www.w3.org/1999/02/22-rdf-syntax-ns#" xmlns:dcterms="http://purl.org/dc/terms/" xmlns:vCard="http://www.w3.org/2001/vcard-rdf/3.0#" xmlns:vCard4="http://www.w3.org/2006/vcard/ns#" xmlns:bqbiol="http://biomodels.net/biology-qualifiers/" xmlns:bqmodel="http://biomodels.net/model-qualifiers/">
            <rdf:Description rdf:about="#meta_M_4mzym_int1_r">
              <bqbiol:is>
                <rdf:Bag>
                  <rdf:li rdf:resource="https://identifiers.org/bigg.metabolite/4mzym_int1"/>
                  <rdf:li rdf:resource="https://identifiers.org/hmdb/HMDB60146"/>
                  <rdf:li rdf:resource="https://identifiers.org/metanetx.chemical/MNXM7449"/>
                  <rdf:li rdf:resource="https://identifiers.org/seed.compound/cpd15212"/>
                </rdf:Bag>
              </bqbiol:is>
            </rdf:Description>
          </rdf:RDF>
        </annotation>
      </species>
      <species metaid="meta_M_4mzym_int2_r" sboTerm="SBO:0000247" id="M_4mzym_int2_r" name="4 Methylzymosterol intermediate 2 C28H44O" compartment="r" hasOnlySubstanceUnits="false" boundaryCondition="false" constant="false" fbc:charge="0" fbc:chemicalFormula="C28H44O">
        <annotation>
          <rdf:RDF xmlns:rdf="http://www.w3.org/1999/02/22-rdf-syntax-ns#" xmlns:dcterms="http://purl.org/dc/terms/" xmlns:vCard="http://www.w3.org/2001/vcard-rdf/3.0#" xmlns:vCard4="http://www.w3.org/2006/vcard/ns#" xmlns:bqbiol="http://biomodels.net/biology-qualifiers/" xmlns:bqmodel="http://biomodels.net/model-qualifiers/">
            <rdf:Description rdf:about="#meta_M_4mzym_int2_r">
              <bqbiol:is>
                <rdf:Bag>
                  <rdf:li rdf:resource="https://identifiers.org/bigg.metabolite/4mzym_int2"/>
                  <rdf:li rdf:resource="https://identifiers.org/hmdb/HMDB60142"/>
                  <rdf:li rdf:resource="https://identifiers.org/metanetx.chemical/MNXM8744"/>
                  <rdf:li rdf:resource="https://identifiers.org/seed.compound/cpd15213"/>
                </rdf:Bag>
              </bqbiol:is>
            </rdf:Description>
          </rdf:RDF>
        </annotation>
      </species>
      <species metaid="meta_M_4nph_c" sboTerm="SBO:0000247" id="M_4nph_c" name="4-Nitrophenol" compartment="c" hasOnlySubstanceUnits="false" boundaryCondition="false" constant="false" fbc:charge="0" fbc:chemicalFormula="C6H5NO3">
        <annotation>
          <rdf:RDF xmlns:rdf="http://www.w3.org/1999/02/22-rdf-syntax-ns#" xmlns:dcterms="http://purl.org/dc/terms/" xmlns:vCard="http://www.w3.org/2001/vcard-rdf/3.0#" xmlns:vCard4="http://www.w3.org/2006/vcard/ns#" xmlns:bqbiol="http://biomodels.net/biology-qualifiers/" xmlns:bqmodel="http://biomodels.net/model-qualifiers/">
            <rdf:Description rdf:about="#meta_M_4nph_c">
              <bqbiol:is>
                <rdf:Bag>
                  <rdf:li rdf:resource="https://identifiers.org/bigg.metabolite/4nph"/>
                  <rdf:li rdf:resource="https://identifiers.org/metanetx.chemical/MNXM162908"/>
                </rdf:Bag>
              </bqbiol:is>
            </rdf:Description>
          </rdf:RDF>
        </annotation>
      </species>
      <species metaid="meta_M_4nph_e" sboTerm="SBO:0000247" id="M_4nph_e" name="4-Nitrophenol" compartment="e" hasOnlySubstanceUnits="false" boundaryCondition="false" constant="false" fbc:charge="0" fbc:chemicalFormula="C6H5NO3">
        <annotation>
          <rdf:RDF xmlns:rdf="http://www.w3.org/1999/02/22-rdf-syntax-ns#" xmlns:dcterms="http://purl.org/dc/terms/" xmlns:vCard="http://www.w3.org/2001/vcard-rdf/3.0#" xmlns:vCard4="http://www.w3.org/2006/vcard/ns#" xmlns:bqbiol="http://biomodels.net/biology-qualifiers/" xmlns:bqmodel="http://biomodels.net/model-qualifiers/">
            <rdf:Description rdf:about="#meta_M_4nph_e">
              <bqbiol:is>
                <rdf:Bag>
                  <rdf:li rdf:resource="https://identifiers.org/bigg.metabolite/4nph"/>
                  <rdf:li rdf:resource="https://identifiers.org/metanetx.chemical/MNXM162908"/>
                </rdf:Bag>
              </bqbiol:is>
            </rdf:Description>
          </rdf:RDF>
        </annotation>
      </species>
      <species metaid="meta_M_12ppd__R_c" sboTerm="SBO:0000247" id="M_12ppd__R_c" name="(R)-Propane-1,2-diol" compartment="c" hasOnlySubstanceUnits="false" boundaryCondition="false" constant="false" fbc:charge="0" fbc:chemicalFormula="C3H8O2">
        <annotation>
          <rdf:RDF xmlns:rdf="http://www.w3.org/1999/02/22-rdf-syntax-ns#" xmlns:dcterms="http://purl.org/dc/terms/" xmlns:vCard="http://www.w3.org/2001/vcard-rdf/3.0#" xmlns:vCard4="http://www.w3.org/2006/vcard/ns#" xmlns:bqbiol="http://biomodels.net/biology-qualifiers/" xmlns:bqmodel="http://biomodels.net/model-qualifiers/">
            <rdf:Description rdf:about="#meta_M_12ppd__R_c">
              <bqbiol:is>
                <rdf:Bag>
                  <rdf:li rdf:resource="https://identifiers.org/bigg.metabolite/12ppd__R"/>
                  <rdf:li rdf:resource="https://identifiers.org/biocyc/META:CPD-8891"/>
                  <rdf:li rdf:resource="https://identifiers.org/chebi/CHEBI:28972"/>
                  <rdf:li rdf:resource="https://identifiers.org/chebi/CHEBI:352"/>
                  <rdf:li rdf:resource="https://identifiers.org/chebi/CHEBI:44863"/>
                  <rdf:li rdf:resource="https://identifiers.org/chebi/CHEBI:18705"/>
                  <rdf:li rdf:resource="https://identifiers.org/inchi_key/DNIAPMSPPWPWGF-GSVOUGTGSA-N"/>
                  <rdf:li rdf:resource="https://identifiers.org/kegg.compound/C02912"/>
                  <rdf:li rdf:resource="https://identifiers.org/metanetx.chemical/MNXM90191"/>
                  <rdf:li rdf:resource="https://identifiers.org/seed.compound/cpd01861"/>
                </rdf:Bag>
              </bqbiol:is>
            </rdf:Description>
          </rdf:RDF>
        </annotation>
      </species>
      <species metaid="meta_M_4nphsf_c" sboTerm="SBO:0000247" id="M_4nphsf_c" name="4-Nitrophenyl sulfate" compartment="c" hasOnlySubstanceUnits="false" boundaryCondition="false" constant="false" fbc:charge="-1" fbc:chemicalFormula="C6H4NO6S">
        <annotation>
          <rdf:RDF xmlns:rdf="http://www.w3.org/1999/02/22-rdf-syntax-ns#" xmlns:dcterms="http://purl.org/dc/terms/" xmlns:vCard="http://www.w3.org/2001/vcard-rdf/3.0#" xmlns:vCard4="http://www.w3.org/2006/vcard/ns#" xmlns:bqbiol="http://biomodels.net/biology-qualifiers/" xmlns:bqmodel="http://biomodels.net/model-qualifiers/">
            <rdf:Description rdf:about="#meta_M_4nphsf_c">
              <bqbiol:is>
                <rdf:Bag>
                  <rdf:li rdf:resource="https://identifiers.org/bigg.metabolite/4nphsf"/>
                  <rdf:li rdf:resource="https://identifiers.org/metanetx.chemical/MNXM10226"/>
                </rdf:Bag>
              </bqbiol:is>
            </rdf:Description>
          </rdf:RDF>
        </annotation>
      </species>
      <species metaid="meta_M_12ppd__S_c" sboTerm="SBO:0000247" id="M_12ppd__S_c" name="(S)-Propane-1,2-diol" compartment="c" hasOnlySubstanceUnits="false" boundaryCondition="false" constant="false" fbc:charge="0" fbc:chemicalFormula="C3H8O2">
        <annotation>
          <rdf:RDF xmlns:rdf="http://www.w3.org/1999/02/22-rdf-syntax-ns#" xmlns:dcterms="http://purl.org/dc/terms/" xmlns:vCard="http://www.w3.org/2001/vcard-rdf/3.0#" xmlns:vCard4="http://www.w3.org/2006/vcard/ns#" xmlns:bqbiol="http://biomodels.net/biology-qualifiers/" xmlns:bqmodel="http://biomodels.net/model-qualifiers/">
            <rdf:Description rdf:about="#meta_M_12ppd__S_c">
              <bqbiol:is>
                <rdf:Bag>
                  <rdf:li rdf:resource="https://identifiers.org/bigg.metabolite/12ppd__S"/>
                  <rdf:li rdf:resource="https://identifiers.org/biocyc/META:PROPANE-1-2-DIOL"/>
                  <rdf:li rdf:resource="https://identifiers.org/chebi/CHEBI:29002"/>
                  <rdf:li rdf:resource="https://identifiers.org/chebi/CHEBI:18799"/>
                  <rdf:li rdf:resource="https://identifiers.org/chebi/CHEBI:45065"/>
                  <rdf:li rdf:resource="https://identifiers.org/chebi/CHEBI:440"/>
                  <rdf:li rdf:resource="https://identifiers.org/hmdb/HMDB06213"/>
                  <rdf:li rdf:resource="https://identifiers.org/inchi_key/DNIAPMSPPWPWGF-VKHMYHEASA-N"/>
                  <rdf:li rdf:resource="https://identifiers.org/kegg.compound/C02917"/>
                  <rdf:li rdf:resource="https://identifiers.org/metanetx.chemical/MNXM1255"/>
                  <rdf:li rdf:resource="https://identifiers.org/seed.compound/cpd19024"/>
                </rdf:Bag>
              </bqbiol:is>
            </rdf:Description>
          </rdf:RDF>
        </annotation>
      </species>
      <species metaid="meta_M_35cgmp_n" sboTerm="SBO:0000247" id="M_35cgmp_n" name="3&apos;,5&apos;-Cyclic GMP" compartment="n" hasOnlySubstanceUnits="false" boundaryCondition="false" constant="false" fbc:charge="-1" fbc:chemicalFormula="C10H11N5O7P">
        <annotation>
          <rdf:RDF xmlns:rdf="http://www.w3.org/1999/02/22-rdf-syntax-ns#" xmlns:dcterms="http://purl.org/dc/terms/" xmlns:vCard="http://www.w3.org/2001/vcard-rdf/3.0#" xmlns:vCard4="http://www.w3.org/2006/vcard/ns#" xmlns:bqbiol="http://biomodels.net/biology-qualifiers/" xmlns:bqmodel="http://biomodels.net/model-qualifiers/">
            <rdf:Description rdf:about="#meta_M_35cgmp_n">
              <bqbiol:is>
                <rdf:Bag>
                  <rdf:li rdf:resource="https://identifiers.org/bigg.metabolite/35cgmp"/>
                  <rdf:li rdf:resource="https://identifiers.org/biocyc/META:CGMP"/>
                  <rdf:li rdf:resource="https://identifiers.org/chebi/CHEBI:57746"/>
                  <rdf:li rdf:resource="https://identifiers.org/chebi/CHEBI:19829"/>
                  <rdf:li rdf:resource="https://identifiers.org/chebi/CHEBI:44955"/>
                  <rdf:li rdf:resource="https://identifiers.org/chebi/CHEBI:11675"/>
                  <rdf:li rdf:resource="https://identifiers.org/chebi/CHEBI:1327"/>
                  <rdf:li rdf:resource="https://identifiers.org/chebi/CHEBI:44957"/>
                  <rdf:li rdf:resource="https://identifiers.org/chebi/CHEBI:14377"/>
                  <rdf:li rdf:resource="https://identifiers.org/chebi/CHEBI:39915"/>
                  <rdf:li rdf:resource="https://identifiers.org/chebi/CHEBI:16356"/>
                  <rdf:li rdf:resource="https://identifiers.org/hmdb/HMDB01314"/>
                  <rdf:li rdf:resource="https://identifiers.org/inchi_key/ZOOGRGPOEVQQDX-UUOKFMHZSA-M"/>
                  <rdf:li rdf:resource="https://identifiers.org/kegg.compound/C00942"/>
                  <rdf:li rdf:resource="https://identifiers.org/metanetx.chemical/MNXM665"/>
                  <rdf:li rdf:resource="https://identifiers.org/seed.compound/cpd00697"/>
                </rdf:Bag>
              </bqbiol:is>
            </rdf:Description>
          </rdf:RDF>
        </annotation>
      </species>
      <species metaid="meta_M_4nphsf_e" sboTerm="SBO:0000247" id="M_4nphsf_e" name="4-Nitrophenyl sulfate" compartment="e" hasOnlySubstanceUnits="false" boundaryCondition="false" constant="false" fbc:charge="-1" fbc:chemicalFormula="C6H4NO6S">
        <annotation>
          <rdf:RDF xmlns:rdf="http://www.w3.org/1999/02/22-rdf-syntax-ns#" xmlns:dcterms="http://purl.org/dc/terms/" xmlns:vCard="http://www.w3.org/2001/vcard-rdf/3.0#" xmlns:vCard4="http://www.w3.org/2006/vcard/ns#" xmlns:bqbiol="http://biomodels.net/biology-qualifiers/" xmlns:bqmodel="http://biomodels.net/model-qualifiers/">
            <rdf:Description rdf:about="#meta_M_4nphsf_e">
              <bqbiol:is>
                <rdf:Bag>
                  <rdf:li rdf:resource="https://identifiers.org/bigg.metabolite/4nphsf"/>
                  <rdf:li rdf:resource="https://identifiers.org/metanetx.chemical/MNXM10226"/>
                </rdf:Bag>
              </bqbiol:is>
            </rdf:Description>
          </rdf:RDF>
        </annotation>
      </species>
      <species metaid="meta_M_4ppan_c" sboTerm="SBO:0000247" id="M_4ppan_c" name="D-4&apos;-Phosphopantothenate" compartment="c" hasOnlySubstanceUnits="false" boundaryCondition="false" constant="false" fbc:charge="-3" fbc:chemicalFormula="C9H15NO8P">
        <annotation>
          <rdf:RDF xmlns:rdf="http://www.w3.org/1999/02/22-rdf-syntax-ns#" xmlns:dcterms="http://purl.org/dc/terms/" xmlns:vCard="http://www.w3.org/2001/vcard-rdf/3.0#" xmlns:vCard4="http://www.w3.org/2006/vcard/ns#" xmlns:bqbiol="http://biomodels.net/biology-qualifiers/" xmlns:bqmodel="http://biomodels.net/model-qualifiers/">
            <rdf:Description rdf:about="#meta_M_4ppan_c">
              <bqbiol:is>
                <rdf:Bag>
                  <rdf:li rdf:resource="https://identifiers.org/bigg.metabolite/4ppan"/>
                  <rdf:li rdf:resource="https://identifiers.org/biocyc/META:4-P-PANTOTHENATE"/>
                  <rdf:li rdf:resource="https://identifiers.org/chebi/CHEBI:20891"/>
                  <rdf:li rdf:resource="https://identifiers.org/chebi/CHEBI:15905"/>
                  <rdf:li rdf:resource="https://identifiers.org/chebi/CHEBI:4082"/>
                  <rdf:li rdf:resource="https://identifiers.org/chebi/CHEBI:12886"/>
                  <rdf:li rdf:resource="https://identifiers.org/chebi/CHEBI:18702"/>
                  <rdf:li rdf:resource="https://identifiers.org/chebi/CHEBI:10986"/>
                  <rdf:li rdf:resource="https://identifiers.org/hmdb/HMDB01016"/>
                  <rdf:li rdf:resource="https://identifiers.org/hmdb/HMDB62700"/>
                  <rdf:li rdf:resource="https://identifiers.org/inchi_key/XHFVGHPGDLDEQO-ZETCQYMHSA-K"/>
                  <rdf:li rdf:resource="https://identifiers.org/kegg.compound/C03492"/>
                  <rdf:li rdf:resource="https://identifiers.org/metanetx.chemical/MNXM415"/>
                  <rdf:li rdf:resource="https://identifiers.org/reactome.compound/196786"/>
                  <rdf:li rdf:resource="https://identifiers.org/sabiork/6663"/>
                  <rdf:li rdf:resource="https://identifiers.org/seed.compound/cpd02201"/>
                </rdf:Bag>
              </bqbiol:is>
            </rdf:Description>
          </rdf:RDF>
        </annotation>
      </species>
      <species metaid="meta_M_4ppcys_c" sboTerm="SBO:0000247" id="M_4ppcys_c" name="N-((R)-4-Phosphopantothenoyl)-L-cysteine" compartment="c" hasOnlySubstanceUnits="false" boundaryCondition="false" constant="false" fbc:charge="-3" fbc:chemicalFormula="C12H20N2O9PS">
        <annotation>
          <rdf:RDF xmlns:rdf="http://www.w3.org/1999/02/22-rdf-syntax-ns#" xmlns:dcterms="http://purl.org/dc/terms/" xmlns:vCard="http://www.w3.org/2001/vcard-rdf/3.0#" xmlns:vCard4="http://www.w3.org/2006/vcard/ns#" xmlns:bqbiol="http://biomodels.net/biology-qualifiers/" xmlns:bqmodel="http://biomodels.net/model-qualifiers/">
            <rdf:Description rdf:about="#meta_M_4ppcys_c">
              <bqbiol:is>
                <rdf:Bag>
                  <rdf:li rdf:resource="https://identifiers.org/bigg.metabolite/4ppcys"/>
                  <rdf:li rdf:resource="https://identifiers.org/biocyc/META:R-4-PHOSPHOPANTOTHENOYL-L-CYSTEINE"/>
                  <rdf:li rdf:resource="https://identifiers.org/chebi/CHEBI:15769"/>
                  <rdf:li rdf:resource="https://identifiers.org/chebi/CHEBI:12438"/>
                  <rdf:li rdf:resource="https://identifiers.org/chebi/CHEBI:10987"/>
                  <rdf:li rdf:resource="https://identifiers.org/chebi/CHEBI:57507"/>
                  <rdf:li rdf:resource="https://identifiers.org/chebi/CHEBI:59458"/>
                  <rdf:li rdf:resource="https://identifiers.org/chebi/CHEBI:328"/>
                  <rdf:li rdf:resource="https://identifiers.org/chebi/CHEBI:21461"/>
                  <rdf:li rdf:resource="https://identifiers.org/hmdb/HMDB01117"/>
                  <rdf:li rdf:resource="https://identifiers.org/inchi_key/XQYALQVLCNHCFT-CBAPKCEASA-K"/>
                  <rdf:li rdf:resource="https://identifiers.org/kegg.compound/C04352"/>
                  <rdf:li rdf:resource="https://identifiers.org/metanetx.chemical/MNXM483"/>
                  <rdf:li rdf:resource="https://identifiers.org/reactome.compound/196834"/>
                  <rdf:li rdf:resource="https://identifiers.org/sabiork/7255"/>
                  <rdf:li rdf:resource="https://identifiers.org/seed.compound/cpd02666"/>
                </rdf:Bag>
              </bqbiol:is>
            </rdf:Description>
          </rdf:RDF>
        </annotation>
      </species>
      <species metaid="meta_M_35diotyr_c" sboTerm="SBO:0000247" id="M_35diotyr_c" name="3,5-Diiodo-L-tyrosine" compartment="c" hasOnlySubstanceUnits="false" boundaryCondition="false" constant="false" fbc:charge="0" fbc:chemicalFormula="C9H9I2NO3">
        <annotation>
          <rdf:RDF xmlns:rdf="http://www.w3.org/1999/02/22-rdf-syntax-ns#" xmlns:dcterms="http://purl.org/dc/terms/" xmlns:vCard="http://www.w3.org/2001/vcard-rdf/3.0#" xmlns:vCard4="http://www.w3.org/2006/vcard/ns#" xmlns:bqbiol="http://biomodels.net/biology-qualifiers/" xmlns:bqmodel="http://biomodels.net/model-qualifiers/">
            <rdf:Description rdf:about="#meta_M_35diotyr_c">
              <bqbiol:is>
                <rdf:Bag>
                  <rdf:li rdf:resource="https://identifiers.org/bigg.metabolite/35diotyr"/>
                  <rdf:li rdf:resource="https://identifiers.org/metanetx.chemical/MNXM163675"/>
                </rdf:Bag>
              </bqbiol:is>
            </rdf:Description>
          </rdf:RDF>
        </annotation>
      </species>
      <species metaid="meta_M_4pyrdx_c" sboTerm="SBO:0000247" id="M_4pyrdx_c" name="4-Pyridoxate" compartment="c" hasOnlySubstanceUnits="false" boundaryCondition="false" constant="false" fbc:charge="0" fbc:chemicalFormula="C8H9NO4">
        <annotation>
          <rdf:RDF xmlns:rdf="http://www.w3.org/1999/02/22-rdf-syntax-ns#" xmlns:dcterms="http://purl.org/dc/terms/" xmlns:vCard="http://www.w3.org/2001/vcard-rdf/3.0#" xmlns:vCard4="http://www.w3.org/2006/vcard/ns#" xmlns:bqbiol="http://biomodels.net/biology-qualifiers/" xmlns:bqmodel="http://biomodels.net/model-qualifiers/">
            <rdf:Description rdf:about="#meta_M_4pyrdx_c">
              <bqbiol:is>
                <rdf:Bag>
                  <rdf:li rdf:resource="https://identifiers.org/bigg.metabolite/4pyrdx"/>
                  <rdf:li rdf:resource="https://identifiers.org/metanetx.chemical/MNXM163205"/>
                </rdf:Bag>
              </bqbiol:is>
            </rdf:Description>
          </rdf:RDF>
        </annotation>
      </species>
      <species metaid="meta_M_4pyrdx_e" sboTerm="SBO:0000247" id="M_4pyrdx_e" name="4-Pyridoxate" compartment="e" hasOnlySubstanceUnits="false" boundaryCondition="false" constant="false" fbc:charge="0" fbc:chemicalFormula="C8H9NO4">
        <annotation>
          <rdf:RDF xmlns:rdf="http://www.w3.org/1999/02/22-rdf-syntax-ns#" xmlns:dcterms="http://purl.org/dc/terms/" xmlns:vCard="http://www.w3.org/2001/vcard-rdf/3.0#" xmlns:vCard4="http://www.w3.org/2006/vcard/ns#" xmlns:bqbiol="http://biomodels.net/biology-qualifiers/" xmlns:bqmodel="http://biomodels.net/model-qualifiers/">
            <rdf:Description rdf:about="#meta_M_4pyrdx_e">
              <bqbiol:is>
                <rdf:Bag>
                  <rdf:li rdf:resource="https://identifiers.org/bigg.metabolite/4pyrdx"/>
                  <rdf:li rdf:resource="https://identifiers.org/metanetx.chemical/MNXM163205"/>
                </rdf:Bag>
              </bqbiol:is>
            </rdf:Description>
          </rdf:RDF>
        </annotation>
      </species>
      <species metaid="meta_M_13_cis_retn_c" sboTerm="SBO:0000247" id="M_13_cis_retn_c" name="13-cis-retinoate" compartment="c" hasOnlySubstanceUnits="false" boundaryCondition="false" constant="false" fbc:charge="-1" fbc:chemicalFormula="C20H27O2">
        <annotation>
          <rdf:RDF xmlns:rdf="http://www.w3.org/1999/02/22-rdf-syntax-ns#" xmlns:dcterms="http://purl.org/dc/terms/" xmlns:vCard="http://www.w3.org/2001/vcard-rdf/3.0#" xmlns:vCard4="http://www.w3.org/2006/vcard/ns#" xmlns:bqbiol="http://biomodels.net/biology-qualifiers/" xmlns:bqmodel="http://biomodels.net/model-qualifiers/">
            <rdf:Description rdf:about="#meta_M_13_cis_retn_c">
              <bqbiol:is>
                <rdf:Bag>
                  <rdf:li rdf:resource="https://identifiers.org/bigg.metabolite/13_cis_retn"/>
                  <rdf:li rdf:resource="https://identifiers.org/metanetx.chemical/MNXM58377"/>
                </rdf:Bag>
              </bqbiol:is>
            </rdf:Description>
          </rdf:RDF>
        </annotation>
      </species>
      <species metaid="meta_M_3aib__D_c" sboTerm="SBO:0000247" id="M_3aib__D_c" name="D-3-Amino-isobutanoate" compartment="c" hasOnlySubstanceUnits="false" boundaryCondition="false" constant="false" fbc:charge="0" fbc:chemicalFormula="C4H9NO2">
        <annotation>
          <rdf:RDF xmlns:rdf="http://www.w3.org/1999/02/22-rdf-syntax-ns#" xmlns:dcterms="http://purl.org/dc/terms/" xmlns:vCard="http://www.w3.org/2001/vcard-rdf/3.0#" xmlns:vCard4="http://www.w3.org/2006/vcard/ns#" xmlns:bqbiol="http://biomodels.net/biology-qualifiers/" xmlns:bqmodel="http://biomodels.net/model-qualifiers/">
            <rdf:Description rdf:about="#meta_M_3aib__D_c">
              <bqbiol:is>
                <rdf:Bag>
                  <rdf:li rdf:resource="https://identifiers.org/bigg.metabolite/3aib__D"/>
                  <rdf:li rdf:resource="https://identifiers.org/metanetx.chemical/MNXM162802"/>
                </rdf:Bag>
              </bqbiol:is>
            </rdf:Description>
          </rdf:RDF>
        </annotation>
      </species>
      <species metaid="meta_M_13_cis_retn_r" sboTerm="SBO:0000247" id="M_13_cis_retn_r" name="13-cis-retinoate" compartment="r" hasOnlySubstanceUnits="false" boundaryCondition="false" constant="false" fbc:charge="-1" fbc:chemicalFormula="C20H27O2">
        <annotation>
          <rdf:RDF xmlns:rdf="http://www.w3.org/1999/02/22-rdf-syntax-ns#" xmlns:dcterms="http://purl.org/dc/terms/" xmlns:vCard="http://www.w3.org/2001/vcard-rdf/3.0#" xmlns:vCard4="http://www.w3.org/2006/vcard/ns#" xmlns:bqbiol="http://biomodels.net/biology-qualifiers/" xmlns:bqmodel="http://biomodels.net/model-qualifiers/">
            <rdf:Description rdf:about="#meta_M_13_cis_retn_r">
              <bqbiol:is>
                <rdf:Bag>
                  <rdf:li rdf:resource="https://identifiers.org/bigg.metabolite/13_cis_retn"/>
                  <rdf:li rdf:resource="https://identifiers.org/metanetx.chemical/MNXM58377"/>
                </rdf:Bag>
              </bqbiol:is>
            </rdf:Description>
          </rdf:RDF>
        </annotation>
      </species>
      <species metaid="meta_M_3aib__D_e" sboTerm="SBO:0000247" id="M_3aib__D_e" name="D-3-Amino-isobutanoate" compartment="e" hasOnlySubstanceUnits="false" boundaryCondition="false" constant="false" fbc:charge="0" fbc:chemicalFormula="C4H9NO2">
        <annotation>
          <rdf:RDF xmlns:rdf="http://www.w3.org/1999/02/22-rdf-syntax-ns#" xmlns:dcterms="http://purl.org/dc/terms/" xmlns:vCard="http://www.w3.org/2001/vcard-rdf/3.0#" xmlns:vCard4="http://www.w3.org/2006/vcard/ns#" xmlns:bqbiol="http://biomodels.net/biology-qualifiers/" xmlns:bqmodel="http://biomodels.net/model-qualifiers/">
            <rdf:Description rdf:about="#meta_M_3aib__D_e">
              <bqbiol:is>
                <rdf:Bag>
                  <rdf:li rdf:resource="https://identifiers.org/bigg.metabolite/3aib__D"/>
                  <rdf:li rdf:resource="https://identifiers.org/metanetx.chemical/MNXM162802"/>
                </rdf:Bag>
              </bqbiol:is>
            </rdf:Description>
          </rdf:RDF>
        </annotation>
      </species>
      <species metaid="meta_M_13_cis_retnglc_c" sboTerm="SBO:0000247" id="M_13_cis_retnglc_c" name="13-cis-retinoyl glucuronide" compartment="c" hasOnlySubstanceUnits="false" boundaryCondition="false" constant="false" fbc:charge="-1" fbc:chemicalFormula="C26H35O8">
        <annotation>
          <rdf:RDF xmlns:rdf="http://www.w3.org/1999/02/22-rdf-syntax-ns#" xmlns:dcterms="http://purl.org/dc/terms/" xmlns:vCard="http://www.w3.org/2001/vcard-rdf/3.0#" xmlns:vCard4="http://www.w3.org/2006/vcard/ns#" xmlns:bqbiol="http://biomodels.net/biology-qualifiers/" xmlns:bqmodel="http://biomodels.net/model-qualifiers/">
            <rdf:Description rdf:about="#meta_M_13_cis_retnglc_c">
              <bqbiol:is>
                <rdf:Bag>
                  <rdf:li rdf:resource="https://identifiers.org/bigg.metabolite/13_cis_retnglc"/>
                  <rdf:li rdf:resource="https://identifiers.org/metanetx.chemical/MNXM146867"/>
                </rdf:Bag>
              </bqbiol:is>
            </rdf:Description>
          </rdf:RDF>
        </annotation>
      </species>
      <species metaid="meta_M_3aib_c" sboTerm="SBO:0000247" id="M_3aib_c" name="L-3-Amino-isobutanoate" compartment="c" hasOnlySubstanceUnits="false" boundaryCondition="false" constant="false" fbc:charge="0" fbc:chemicalFormula="C4H9NO2">
        <annotation>
          <rdf:RDF xmlns:rdf="http://www.w3.org/1999/02/22-rdf-syntax-ns#" xmlns:dcterms="http://purl.org/dc/terms/" xmlns:vCard="http://www.w3.org/2001/vcard-rdf/3.0#" xmlns:vCard4="http://www.w3.org/2006/vcard/ns#" xmlns:bqbiol="http://biomodels.net/biology-qualifiers/" xmlns:bqmodel="http://biomodels.net/model-qualifiers/">
            <rdf:Description rdf:about="#meta_M_3aib_c">
              <bqbiol:is>
                <rdf:Bag>
                  <rdf:li rdf:resource="https://identifiers.org/bigg.metabolite/3aib"/>
                  <rdf:li rdf:resource="https://identifiers.org/biocyc/META:CPD-471"/>
                  <rdf:li rdf:resource="https://identifiers.org/chebi/CHEBI:49097"/>
                  <rdf:li rdf:resource="https://identifiers.org/chebi/CHEBI:57731"/>
                  <rdf:li rdf:resource="https://identifiers.org/chebi/CHEBI:320"/>
                  <rdf:li rdf:resource="https://identifiers.org/chebi/CHEBI:18661"/>
                  <rdf:li rdf:resource="https://identifiers.org/chebi/CHEBI:10981"/>
                  <rdf:li rdf:resource="https://identifiers.org/chebi/CHEBI:16320"/>
                  <rdf:li rdf:resource="https://identifiers.org/hmdb/HMDB02299"/>
                  <rdf:li rdf:resource="https://identifiers.org/inchi_key/QCHPKSFMDHPSNR-GSVOUGTGSA-N"/>
                  <rdf:li rdf:resource="https://identifiers.org/kegg.compound/C01205"/>
                  <rdf:li rdf:resource="https://identifiers.org/lipidmaps/LMFA01100049"/>
                  <rdf:li rdf:resource="https://identifiers.org/metanetx.chemical/MNXM786"/>
                  <rdf:li rdf:resource="https://identifiers.org/reactome.compound/73619"/>
                  <rdf:li rdf:resource="https://identifiers.org/reactome.compound/909779"/>
                  <rdf:li rdf:resource="https://identifiers.org/seed.compound/cpd00886"/>
                </rdf:Bag>
              </bqbiol:is>
            </rdf:Description>
          </rdf:RDF>
        </annotation>
      </species>
      <species metaid="meta_M_13_cis_retnglc_e" sboTerm="SBO:0000247" id="M_13_cis_retnglc_e" name="13-cis-retinoyl glucuronide" compartment="e" hasOnlySubstanceUnits="false" boundaryCondition="false" constant="false" fbc:charge="-1" fbc:chemicalFormula="C26H35O8">
        <annotation>
          <rdf:RDF xmlns:rdf="http://www.w3.org/1999/02/22-rdf-syntax-ns#" xmlns:dcterms="http://purl.org/dc/terms/" xmlns:vCard="http://www.w3.org/2001/vcard-rdf/3.0#" xmlns:vCard4="http://www.w3.org/2006/vcard/ns#" xmlns:bqbiol="http://biomodels.net/biology-qualifiers/" xmlns:bqmodel="http://biomodels.net/model-qualifiers/">
            <rdf:Description rdf:about="#meta_M_13_cis_retnglc_e">
              <bqbiol:is>
                <rdf:Bag>
                  <rdf:li rdf:resource="https://identifiers.org/bigg.metabolite/13_cis_retnglc"/>
                  <rdf:li rdf:resource="https://identifiers.org/metanetx.chemical/MNXM146867"/>
                </rdf:Bag>
              </bqbiol:is>
            </rdf:Description>
          </rdf:RDF>
        </annotation>
      </species>
      <species metaid="meta_M_56dthm_c" sboTerm="SBO:0000247" id="M_56dthm_c" name="5,6-Dihydrothymine" compartment="c" hasOnlySubstanceUnits="false" boundaryCondition="false" constant="false" fbc:charge="0" fbc:chemicalFormula="C5H8N2O2">
        <annotation>
          <rdf:RDF xmlns:rdf="http://www.w3.org/1999/02/22-rdf-syntax-ns#" xmlns:dcterms="http://purl.org/dc/terms/" xmlns:vCard="http://www.w3.org/2001/vcard-rdf/3.0#" xmlns:vCard4="http://www.w3.org/2006/vcard/ns#" xmlns:bqbiol="http://biomodels.net/biology-qualifiers/" xmlns:bqmodel="http://biomodels.net/model-qualifiers/">
            <rdf:Description rdf:about="#meta_M_56dthm_c">
              <bqbiol:is>
                <rdf:Bag>
                  <rdf:li rdf:resource="https://identifiers.org/bigg.metabolite/56dthm"/>
                  <rdf:li rdf:resource="https://identifiers.org/biocyc/META:DIHYDRO-THYMINE"/>
                  <rdf:li rdf:resource="https://identifiers.org/chebi/CHEBI:20510"/>
                  <rdf:li rdf:resource="https://identifiers.org/chebi/CHEBI:27468"/>
                  <rdf:li rdf:resource="https://identifiers.org/chebi/CHEBI:1998"/>
                  <rdf:li rdf:resource="https://identifiers.org/hmdb/HMDB00079"/>
                  <rdf:li rdf:resource="https://identifiers.org/inchi_key/NBAKTGXDIBVZOO-UHFFFAOYSA-N"/>
                  <rdf:li rdf:resource="https://identifiers.org/kegg.compound/C00906"/>
                  <rdf:li rdf:resource="https://identifiers.org/metanetx.chemical/MNXM772"/>
                  <rdf:li rdf:resource="https://identifiers.org/reactome.compound/73541"/>
                  <rdf:li rdf:resource="https://identifiers.org/sabiork/2185"/>
                  <rdf:li rdf:resource="https://identifiers.org/seed.compound/cpd00673"/>
                </rdf:Bag>
              </bqbiol:is>
            </rdf:Description>
          </rdf:RDF>
        </annotation>
      </species>
      <species metaid="meta_M_13_cis_retnglc_r" sboTerm="SBO:0000247" id="M_13_cis_retnglc_r" name="13-cis-retinoyl glucuronide" compartment="r" hasOnlySubstanceUnits="false" boundaryCondition="false" constant="false" fbc:charge="-1" fbc:chemicalFormula="C26H35O8">
        <annotation>
          <rdf:RDF xmlns:rdf="http://www.w3.org/1999/02/22-rdf-syntax-ns#" xmlns:dcterms="http://purl.org/dc/terms/" xmlns:vCard="http://www.w3.org/2001/vcard-rdf/3.0#" xmlns:vCard4="http://www.w3.org/2006/vcard/ns#" xmlns:bqbiol="http://biomodels.net/biology-qualifiers/" xmlns:bqmodel="http://biomodels.net/model-qualifiers/">
            <rdf:Description rdf:about="#meta_M_13_cis_retnglc_r">
              <bqbiol:is>
                <rdf:Bag>
                  <rdf:li rdf:resource="https://identifiers.org/bigg.metabolite/13_cis_retnglc"/>
                  <rdf:li rdf:resource="https://identifiers.org/metanetx.chemical/MNXM146867"/>
                </rdf:Bag>
              </bqbiol:is>
            </rdf:Description>
          </rdf:RDF>
        </annotation>
      </species>
      <species metaid="meta_M_3aib_e" sboTerm="SBO:0000247" id="M_3aib_e" name="L-3-Amino-isobutanoate" compartment="e" hasOnlySubstanceUnits="false" boundaryCondition="false" constant="false" fbc:charge="0" fbc:chemicalFormula="C4H9NO2">
        <annotation>
          <rdf:RDF xmlns:rdf="http://www.w3.org/1999/02/22-rdf-syntax-ns#" xmlns:dcterms="http://purl.org/dc/terms/" xmlns:vCard="http://www.w3.org/2001/vcard-rdf/3.0#" xmlns:vCard4="http://www.w3.org/2006/vcard/ns#" xmlns:bqbiol="http://biomodels.net/biology-qualifiers/" xmlns:bqmodel="http://biomodels.net/model-qualifiers/">
            <rdf:Description rdf:about="#meta_M_3aib_e">
              <bqbiol:is>
                <rdf:Bag>
                  <rdf:li rdf:resource="https://identifiers.org/bigg.metabolite/3aib"/>
                  <rdf:li rdf:resource="https://identifiers.org/biocyc/META:CPD-471"/>
                  <rdf:li rdf:resource="https://identifiers.org/chebi/CHEBI:49097"/>
                  <rdf:li rdf:resource="https://identifiers.org/chebi/CHEBI:57731"/>
                  <rdf:li rdf:resource="https://identifiers.org/chebi/CHEBI:320"/>
                  <rdf:li rdf:resource="https://identifiers.org/chebi/CHEBI:18661"/>
                  <rdf:li rdf:resource="https://identifiers.org/chebi/CHEBI:10981"/>
                  <rdf:li rdf:resource="https://identifiers.org/chebi/CHEBI:16320"/>
                  <rdf:li rdf:resource="https://identifiers.org/hmdb/HMDB02299"/>
                  <rdf:li rdf:resource="https://identifiers.org/inchi_key/QCHPKSFMDHPSNR-GSVOUGTGSA-N"/>
                  <rdf:li rdf:resource="https://identifiers.org/kegg.compound/C01205"/>
                  <rdf:li rdf:resource="https://identifiers.org/lipidmaps/LMFA01100049"/>
                  <rdf:li rdf:resource="https://identifiers.org/metanetx.chemical/MNXM786"/>
                  <rdf:li rdf:resource="https://identifiers.org/reactome.compound/73619"/>
                  <rdf:li rdf:resource="https://identifiers.org/reactome.compound/909779"/>
                  <rdf:li rdf:resource="https://identifiers.org/seed.compound/cpd00886"/>
                </rdf:Bag>
              </bqbiol:is>
            </rdf:Description>
          </rdf:RDF>
        </annotation>
      </species>
      <species metaid="meta_M_56dura_c" sboTerm="SBO:0000247" id="M_56dura_c" name="5,6-dihydrouracil" compartment="c" hasOnlySubstanceUnits="false" boundaryCondition="false" constant="false" fbc:charge="0" fbc:chemicalFormula="C4H6N2O2">
        <annotation>
          <rdf:RDF xmlns:rdf="http://www.w3.org/1999/02/22-rdf-syntax-ns#" xmlns:dcterms="http://purl.org/dc/terms/" xmlns:vCard="http://www.w3.org/2001/vcard-rdf/3.0#" xmlns:vCard4="http://www.w3.org/2006/vcard/ns#" xmlns:bqbiol="http://biomodels.net/biology-qualifiers/" xmlns:bqmodel="http://biomodels.net/model-qualifiers/">
            <rdf:Description rdf:about="#meta_M_56dura_c">
              <bqbiol:is>
                <rdf:Bag>
                  <rdf:li rdf:resource="https://identifiers.org/bigg.metabolite/56dura"/>
                  <rdf:li rdf:resource="https://identifiers.org/biocyc/META:DI-H-URACIL"/>
                  <rdf:li rdf:resource="https://identifiers.org/chebi/CHEBI:19360"/>
                  <rdf:li rdf:resource="https://identifiers.org/chebi/CHEBI:12078"/>
                  <rdf:li rdf:resource="https://identifiers.org/chebi/CHEBI:42107"/>
                  <rdf:li rdf:resource="https://identifiers.org/chebi/CHEBI:921"/>
                  <rdf:li rdf:resource="https://identifiers.org/chebi/CHEBI:15901"/>
                  <rdf:li rdf:resource="https://identifiers.org/chebi/CHEBI:28622"/>
                  <rdf:li rdf:resource="https://identifiers.org/chebi/CHEBI:1999"/>
                  <rdf:li rdf:resource="https://identifiers.org/chebi/CHEBI:20511"/>
                  <rdf:li rdf:resource="https://identifiers.org/hmdb/HMDB00076"/>
                  <rdf:li rdf:resource="https://identifiers.org/inchi_key/OIVLITBTBDPEFK-UHFFFAOYSA-N"/>
                  <rdf:li rdf:resource="https://identifiers.org/kegg.compound/C00429"/>
                  <rdf:li rdf:resource="https://identifiers.org/metanetx.chemical/MNXM506"/>
                  <rdf:li rdf:resource="https://identifiers.org/reactome.compound/73584"/>
                  <rdf:li rdf:resource="https://identifiers.org/sabiork/2930"/>
                  <rdf:li rdf:resource="https://identifiers.org/seed.compound/cpd00337"/>
                </rdf:Bag>
              </bqbiol:is>
            </rdf:Description>
          </rdf:RDF>
        </annotation>
      </species>
      <species metaid="meta_M_3aib_m" sboTerm="SBO:0000247" id="M_3aib_m" name="L-3-Amino-isobutanoate" compartment="m" hasOnlySubstanceUnits="false" boundaryCondition="false" constant="false" fbc:charge="0" fbc:chemicalFormula="C4H9NO2">
        <annotation>
          <rdf:RDF xmlns:rdf="http://www.w3.org/1999/02/22-rdf-syntax-ns#" xmlns:dcterms="http://purl.org/dc/terms/" xmlns:vCard="http://www.w3.org/2001/vcard-rdf/3.0#" xmlns:vCard4="http://www.w3.org/2006/vcard/ns#" xmlns:bqbiol="http://biomodels.net/biology-qualifiers/" xmlns:bqmodel="http://biomodels.net/model-qualifiers/">
            <rdf:Description rdf:about="#meta_M_3aib_m">
              <bqbiol:is>
                <rdf:Bag>
                  <rdf:li rdf:resource="https://identifiers.org/bigg.metabolite/3aib"/>
                  <rdf:li rdf:resource="https://identifiers.org/biocyc/META:CPD-471"/>
                  <rdf:li rdf:resource="https://identifiers.org/chebi/CHEBI:49097"/>
                  <rdf:li rdf:resource="https://identifiers.org/chebi/CHEBI:57731"/>
                  <rdf:li rdf:resource="https://identifiers.org/chebi/CHEBI:320"/>
                  <rdf:li rdf:resource="https://identifiers.org/chebi/CHEBI:18661"/>
                  <rdf:li rdf:resource="https://identifiers.org/chebi/CHEBI:10981"/>
                  <rdf:li rdf:resource="https://identifiers.org/chebi/CHEBI:16320"/>
                  <rdf:li rdf:resource="https://identifiers.org/hmdb/HMDB02299"/>
                  <rdf:li rdf:resource="https://identifiers.org/inchi_key/QCHPKSFMDHPSNR-GSVOUGTGSA-N"/>
                  <rdf:li rdf:resource="https://identifiers.org/kegg.compound/C01205"/>
                  <rdf:li rdf:resource="https://identifiers.org/lipidmaps/LMFA01100049"/>
                  <rdf:li rdf:resource="https://identifiers.org/metanetx.chemical/MNXM786"/>
                  <rdf:li rdf:resource="https://identifiers.org/reactome.compound/73619"/>
                  <rdf:li rdf:resource="https://identifiers.org/reactome.compound/909779"/>
                  <rdf:li rdf:resource="https://identifiers.org/seed.compound/cpd00886"/>
                </rdf:Bag>
              </bqbiol:is>
            </rdf:Description>
          </rdf:RDF>
        </annotation>
      </species>
      <species metaid="meta_M_5HPET_c" sboTerm="SBO:0000247" id="M_5HPET_c" name="5-Hydroperoxy-6-trans-8,11,14-cis-eicosatetraenoate" compartment="c" hasOnlySubstanceUnits="false" boundaryCondition="false" constant="false" fbc:charge="-1" fbc:chemicalFormula="C20H31O4">
        <annotation>
          <rdf:RDF xmlns:rdf="http://www.w3.org/1999/02/22-rdf-syntax-ns#" xmlns:dcterms="http://purl.org/dc/terms/" xmlns:vCard="http://www.w3.org/2001/vcard-rdf/3.0#" xmlns:vCard4="http://www.w3.org/2006/vcard/ns#" xmlns:bqbiol="http://biomodels.net/biology-qualifiers/" xmlns:bqmodel="http://biomodels.net/model-qualifiers/">
            <rdf:Description rdf:about="#meta_M_5HPET_c">
              <bqbiol:is>
                <rdf:Bag>
                  <rdf:li rdf:resource="https://identifiers.org/bigg.metabolite/5HPET"/>
                  <rdf:li rdf:resource="https://identifiers.org/metanetx.chemical/MNXM163693"/>
                </rdf:Bag>
              </bqbiol:is>
            </rdf:Description>
          </rdf:RDF>
        </annotation>
      </species>
      <species metaid="meta_M_13dampp_c" sboTerm="SBO:0000247" id="M_13dampp_c" name="1 3 Diaminopropane C3H12N2" compartment="c" hasOnlySubstanceUnits="false" boundaryCondition="false" constant="false" fbc:charge="2" fbc:chemicalFormula="C3H12N2">
        <annotation>
          <rdf:RDF xmlns:rdf="http://www.w3.org/1999/02/22-rdf-syntax-ns#" xmlns:dcterms="http://purl.org/dc/terms/" xmlns:vCard="http://www.w3.org/2001/vcard-rdf/3.0#" xmlns:vCard4="http://www.w3.org/2006/vcard/ns#" xmlns:bqbiol="http://biomodels.net/biology-qualifiers/" xmlns:bqmodel="http://biomodels.net/model-qualifiers/">
            <rdf:Description rdf:about="#meta_M_13dampp_c">
              <bqbiol:is>
                <rdf:Bag>
                  <rdf:li rdf:resource="https://identifiers.org/bigg.metabolite/13dampp"/>
                  <rdf:li rdf:resource="https://identifiers.org/metanetx.chemical/MNXM146468"/>
                </rdf:Bag>
              </bqbiol:is>
            </rdf:Description>
          </rdf:RDF>
        </annotation>
      </species>
      <species metaid="meta_M_5adtststerone_c" sboTerm="SBO:0000247" id="M_5adtststerone_c" name="5alpha-Dihydrotestosterone" compartment="c" hasOnlySubstanceUnits="false" boundaryCondition="false" constant="false" fbc:charge="0" fbc:chemicalFormula="C19H30O2">
        <annotation>
          <rdf:RDF xmlns:rdf="http://www.w3.org/1999/02/22-rdf-syntax-ns#" xmlns:dcterms="http://purl.org/dc/terms/" xmlns:vCard="http://www.w3.org/2001/vcard-rdf/3.0#" xmlns:vCard4="http://www.w3.org/2006/vcard/ns#" xmlns:bqbiol="http://biomodels.net/biology-qualifiers/" xmlns:bqmodel="http://biomodels.net/model-qualifiers/">
            <rdf:Description rdf:about="#meta_M_5adtststerone_c">
              <bqbiol:is>
                <rdf:Bag>
                  <rdf:li rdf:resource="https://identifiers.org/bigg.metabolite/5adtststerone"/>
                  <rdf:li rdf:resource="https://identifiers.org/metanetx.chemical/MNXM162520"/>
                </rdf:Bag>
              </bqbiol:is>
            </rdf:Description>
          </rdf:RDF>
        </annotation>
      </species>
      <species metaid="meta_M_13dpg_c" sboTerm="SBO:0000247" id="M_13dpg_c" name="3-Phospho-D-glyceroyl phosphate" compartment="c" hasOnlySubstanceUnits="false" boundaryCondition="false" constant="false" fbc:charge="-4" fbc:chemicalFormula="C3H4O10P2">
        <annotation>
          <rdf:RDF xmlns:rdf="http://www.w3.org/1999/02/22-rdf-syntax-ns#" xmlns:dcterms="http://purl.org/dc/terms/" xmlns:vCard="http://www.w3.org/2001/vcard-rdf/3.0#" xmlns:vCard4="http://www.w3.org/2006/vcard/ns#" xmlns:bqbiol="http://biomodels.net/biology-qualifiers/" xmlns:bqmodel="http://biomodels.net/model-qualifiers/">
            <rdf:Description rdf:about="#meta_M_13dpg_c">
              <bqbiol:is>
                <rdf:Bag>
                  <rdf:li rdf:resource="https://identifiers.org/bigg.metabolite/13dpg"/>
                  <rdf:li rdf:resource="https://identifiers.org/biocyc/META:DPG"/>
                  <rdf:li rdf:resource="https://identifiers.org/chebi/CHEBI:57604"/>
                  <rdf:li rdf:resource="https://identifiers.org/chebi/CHEBI:20189"/>
                  <rdf:li rdf:resource="https://identifiers.org/chebi/CHEBI:11881"/>
                  <rdf:li rdf:resource="https://identifiers.org/chebi/CHEBI:16001"/>
                  <rdf:li rdf:resource="https://identifiers.org/chebi/CHEBI:1658"/>
                  <rdf:li rdf:resource="https://identifiers.org/hmdb/HMDB62758"/>
                  <rdf:li rdf:resource="https://identifiers.org/inchi_key/LJQLQCAXBUHEAZ-UWTATZPHSA-J"/>
                  <rdf:li rdf:resource="https://identifiers.org/kegg.compound/C00236"/>
                  <rdf:li rdf:resource="https://identifiers.org/metanetx.chemical/MNXM261"/>
                  <rdf:li rdf:resource="https://identifiers.org/reactome.compound/29800"/>
                  <rdf:li rdf:resource="https://identifiers.org/sabiork/21215"/>
                  <rdf:li rdf:resource="https://identifiers.org/seed.compound/cpd00203"/>
                </rdf:Bag>
              </bqbiol:is>
            </rdf:Description>
          </rdf:RDF>
        </annotation>
      </species>
      <species metaid="meta_M_5adtststerone_e" sboTerm="SBO:0000247" id="M_5adtststerone_e" name="5alpha-Dihydrotestosterone" compartment="e" hasOnlySubstanceUnits="false" boundaryCondition="false" constant="false" fbc:charge="0" fbc:chemicalFormula="C19H30O2">
        <annotation>
          <rdf:RDF xmlns:rdf="http://www.w3.org/1999/02/22-rdf-syntax-ns#" xmlns:dcterms="http://purl.org/dc/terms/" xmlns:vCard="http://www.w3.org/2001/vcard-rdf/3.0#" xmlns:vCard4="http://www.w3.org/2006/vcard/ns#" xmlns:bqbiol="http://biomodels.net/biology-qualifiers/" xmlns:bqmodel="http://biomodels.net/model-qualifiers/">
            <rdf:Description rdf:about="#meta_M_5adtststerone_e">
              <bqbiol:is>
                <rdf:Bag>
                  <rdf:li rdf:resource="https://identifiers.org/bigg.metabolite/5adtststerone"/>
                  <rdf:li rdf:resource="https://identifiers.org/metanetx.chemical/MNXM162520"/>
                </rdf:Bag>
              </bqbiol:is>
            </rdf:Description>
          </rdf:RDF>
        </annotation>
      </species>
      <species metaid="meta_M_5adtststerone_r" sboTerm="SBO:0000247" id="M_5adtststerone_r" name="5alpha-Dihydrotestosterone" compartment="r" hasOnlySubstanceUnits="false" boundaryCondition="false" constant="false" fbc:charge="0" fbc:chemicalFormula="C19H30O2">
        <annotation>
          <rdf:RDF xmlns:rdf="http://www.w3.org/1999/02/22-rdf-syntax-ns#" xmlns:dcterms="http://purl.org/dc/terms/" xmlns:vCard="http://www.w3.org/2001/vcard-rdf/3.0#" xmlns:vCard4="http://www.w3.org/2006/vcard/ns#" xmlns:bqbiol="http://biomodels.net/biology-qualifiers/" xmlns:bqmodel="http://biomodels.net/model-qualifiers/">
            <rdf:Description rdf:about="#meta_M_5adtststerone_r">
              <bqbiol:is>
                <rdf:Bag>
                  <rdf:li rdf:resource="https://identifiers.org/bigg.metabolite/5adtststerone"/>
                  <rdf:li rdf:resource="https://identifiers.org/metanetx.chemical/MNXM162520"/>
                </rdf:Bag>
              </bqbiol:is>
            </rdf:Description>
          </rdf:RDF>
        </annotation>
      </species>
      <species metaid="meta_M_5adtststeroneglc_c" sboTerm="SBO:0000247" id="M_5adtststeroneglc_c" name="5alpha-Dihydrotestosterone glucuronide" compartment="c" hasOnlySubstanceUnits="false" boundaryCondition="false" constant="false" fbc:charge="0" fbc:chemicalFormula="C25H38O8">
        <annotation>
          <rdf:RDF xmlns:rdf="http://www.w3.org/1999/02/22-rdf-syntax-ns#" xmlns:dcterms="http://purl.org/dc/terms/" xmlns:vCard="http://www.w3.org/2001/vcard-rdf/3.0#" xmlns:vCard4="http://www.w3.org/2006/vcard/ns#" xmlns:bqbiol="http://biomodels.net/biology-qualifiers/" xmlns:bqmodel="http://biomodels.net/model-qualifiers/">
            <rdf:Description rdf:about="#meta_M_5adtststeroneglc_c">
              <bqbiol:is>
                <rdf:Bag>
                  <rdf:li rdf:resource="https://identifiers.org/bigg.metabolite/5adtststeroneglc"/>
                  <rdf:li rdf:resource="https://identifiers.org/metanetx.chemical/MNXM8181"/>
                </rdf:Bag>
              </bqbiol:is>
            </rdf:Description>
          </rdf:RDF>
        </annotation>
      </species>
      <species metaid="meta_M_5adtststeroneglc_e" sboTerm="SBO:0000247" id="M_5adtststeroneglc_e" name="5alpha-Dihydrotestosterone glucuronide" compartment="e" hasOnlySubstanceUnits="false" boundaryCondition="false" constant="false" fbc:charge="0" fbc:chemicalFormula="C25H38O8">
        <annotation>
          <rdf:RDF xmlns:rdf="http://www.w3.org/1999/02/22-rdf-syntax-ns#" xmlns:dcterms="http://purl.org/dc/terms/" xmlns:vCard="http://www.w3.org/2001/vcard-rdf/3.0#" xmlns:vCard4="http://www.w3.org/2006/vcard/ns#" xmlns:bqbiol="http://biomodels.net/biology-qualifiers/" xmlns:bqmodel="http://biomodels.net/model-qualifiers/">
            <rdf:Description rdf:about="#meta_M_5adtststeroneglc_e">
              <bqbiol:is>
                <rdf:Bag>
                  <rdf:li rdf:resource="https://identifiers.org/bigg.metabolite/5adtststeroneglc"/>
                  <rdf:li rdf:resource="https://identifiers.org/metanetx.chemical/MNXM8181"/>
                </rdf:Bag>
              </bqbiol:is>
            </rdf:Description>
          </rdf:RDF>
        </annotation>
      </species>
      <species metaid="meta_M_3dhguln_c" sboTerm="SBO:0000247" id="M_3dhguln_c" name="3-Dehydro-L-gulonate" compartment="c" hasOnlySubstanceUnits="false" boundaryCondition="false" constant="false" fbc:charge="-1" fbc:chemicalFormula="C6H9O7">
        <annotation>
          <rdf:RDF xmlns:rdf="http://www.w3.org/1999/02/22-rdf-syntax-ns#" xmlns:dcterms="http://purl.org/dc/terms/" xmlns:vCard="http://www.w3.org/2001/vcard-rdf/3.0#" xmlns:vCard4="http://www.w3.org/2006/vcard/ns#" xmlns:bqbiol="http://biomodels.net/biology-qualifiers/" xmlns:bqmodel="http://biomodels.net/model-qualifiers/">
            <rdf:Description rdf:about="#meta_M_3dhguln_c">
              <bqbiol:is>
                <rdf:Bag>
                  <rdf:li rdf:resource="https://identifiers.org/bigg.metabolite/3dhguln"/>
                  <rdf:li rdf:resource="https://identifiers.org/biocyc/META:3-KETO-L-GULONATE"/>
                  <rdf:li rdf:resource="https://identifiers.org/chebi/CHEBI:16142"/>
                  <rdf:li rdf:resource="https://identifiers.org/chebi/CHEBI:57655"/>
                  <rdf:li rdf:resource="https://identifiers.org/chebi/CHEBI:11777"/>
                  <rdf:li rdf:resource="https://identifiers.org/chebi/CHEBI:19992"/>
                  <rdf:li rdf:resource="https://identifiers.org/chebi/CHEBI:1482"/>
                  <rdf:li rdf:resource="https://identifiers.org/hmdb/HMDB06334"/>
                  <rdf:li rdf:resource="https://identifiers.org/inchi_key/WTAHRPBPWHCMHW-LWKDLAHASA-M"/>
                  <rdf:li rdf:resource="https://identifiers.org/kegg.compound/C00618"/>
                  <rdf:li rdf:resource="https://identifiers.org/metanetx.chemical/MNXM736"/>
                  <rdf:li rdf:resource="https://identifiers.org/reactome.compound/5661262"/>
                  <rdf:li rdf:resource="https://identifiers.org/sabiork/2117"/>
                  <rdf:li rdf:resource="https://identifiers.org/seed.compound/cpd00473"/>
                </rdf:Bag>
              </bqbiol:is>
            </rdf:Description>
          </rdf:RDF>
        </annotation>
      </species>
      <species metaid="meta_M_5adtststeroneglc_r" sboTerm="SBO:0000247" id="M_5adtststeroneglc_r" name="5alpha-Dihydrotestosterone glucuronide" compartment="r" hasOnlySubstanceUnits="false" boundaryCondition="false" constant="false" fbc:charge="0" fbc:chemicalFormula="C25H38O8">
        <annotation>
          <rdf:RDF xmlns:rdf="http://www.w3.org/1999/02/22-rdf-syntax-ns#" xmlns:dcterms="http://purl.org/dc/terms/" xmlns:vCard="http://www.w3.org/2001/vcard-rdf/3.0#" xmlns:vCard4="http://www.w3.org/2006/vcard/ns#" xmlns:bqbiol="http://biomodels.net/biology-qualifiers/" xmlns:bqmodel="http://biomodels.net/model-qualifiers/">
            <rdf:Description rdf:about="#meta_M_5adtststeroneglc_r">
              <bqbiol:is>
                <rdf:Bag>
                  <rdf:li rdf:resource="https://identifiers.org/bigg.metabolite/5adtststeroneglc"/>
                  <rdf:li rdf:resource="https://identifiers.org/metanetx.chemical/MNXM8181"/>
                </rdf:Bag>
              </bqbiol:is>
            </rdf:Description>
          </rdf:RDF>
        </annotation>
      </species>
      <species metaid="meta_M_5aizc_c" sboTerm="SBO:0000247" id="M_5aizc_c" name="5-amino-1-(5-phospho-D-ribosyl)imidazole-4-carboxylate" compartment="c" hasOnlySubstanceUnits="false" boundaryCondition="false" constant="false" fbc:charge="-3" fbc:chemicalFormula="C9H11N3O9P">
        <annotation>
          <rdf:RDF xmlns:rdf="http://www.w3.org/1999/02/22-rdf-syntax-ns#" xmlns:dcterms="http://purl.org/dc/terms/" xmlns:vCard="http://www.w3.org/2001/vcard-rdf/3.0#" xmlns:vCard4="http://www.w3.org/2006/vcard/ns#" xmlns:bqbiol="http://biomodels.net/biology-qualifiers/" xmlns:bqmodel="http://biomodels.net/model-qualifiers/">
            <rdf:Description rdf:about="#meta_M_5aizc_c">
              <bqbiol:is>
                <rdf:Bag>
                  <rdf:li rdf:resource="https://identifiers.org/bigg.metabolite/5aizc"/>
                  <rdf:li rdf:resource="https://identifiers.org/biocyc/META:PHOSPHORIBOSYL-CARBOXY-AMINOIMIDAZOLE"/>
                  <rdf:li rdf:resource="https://identifiers.org/chebi/CHEBI:77657"/>
                  <rdf:li rdf:resource="https://identifiers.org/chebi/CHEBI:12103"/>
                  <rdf:li rdf:resource="https://identifiers.org/chebi/CHEBI:575"/>
                  <rdf:li rdf:resource="https://identifiers.org/chebi/CHEBI:18968"/>
                  <rdf:li rdf:resource="https://identifiers.org/chebi/CHEBI:58564"/>
                  <rdf:li rdf:resource="https://identifiers.org/chebi/CHEBI:28413"/>
                  <rdf:li rdf:resource="https://identifiers.org/chebi/CHEBI:41336"/>
                  <rdf:li rdf:resource="https://identifiers.org/hmdb/HMDB06273"/>
                  <rdf:li rdf:resource="https://identifiers.org/hmdb/HMDB62424"/>
                  <rdf:li rdf:resource="https://identifiers.org/inchi_key/XFVULMDJZXYMSG-ZIYNGMLESA-L"/>
                  <rdf:li rdf:resource="https://identifiers.org/kegg.compound/C04751"/>
                  <rdf:li rdf:resource="https://identifiers.org/metanetx.chemical/MNXM507"/>
                  <rdf:li rdf:resource="https://identifiers.org/reactome.compound/111395"/>
                  <rdf:li rdf:resource="https://identifiers.org/seed.compound/cpd02893"/>
                </rdf:Bag>
              </bqbiol:is>
            </rdf:Description>
          </rdf:RDF>
        </annotation>
      </species>
      <species metaid="meta_M_3dsphgn_c" sboTerm="SBO:0000247" id="M_3dsphgn_c" name="3 Dehydrosphinganine C18H38NO2" compartment="c" hasOnlySubstanceUnits="false" boundaryCondition="false" constant="false" fbc:charge="1" fbc:chemicalFormula="C18H38NO2">
        <annotation>
          <rdf:RDF xmlns:rdf="http://www.w3.org/1999/02/22-rdf-syntax-ns#" xmlns:dcterms="http://purl.org/dc/terms/" xmlns:vCard="http://www.w3.org/2001/vcard-rdf/3.0#" xmlns:vCard4="http://www.w3.org/2006/vcard/ns#" xmlns:bqbiol="http://biomodels.net/biology-qualifiers/" xmlns:bqmodel="http://biomodels.net/model-qualifiers/">
            <rdf:Description rdf:about="#meta_M_3dsphgn_c">
              <bqbiol:is>
                <rdf:Bag>
                  <rdf:li rdf:resource="https://identifiers.org/bigg.metabolite/3dsphgn"/>
                  <rdf:li rdf:resource="https://identifiers.org/biocyc/META:DEHYDROSPHINGANINE"/>
                  <rdf:li rdf:resource="https://identifiers.org/chebi/CHEBI:1489"/>
                  <rdf:li rdf:resource="https://identifiers.org/chebi/CHEBI:19991"/>
                  <rdf:li rdf:resource="https://identifiers.org/chebi/CHEBI:17862"/>
                  <rdf:li rdf:resource="https://identifiers.org/chebi/CHEBI:11783"/>
                  <rdf:li rdf:resource="https://identifiers.org/chebi/CHEBI:11776"/>
                  <rdf:li rdf:resource="https://identifiers.org/chebi/CHEBI:58299"/>
                  <rdf:li rdf:resource="https://identifiers.org/hmdb/HMDB62571"/>
                  <rdf:li rdf:resource="https://identifiers.org/hmdb/HMDB01480"/>
                  <rdf:li rdf:resource="https://identifiers.org/inchi_key/KBUNOSOGGAARKZ-KRWDZBQOSA-O"/>
                  <rdf:li rdf:resource="https://identifiers.org/kegg.compound/C02934"/>
                  <rdf:li rdf:resource="https://identifiers.org/lipidmaps/LMSP01020002"/>
                  <rdf:li rdf:resource="https://identifiers.org/metanetx.chemical/MNXM559"/>
                  <rdf:li rdf:resource="https://identifiers.org/reactome.compound/428182"/>
                  <rdf:li rdf:resource="https://identifiers.org/seed.compound/cpd01879"/>
                  <rdf:li rdf:resource="https://identifiers.org/slm/000000384"/>
                </rdf:Bag>
              </bqbiol:is>
            </rdf:Description>
          </rdf:RDF>
        </annotation>
      </species>
      <species metaid="meta_M_5aop_c" sboTerm="SBO:0000247" id="M_5aop_c" name="5-Amino-4-oxopentanoate" compartment="c" hasOnlySubstanceUnits="false" boundaryCondition="false" constant="false" fbc:charge="0" fbc:chemicalFormula="C5H9NO3">
        <annotation>
          <rdf:RDF xmlns:rdf="http://www.w3.org/1999/02/22-rdf-syntax-ns#" xmlns:dcterms="http://purl.org/dc/terms/" xmlns:vCard="http://www.w3.org/2001/vcard-rdf/3.0#" xmlns:vCard4="http://www.w3.org/2006/vcard/ns#" xmlns:bqbiol="http://biomodels.net/biology-qualifiers/" xmlns:bqmodel="http://biomodels.net/model-qualifiers/">
            <rdf:Description rdf:about="#meta_M_5aop_c">
              <bqbiol:is>
                <rdf:Bag>
                  <rdf:li rdf:resource="https://identifiers.org/bigg.metabolite/5aop"/>
                  <rdf:li rdf:resource="https://identifiers.org/biocyc/META:5-AMINO-LEVULINATE"/>
                  <rdf:li rdf:resource="https://identifiers.org/chebi/CHEBI:20547"/>
                  <rdf:li rdf:resource="https://identifiers.org/chebi/CHEBI:356416"/>
                  <rdf:li rdf:resource="https://identifiers.org/chebi/CHEBI:132970"/>
                  <rdf:li rdf:resource="https://identifiers.org/chebi/CHEBI:12109"/>
                  <rdf:li rdf:resource="https://identifiers.org/chebi/CHEBI:2034"/>
                  <rdf:li rdf:resource="https://identifiers.org/chebi/CHEBI:17549"/>
                  <rdf:li rdf:resource="https://identifiers.org/hmdb/HMDB01149"/>
                  <rdf:li rdf:resource="https://identifiers.org/inchi_key/ZGXJTSGNIOSYLO-UHFFFAOYSA-N"/>
                  <rdf:li rdf:resource="https://identifiers.org/kegg.compound/C00430"/>
                  <rdf:li rdf:resource="https://identifiers.org/kegg.drug/D07567"/>
                  <rdf:li rdf:resource="https://identifiers.org/lipidmaps/LMFA01100055"/>
                  <rdf:li rdf:resource="https://identifiers.org/metanetx.chemical/MNXM405"/>
                  <rdf:li rdf:resource="https://identifiers.org/reactome.compound/189489"/>
                  <rdf:li rdf:resource="https://identifiers.org/reactome.compound/189466"/>
                  <rdf:li rdf:resource="https://identifiers.org/seed.compound/cpd00338"/>
                </rdf:Bag>
              </bqbiol:is>
            </rdf:Description>
          </rdf:RDF>
        </annotation>
      </species>
      <species metaid="meta_M_5aop_m" sboTerm="SBO:0000247" id="M_5aop_m" name="5-Amino-4-oxopentanoate" compartment="m" hasOnlySubstanceUnits="false" boundaryCondition="false" constant="false" fbc:charge="0" fbc:chemicalFormula="C5H9NO3">
        <annotation>
          <rdf:RDF xmlns:rdf="http://www.w3.org/1999/02/22-rdf-syntax-ns#" xmlns:dcterms="http://purl.org/dc/terms/" xmlns:vCard="http://www.w3.org/2001/vcard-rdf/3.0#" xmlns:vCard4="http://www.w3.org/2006/vcard/ns#" xmlns:bqbiol="http://biomodels.net/biology-qualifiers/" xmlns:bqmodel="http://biomodels.net/model-qualifiers/">
            <rdf:Description rdf:about="#meta_M_5aop_m">
              <bqbiol:is>
                <rdf:Bag>
                  <rdf:li rdf:resource="https://identifiers.org/bigg.metabolite/5aop"/>
                  <rdf:li rdf:resource="https://identifiers.org/biocyc/META:5-AMINO-LEVULINATE"/>
                  <rdf:li rdf:resource="https://identifiers.org/chebi/CHEBI:20547"/>
                  <rdf:li rdf:resource="https://identifiers.org/chebi/CHEBI:356416"/>
                  <rdf:li rdf:resource="https://identifiers.org/chebi/CHEBI:132970"/>
                  <rdf:li rdf:resource="https://identifiers.org/chebi/CHEBI:12109"/>
                  <rdf:li rdf:resource="https://identifiers.org/chebi/CHEBI:2034"/>
                  <rdf:li rdf:resource="https://identifiers.org/chebi/CHEBI:17549"/>
                  <rdf:li rdf:resource="https://identifiers.org/hmdb/HMDB01149"/>
                  <rdf:li rdf:resource="https://identifiers.org/inchi_key/ZGXJTSGNIOSYLO-UHFFFAOYSA-N"/>
                  <rdf:li rdf:resource="https://identifiers.org/kegg.compound/C00430"/>
                  <rdf:li rdf:resource="https://identifiers.org/kegg.drug/D07567"/>
                  <rdf:li rdf:resource="https://identifiers.org/lipidmaps/LMFA01100055"/>
                  <rdf:li rdf:resource="https://identifiers.org/metanetx.chemical/MNXM405"/>
                  <rdf:li rdf:resource="https://identifiers.org/reactome.compound/189489"/>
                  <rdf:li rdf:resource="https://identifiers.org/reactome.compound/189466"/>
                  <rdf:li rdf:resource="https://identifiers.org/seed.compound/cpd00338"/>
                </rdf:Bag>
              </bqbiol:is>
            </rdf:Description>
          </rdf:RDF>
        </annotation>
      </species>
      <species metaid="meta_M_5dhf_c" sboTerm="SBO:0000247" id="M_5dhf_c" name="Pentaglutamyl folate (DHF)" compartment="c" hasOnlySubstanceUnits="false" boundaryCondition="false" constant="false" fbc:charge="-6" fbc:chemicalFormula="C39H43N11O18">
        <annotation>
          <rdf:RDF xmlns:rdf="http://www.w3.org/1999/02/22-rdf-syntax-ns#" xmlns:dcterms="http://purl.org/dc/terms/" xmlns:vCard="http://www.w3.org/2001/vcard-rdf/3.0#" xmlns:vCard4="http://www.w3.org/2006/vcard/ns#" xmlns:bqbiol="http://biomodels.net/biology-qualifiers/" xmlns:bqmodel="http://biomodels.net/model-qualifiers/">
            <rdf:Description rdf:about="#meta_M_5dhf_c">
              <bqbiol:is>
                <rdf:Bag>
                  <rdf:li rdf:resource="https://identifiers.org/bigg.metabolite/5dhf"/>
                  <rdf:li rdf:resource="https://identifiers.org/metanetx.chemical/MNXM4080"/>
                </rdf:Bag>
              </bqbiol:is>
            </rdf:Description>
          </rdf:RDF>
        </annotation>
      </species>
      <species metaid="meta_M_5dhf_e" sboTerm="SBO:0000247" id="M_5dhf_e" name="Pentaglutamyl folate (DHF)" compartment="e" hasOnlySubstanceUnits="false" boundaryCondition="false" constant="false" fbc:charge="-6" fbc:chemicalFormula="C39H43N11O18">
        <annotation>
          <rdf:RDF xmlns:rdf="http://www.w3.org/1999/02/22-rdf-syntax-ns#" xmlns:dcterms="http://purl.org/dc/terms/" xmlns:vCard="http://www.w3.org/2001/vcard-rdf/3.0#" xmlns:vCard4="http://www.w3.org/2006/vcard/ns#" xmlns:bqbiol="http://biomodels.net/biology-qualifiers/" xmlns:bqmodel="http://biomodels.net/model-qualifiers/">
            <rdf:Description rdf:about="#meta_M_5dhf_e">
              <bqbiol:is>
                <rdf:Bag>
                  <rdf:li rdf:resource="https://identifiers.org/bigg.metabolite/5dhf"/>
                  <rdf:li rdf:resource="https://identifiers.org/metanetx.chemical/MNXM4080"/>
                </rdf:Bag>
              </bqbiol:is>
            </rdf:Description>
          </rdf:RDF>
        </annotation>
      </species>
      <species metaid="meta_M_3hanthrn_c" sboTerm="SBO:0000247" id="M_3hanthrn_c" name="3 Hydroxyanthranilate C7H7NO3" compartment="c" hasOnlySubstanceUnits="false" boundaryCondition="false" constant="false" fbc:charge="0" fbc:chemicalFormula="C7H7NO3">
        <annotation>
          <rdf:RDF xmlns:rdf="http://www.w3.org/1999/02/22-rdf-syntax-ns#" xmlns:dcterms="http://purl.org/dc/terms/" xmlns:vCard="http://www.w3.org/2001/vcard-rdf/3.0#" xmlns:vCard4="http://www.w3.org/2006/vcard/ns#" xmlns:bqbiol="http://biomodels.net/biology-qualifiers/" xmlns:bqmodel="http://biomodels.net/model-qualifiers/">
            <rdf:Description rdf:about="#meta_M_3hanthrn_c">
              <bqbiol:is>
                <rdf:Bag>
                  <rdf:li rdf:resource="https://identifiers.org/bigg.metabolite/3hanthrn"/>
                  <rdf:li rdf:resource="https://identifiers.org/biocyc/META:CPD-9520"/>
                  <rdf:li rdf:resource="https://identifiers.org/biocyc/META:3-HYDROXY-ANTHRANILATE"/>
                  <rdf:li rdf:resource="https://identifiers.org/chebi/CHEBI:36559"/>
                  <rdf:li rdf:resource="https://identifiers.org/chebi/CHEBI:15793"/>
                  <rdf:li rdf:resource="https://identifiers.org/chebi/CHEBI:61149"/>
                  <rdf:li rdf:resource="https://identifiers.org/chebi/CHEBI:11800"/>
                  <rdf:li rdf:resource="https://identifiers.org/chebi/CHEBI:61150"/>
                  <rdf:li rdf:resource="https://identifiers.org/chebi/CHEBI:11826"/>
                  <rdf:li rdf:resource="https://identifiers.org/chebi/CHEBI:39887"/>
                  <rdf:li rdf:resource="https://identifiers.org/chebi/CHEBI:20061"/>
                  <rdf:li rdf:resource="https://identifiers.org/chebi/CHEBI:1536"/>
                  <rdf:li rdf:resource="https://identifiers.org/envipath/32de3cf4-e3e6-4168-956e-32fa5ddb0ce1/compound/8343d5cb-07fb-42df-ba04-68d360249d35"/>
                  <rdf:li rdf:resource="https://identifiers.org/hmdb/HMDB01476"/>
                  <rdf:li rdf:resource="https://identifiers.org/inchi_key/WJXSWCUQABXPFS-UHFFFAOYSA-M"/>
                  <rdf:li rdf:resource="https://identifiers.org/kegg.compound/C00632"/>
                  <rdf:li rdf:resource="https://identifiers.org/metanetx.chemical/MNXM359"/>
                  <rdf:li rdf:resource="https://identifiers.org/reactome.compound/30487"/>
                  <rdf:li rdf:resource="https://identifiers.org/sabiork/2126"/>
                  <rdf:li rdf:resource="https://identifiers.org/seed.compound/cpd00483"/>
                  <rdf:li rdf:resource="https://identifiers.org/seed.compound/cpd25715"/>
                </rdf:Bag>
              </bqbiol:is>
            </rdf:Description>
          </rdf:RDF>
        </annotation>
      </species>
      <species metaid="meta_M_1glyc_hs_e" sboTerm="SBO:0000247" id="M_1glyc_hs_e" name="1 acyl phosphoglycerol" compartment="e" hasOnlySubstanceUnits="false" boundaryCondition="false" constant="false" fbc:charge="-1" fbc:chemicalFormula="C6H13O7PRCO2">
        <annotation>
          <rdf:RDF xmlns:rdf="http://www.w3.org/1999/02/22-rdf-syntax-ns#" xmlns:dcterms="http://purl.org/dc/terms/" xmlns:vCard="http://www.w3.org/2001/vcard-rdf/3.0#" xmlns:vCard4="http://www.w3.org/2006/vcard/ns#" xmlns:bqbiol="http://biomodels.net/biology-qualifiers/" xmlns:bqmodel="http://biomodels.net/model-qualifiers/">
            <rdf:Description rdf:about="#meta_M_1glyc_hs_e">
              <bqbiol:is>
                <rdf:Bag>
                  <rdf:li rdf:resource="https://identifiers.org/bigg.metabolite/1glyc_hs"/>
                  <rdf:li rdf:resource="https://identifiers.org/metanetx.chemical/MNXM13807"/>
                </rdf:Bag>
              </bqbiol:is>
            </rdf:Description>
          </rdf:RDF>
        </annotation>
      </species>
      <species metaid="meta_M_5dhf_l" sboTerm="SBO:0000247" id="M_5dhf_l" name="Pentaglutamyl folate (DHF)" compartment="l" hasOnlySubstanceUnits="false" boundaryCondition="false" constant="false" fbc:charge="-6" fbc:chemicalFormula="C39H43N11O18">
        <annotation>
          <rdf:RDF xmlns:rdf="http://www.w3.org/1999/02/22-rdf-syntax-ns#" xmlns:dcterms="http://purl.org/dc/terms/" xmlns:vCard="http://www.w3.org/2001/vcard-rdf/3.0#" xmlns:vCard4="http://www.w3.org/2006/vcard/ns#" xmlns:bqbiol="http://biomodels.net/biology-qualifiers/" xmlns:bqmodel="http://biomodels.net/model-qualifiers/">
            <rdf:Description rdf:about="#meta_M_5dhf_l">
              <bqbiol:is>
                <rdf:Bag>
                  <rdf:li rdf:resource="https://identifiers.org/bigg.metabolite/5dhf"/>
                  <rdf:li rdf:resource="https://identifiers.org/metanetx.chemical/MNXM4080"/>
                </rdf:Bag>
              </bqbiol:is>
            </rdf:Description>
          </rdf:RDF>
        </annotation>
      </species>
      <species metaid="meta_M_1mncam_c" sboTerm="SBO:0000247" id="M_1mncam_c" name="1 Methylnicotinamide C7H9N2O" compartment="c" hasOnlySubstanceUnits="false" boundaryCondition="false" constant="false" fbc:charge="1" fbc:chemicalFormula="C7H9N2O">
        <annotation>
          <rdf:RDF xmlns:rdf="http://www.w3.org/1999/02/22-rdf-syntax-ns#" xmlns:dcterms="http://purl.org/dc/terms/" xmlns:vCard="http://www.w3.org/2001/vcard-rdf/3.0#" xmlns:vCard4="http://www.w3.org/2006/vcard/ns#" xmlns:bqbiol="http://biomodels.net/biology-qualifiers/" xmlns:bqmodel="http://biomodels.net/model-qualifiers/">
            <rdf:Description rdf:about="#meta_M_1mncam_c">
              <bqbiol:is>
                <rdf:Bag>
                  <rdf:li rdf:resource="https://identifiers.org/bigg.metabolite/1mncam"/>
                  <rdf:li rdf:resource="https://identifiers.org/biocyc/META:CPD-396"/>
                  <rdf:li rdf:resource="https://identifiers.org/chebi/CHEBI:11267"/>
                  <rdf:li rdf:resource="https://identifiers.org/chebi/CHEBI:16797"/>
                  <rdf:li rdf:resource="https://identifiers.org/chebi/CHEBI:18635"/>
                  <rdf:li rdf:resource="https://identifiers.org/chebi/CHEBI:646"/>
                  <rdf:li rdf:resource="https://identifiers.org/hmdb/HMDB00699"/>
                  <rdf:li rdf:resource="https://identifiers.org/inchi_key/LDHMAVIPBRSVRG-UHFFFAOYSA-O"/>
                  <rdf:li rdf:resource="https://identifiers.org/kegg.compound/C02918"/>
                  <rdf:li rdf:resource="https://identifiers.org/metanetx.chemical/MNXM2172"/>
                  <rdf:li rdf:resource="https://identifiers.org/sabiork/2583"/>
                  <rdf:li rdf:resource="https://identifiers.org/seed.compound/cpd01866"/>
                </rdf:Bag>
              </bqbiol:is>
            </rdf:Description>
          </rdf:RDF>
        </annotation>
      </species>
      <species metaid="meta_M_5dhf_m" sboTerm="SBO:0000247" id="M_5dhf_m" name="Pentaglutamyl folate (DHF)" compartment="m" hasOnlySubstanceUnits="false" boundaryCondition="false" constant="false" fbc:charge="-6" fbc:chemicalFormula="C39H43N11O18">
        <annotation>
          <rdf:RDF xmlns:rdf="http://www.w3.org/1999/02/22-rdf-syntax-ns#" xmlns:dcterms="http://purl.org/dc/terms/" xmlns:vCard="http://www.w3.org/2001/vcard-rdf/3.0#" xmlns:vCard4="http://www.w3.org/2006/vcard/ns#" xmlns:bqbiol="http://biomodels.net/biology-qualifiers/" xmlns:bqmodel="http://biomodels.net/model-qualifiers/">
            <rdf:Description rdf:about="#meta_M_5dhf_m">
              <bqbiol:is>
                <rdf:Bag>
                  <rdf:li rdf:resource="https://identifiers.org/bigg.metabolite/5dhf"/>
                  <rdf:li rdf:resource="https://identifiers.org/metanetx.chemical/MNXM4080"/>
                </rdf:Bag>
              </bqbiol:is>
            </rdf:Description>
          </rdf:RDF>
        </annotation>
      </species>
      <species metaid="meta_M_1mncam_e" sboTerm="SBO:0000247" id="M_1mncam_e" name="1 Methylnicotinamide C7H9N2O" compartment="e" hasOnlySubstanceUnits="false" boundaryCondition="false" constant="false" fbc:charge="1" fbc:chemicalFormula="C7H9N2O">
        <annotation>
          <rdf:RDF xmlns:rdf="http://www.w3.org/1999/02/22-rdf-syntax-ns#" xmlns:dcterms="http://purl.org/dc/terms/" xmlns:vCard="http://www.w3.org/2001/vcard-rdf/3.0#" xmlns:vCard4="http://www.w3.org/2006/vcard/ns#" xmlns:bqbiol="http://biomodels.net/biology-qualifiers/" xmlns:bqmodel="http://biomodels.net/model-qualifiers/">
            <rdf:Description rdf:about="#meta_M_1mncam_e">
              <bqbiol:is>
                <rdf:Bag>
                  <rdf:li rdf:resource="https://identifiers.org/bigg.metabolite/1mncam"/>
                  <rdf:li rdf:resource="https://identifiers.org/biocyc/META:CPD-396"/>
                  <rdf:li rdf:resource="https://identifiers.org/chebi/CHEBI:11267"/>
                  <rdf:li rdf:resource="https://identifiers.org/chebi/CHEBI:16797"/>
                  <rdf:li rdf:resource="https://identifiers.org/chebi/CHEBI:18635"/>
                  <rdf:li rdf:resource="https://identifiers.org/chebi/CHEBI:646"/>
                  <rdf:li rdf:resource="https://identifiers.org/hmdb/HMDB00699"/>
                  <rdf:li rdf:resource="https://identifiers.org/inchi_key/LDHMAVIPBRSVRG-UHFFFAOYSA-O"/>
                  <rdf:li rdf:resource="https://identifiers.org/kegg.compound/C02918"/>
                  <rdf:li rdf:resource="https://identifiers.org/metanetx.chemical/MNXM2172"/>
                  <rdf:li rdf:resource="https://identifiers.org/sabiork/2583"/>
                  <rdf:li rdf:resource="https://identifiers.org/seed.compound/cpd01866"/>
                </rdf:Bag>
              </bqbiol:is>
            </rdf:Description>
          </rdf:RDF>
        </annotation>
      </species>
      <species metaid="meta_M_5dpmev_x" sboTerm="SBO:0000247" id="M_5dpmev_x" name=" R  5 Diphosphomevalonate C6H10O10P2" compartment="x" hasOnlySubstanceUnits="false" boundaryCondition="false" constant="false" fbc:charge="-4" fbc:chemicalFormula="C6H10O10P2">
        <annotation>
          <rdf:RDF xmlns:rdf="http://www.w3.org/1999/02/22-rdf-syntax-ns#" xmlns:dcterms="http://purl.org/dc/terms/" xmlns:vCard="http://www.w3.org/2001/vcard-rdf/3.0#" xmlns:vCard4="http://www.w3.org/2006/vcard/ns#" xmlns:bqbiol="http://biomodels.net/biology-qualifiers/" xmlns:bqmodel="http://biomodels.net/model-qualifiers/">
            <rdf:Description rdf:about="#meta_M_5dpmev_x">
              <bqbiol:is>
                <rdf:Bag>
                  <rdf:li rdf:resource="https://identifiers.org/bigg.metabolite/5dpmev"/>
                  <rdf:li rdf:resource="https://identifiers.org/biocyc/META:CPD-641"/>
                  <rdf:li rdf:resource="https://identifiers.org/chebi/CHEBI:332"/>
                  <rdf:li rdf:resource="https://identifiers.org/chebi/CHEBI:57557"/>
                  <rdf:li rdf:resource="https://identifiers.org/chebi/CHEBI:18674"/>
                  <rdf:li rdf:resource="https://identifiers.org/chebi/CHEBI:10989"/>
                  <rdf:li rdf:resource="https://identifiers.org/chebi/CHEBI:15899"/>
                  <rdf:li rdf:resource="https://identifiers.org/hmdb/HMDB01090"/>
                  <rdf:li rdf:resource="https://identifiers.org/inchi_key/SIGQQUBJQXSAMW-ZCFIWIBFSA-J"/>
                  <rdf:li rdf:resource="https://identifiers.org/kegg.compound/C01143"/>
                  <rdf:li rdf:resource="https://identifiers.org/lipidmaps/LMFA01050416"/>
                  <rdf:li rdf:resource="https://identifiers.org/metanetx.chemical/MNXM689"/>
                  <rdf:li rdf:resource="https://identifiers.org/reactome.compound/191403"/>
                  <rdf:li rdf:resource="https://identifiers.org/sabiork/5408"/>
                  <rdf:li rdf:resource="https://identifiers.org/seed.compound/cpd00841"/>
                </rdf:Bag>
              </bqbiol:is>
            </rdf:Description>
          </rdf:RDF>
        </annotation>
      </species>
      <species metaid="meta_M_5forthf_c" sboTerm="SBO:0000247" id="M_5forthf_c" name="5-Formiminotetrahydrofolate" compartment="c" hasOnlySubstanceUnits="false" boundaryCondition="false" constant="false" fbc:charge="-2" fbc:chemicalFormula="C20H22N8O6">
        <annotation>
          <rdf:RDF xmlns:rdf="http://www.w3.org/1999/02/22-rdf-syntax-ns#" xmlns:dcterms="http://purl.org/dc/terms/" xmlns:vCard="http://www.w3.org/2001/vcard-rdf/3.0#" xmlns:vCard4="http://www.w3.org/2006/vcard/ns#" xmlns:bqbiol="http://biomodels.net/biology-qualifiers/" xmlns:bqmodel="http://biomodels.net/model-qualifiers/">
            <rdf:Description rdf:about="#meta_M_5forthf_c">
              <bqbiol:is>
                <rdf:Bag>
                  <rdf:li rdf:resource="https://identifiers.org/bigg.metabolite/5forthf"/>
                  <rdf:li rdf:resource="https://identifiers.org/biocyc/META:CPD-671"/>
                  <rdf:li rdf:resource="https://identifiers.org/chebi/CHEBI:18603"/>
                  <rdf:li rdf:resource="https://identifiers.org/chebi/CHEBI:15639"/>
                  <rdf:li rdf:resource="https://identifiers.org/chebi/CHEBI:12126"/>
                  <rdf:li rdf:resource="https://identifiers.org/chebi/CHEBI:57456"/>
                  <rdf:li rdf:resource="https://identifiers.org/chebi/CHEBI:2056"/>
                  <rdf:li rdf:resource="https://identifiers.org/hmdb/HMDB01534"/>
                  <rdf:li rdf:resource="https://identifiers.org/inchi_key/YCWUVLPMLLBDCU-STQMWFEESA-L"/>
                  <rdf:li rdf:resource="https://identifiers.org/kegg.compound/C00664"/>
                  <rdf:li rdf:resource="https://identifiers.org/metanetx.chemical/MNXM915"/>
                  <rdf:li rdf:resource="https://identifiers.org/reactome.compound/70919"/>
                  <rdf:li rdf:resource="https://identifiers.org/sabiork/1913"/>
                  <rdf:li rdf:resource="https://identifiers.org/seed.compound/cpd00502"/>
                </rdf:Bag>
              </bqbiol:is>
            </rdf:Description>
          </rdf:RDF>
        </annotation>
      </species>
      <species metaid="meta_M_5fthf_c" sboTerm="SBO:0000247" id="M_5fthf_c" name="5-Formyltetrahydrofolate" compartment="c" hasOnlySubstanceUnits="false" boundaryCondition="false" constant="false" fbc:charge="-2" fbc:chemicalFormula="C20H21N7O7">
        <annotation>
          <rdf:RDF xmlns:rdf="http://www.w3.org/1999/02/22-rdf-syntax-ns#" xmlns:dcterms="http://purl.org/dc/terms/" xmlns:vCard="http://www.w3.org/2001/vcard-rdf/3.0#" xmlns:vCard4="http://www.w3.org/2006/vcard/ns#" xmlns:bqbiol="http://biomodels.net/biology-qualifiers/" xmlns:bqmodel="http://biomodels.net/model-qualifiers/">
            <rdf:Description rdf:about="#meta_M_5fthf_c">
              <bqbiol:is>
                <rdf:Bag>
                  <rdf:li rdf:resource="https://identifiers.org/bigg.metabolite/5fthf"/>
                  <rdf:li rdf:resource="https://identifiers.org/biocyc/META:5-FORMYL-THF"/>
                  <rdf:li rdf:resource="https://identifiers.org/chebi/CHEBI:2057"/>
                  <rdf:li rdf:resource="https://identifiers.org/chebi/CHEBI:18607"/>
                  <rdf:li rdf:resource="https://identifiers.org/chebi/CHEBI:63606"/>
                  <rdf:li rdf:resource="https://identifiers.org/chebi/CHEBI:12127"/>
                  <rdf:li rdf:resource="https://identifiers.org/chebi/CHEBI:15640"/>
                  <rdf:li rdf:resource="https://identifiers.org/chebi/CHEBI:65340"/>
                  <rdf:li rdf:resource="https://identifiers.org/chebi/CHEBI:57457"/>
                  <rdf:li rdf:resource="https://identifiers.org/hmdb/HMDB06206"/>
                  <rdf:li rdf:resource="https://identifiers.org/hmdb/HMDB01562"/>
                  <rdf:li rdf:resource="https://identifiers.org/hmdb/HMDB62757"/>
                  <rdf:li rdf:resource="https://identifiers.org/inchi_key/VVIAGPKUTFNRDU-STQMWFEESA-L"/>
                  <rdf:li rdf:resource="https://identifiers.org/kegg.compound/C03479"/>
                  <rdf:li rdf:resource="https://identifiers.org/kegg.drug/D07986"/>
                  <rdf:li rdf:resource="https://identifiers.org/metanetx.chemical/MNXM1392"/>
                  <rdf:li rdf:resource="https://identifiers.org/sabiork/6654"/>
                  <rdf:li rdf:resource="https://identifiers.org/seed.compound/cpd02197"/>
                </rdf:Bag>
              </bqbiol:is>
            </rdf:Description>
          </rdf:RDF>
        </annotation>
      </species>
      <species metaid="meta_M_3hbcoa_m" sboTerm="SBO:0000247" id="M_3hbcoa_m" name="(S)-3-Hydroxybutanoyl-CoA" compartment="m" hasOnlySubstanceUnits="false" boundaryCondition="false" constant="false" fbc:charge="-4" fbc:chemicalFormula="C25H38N7O18P3S">
        <annotation>
          <rdf:RDF xmlns:rdf="http://www.w3.org/1999/02/22-rdf-syntax-ns#" xmlns:dcterms="http://purl.org/dc/terms/" xmlns:vCard="http://www.w3.org/2001/vcard-rdf/3.0#" xmlns:vCard4="http://www.w3.org/2006/vcard/ns#" xmlns:bqbiol="http://biomodels.net/biology-qualifiers/" xmlns:bqmodel="http://biomodels.net/model-qualifiers/">
            <rdf:Description rdf:about="#meta_M_3hbcoa_m">
              <bqbiol:is>
                <rdf:Bag>
                  <rdf:li rdf:resource="https://identifiers.org/bigg.metabolite/3hbcoa"/>
                  <rdf:li rdf:resource="https://identifiers.org/biocyc/META:S-3-HYDROXYBUTANOYL-COA"/>
                  <rdf:li rdf:resource="https://identifiers.org/chebi/CHEBI:18749"/>
                  <rdf:li rdf:resource="https://identifiers.org/chebi/CHEBI:394"/>
                  <rdf:li rdf:resource="https://identifiers.org/chebi/CHEBI:15453"/>
                  <rdf:li rdf:resource="https://identifiers.org/chebi/CHEBI:11048"/>
                  <rdf:li rdf:resource="https://identifiers.org/chebi/CHEBI:39978"/>
                  <rdf:li rdf:resource="https://identifiers.org/chebi/CHEBI:57316"/>
                  <rdf:li rdf:resource="https://identifiers.org/envipath/32de3cf4-e3e6-4168-956e-32fa5ddb0ce1/compound/52913599-1749-4913-8cc4-b6c15d72ad5e"/>
                  <rdf:li rdf:resource="https://identifiers.org/hmdb/HMDB62259"/>
                  <rdf:li rdf:resource="https://identifiers.org/inchi_key/QHHKKMYHDBRONY-VKBDFPRVSA-J"/>
                  <rdf:li rdf:resource="https://identifiers.org/kegg.compound/C01144"/>
                  <rdf:li rdf:resource="https://identifiers.org/lipidmaps/LMFA07050153"/>
                  <rdf:li rdf:resource="https://identifiers.org/metanetx.chemical/MNXM446"/>
                  <rdf:li rdf:resource="https://identifiers.org/reactome.compound/77251"/>
                  <rdf:li rdf:resource="https://identifiers.org/sabiork/2254"/>
                  <rdf:li rdf:resource="https://identifiers.org/seed.compound/cpd00842"/>
                  <rdf:li rdf:resource="https://identifiers.org/slm/000001032"/>
                </rdf:Bag>
              </bqbiol:is>
            </rdf:Description>
          </rdf:RDF>
        </annotation>
      </species>
      <species metaid="meta_M_5fthf_e" sboTerm="SBO:0000247" id="M_5fthf_e" name="5-Formyltetrahydrofolate" compartment="e" hasOnlySubstanceUnits="false" boundaryCondition="false" constant="false" fbc:charge="-2" fbc:chemicalFormula="C20H21N7O7">
        <annotation>
          <rdf:RDF xmlns:rdf="http://www.w3.org/1999/02/22-rdf-syntax-ns#" xmlns:dcterms="http://purl.org/dc/terms/" xmlns:vCard="http://www.w3.org/2001/vcard-rdf/3.0#" xmlns:vCard4="http://www.w3.org/2006/vcard/ns#" xmlns:bqbiol="http://biomodels.net/biology-qualifiers/" xmlns:bqmodel="http://biomodels.net/model-qualifiers/">
            <rdf:Description rdf:about="#meta_M_5fthf_e">
              <bqbiol:is>
                <rdf:Bag>
                  <rdf:li rdf:resource="https://identifiers.org/bigg.metabolite/5fthf"/>
                  <rdf:li rdf:resource="https://identifiers.org/biocyc/META:5-FORMYL-THF"/>
                  <rdf:li rdf:resource="https://identifiers.org/chebi/CHEBI:2057"/>
                  <rdf:li rdf:resource="https://identifiers.org/chebi/CHEBI:18607"/>
                  <rdf:li rdf:resource="https://identifiers.org/chebi/CHEBI:63606"/>
                  <rdf:li rdf:resource="https://identifiers.org/chebi/CHEBI:12127"/>
                  <rdf:li rdf:resource="https://identifiers.org/chebi/CHEBI:15640"/>
                  <rdf:li rdf:resource="https://identifiers.org/chebi/CHEBI:65340"/>
                  <rdf:li rdf:resource="https://identifiers.org/chebi/CHEBI:57457"/>
                  <rdf:li rdf:resource="https://identifiers.org/hmdb/HMDB06206"/>
                  <rdf:li rdf:resource="https://identifiers.org/hmdb/HMDB01562"/>
                  <rdf:li rdf:resource="https://identifiers.org/hmdb/HMDB62757"/>
                  <rdf:li rdf:resource="https://identifiers.org/inchi_key/VVIAGPKUTFNRDU-STQMWFEESA-L"/>
                  <rdf:li rdf:resource="https://identifiers.org/kegg.compound/C03479"/>
                  <rdf:li rdf:resource="https://identifiers.org/kegg.drug/D07986"/>
                  <rdf:li rdf:resource="https://identifiers.org/metanetx.chemical/MNXM1392"/>
                  <rdf:li rdf:resource="https://identifiers.org/sabiork/6654"/>
                  <rdf:li rdf:resource="https://identifiers.org/seed.compound/cpd02197"/>
                </rdf:Bag>
              </bqbiol:is>
            </rdf:Description>
          </rdf:RDF>
        </annotation>
      </species>
      <species metaid="meta_M_1p3h5c_m" sboTerm="SBO:0000247" id="M_1p3h5c_m" name="L 1 Pyrroline 3 hydroxy 5 carboxylate C5H6NO3" compartment="m" hasOnlySubstanceUnits="false" boundaryCondition="false" constant="false" fbc:charge="-1" fbc:chemicalFormula="C5H6NO3">
        <annotation>
          <rdf:RDF xmlns:rdf="http://www.w3.org/1999/02/22-rdf-syntax-ns#" xmlns:dcterms="http://purl.org/dc/terms/" xmlns:vCard="http://www.w3.org/2001/vcard-rdf/3.0#" xmlns:vCard4="http://www.w3.org/2006/vcard/ns#" xmlns:bqbiol="http://biomodels.net/biology-qualifiers/" xmlns:bqmodel="http://biomodels.net/model-qualifiers/">
            <rdf:Description rdf:about="#meta_M_1p3h5c_m">
              <bqbiol:is>
                <rdf:Bag>
                  <rdf:li rdf:resource="https://identifiers.org/bigg.metabolite/1p3h5c"/>
                  <rdf:li rdf:resource="https://identifiers.org/biocyc/META:PYRROLINE-HYDROXY-CARBOXYLATE"/>
                  <rdf:li rdf:resource="https://identifiers.org/chebi/CHEBI:6151"/>
                  <rdf:li rdf:resource="https://identifiers.org/chebi/CHEBI:62612"/>
                  <rdf:li rdf:resource="https://identifiers.org/hmdb/HMDB62585"/>
                  <rdf:li rdf:resource="https://identifiers.org/inchi_key/WFOFKRKDDKGRIK-DMTCNVIQSA-M"/>
                  <rdf:li rdf:resource="https://identifiers.org/kegg.compound/C04281"/>
                  <rdf:li rdf:resource="https://identifiers.org/metanetx.chemical/MNXM114091"/>
                  <rdf:li rdf:resource="https://identifiers.org/seed.compound/cpd02625"/>
                </rdf:Bag>
              </bqbiol:is>
            </rdf:Description>
          </rdf:RDF>
        </annotation>
      </species>
      <species metaid="meta_M_3hibutcoa_m" sboTerm="SBO:0000247" id="M_3hibutcoa_m" name="(S)-3-Hydroxyisobutyryl-CoA" compartment="m" hasOnlySubstanceUnits="false" boundaryCondition="false" constant="false" fbc:charge="-4" fbc:chemicalFormula="C25H38N7O18P3S">
        <annotation>
          <rdf:RDF xmlns:rdf="http://www.w3.org/1999/02/22-rdf-syntax-ns#" xmlns:dcterms="http://purl.org/dc/terms/" xmlns:vCard="http://www.w3.org/2001/vcard-rdf/3.0#" xmlns:vCard4="http://www.w3.org/2006/vcard/ns#" xmlns:bqbiol="http://biomodels.net/biology-qualifiers/" xmlns:bqmodel="http://biomodels.net/model-qualifiers/">
            <rdf:Description rdf:about="#meta_M_3hibutcoa_m">
              <bqbiol:is>
                <rdf:Bag>
                  <rdf:li rdf:resource="https://identifiers.org/bigg.metabolite/3hibutcoa"/>
                  <rdf:li rdf:resource="https://identifiers.org/biocyc/META:CPD-12173"/>
                  <rdf:li rdf:resource="https://identifiers.org/chebi/CHEBI:28259"/>
                  <rdf:li rdf:resource="https://identifiers.org/chebi/CHEBI:62611"/>
                  <rdf:li rdf:resource="https://identifiers.org/chebi/CHEBI:399"/>
                  <rdf:li rdf:resource="https://identifiers.org/chebi/CHEBI:18753"/>
                  <rdf:li rdf:resource="https://identifiers.org/hmdb/HMDB01052"/>
                  <rdf:li rdf:resource="https://identifiers.org/inchi_key/WWEOGFZEFHPUAM-UQCJFRAESA-J"/>
                  <rdf:li rdf:resource="https://identifiers.org/kegg.compound/C06000"/>
                  <rdf:li rdf:resource="https://identifiers.org/lipidmaps/LMFA07050157"/>
                  <rdf:li rdf:resource="https://identifiers.org/metanetx.chemical/MNXM90341"/>
                  <rdf:li rdf:resource="https://identifiers.org/sabiork/2846"/>
                  <rdf:li rdf:resource="https://identifiers.org/seed.compound/cpd03572"/>
                </rdf:Bag>
              </bqbiol:is>
            </rdf:Description>
          </rdf:RDF>
        </annotation>
      </species>
      <species metaid="meta_M_5homeprazole_c" sboTerm="SBO:0000247" id="M_5homeprazole_c" name="5homeprazole c" compartment="c" hasOnlySubstanceUnits="false" boundaryCondition="false" constant="false" fbc:charge="0" fbc:chemicalFormula="C17H19N3O4S">
        <annotation>
          <rdf:RDF xmlns:rdf="http://www.w3.org/1999/02/22-rdf-syntax-ns#" xmlns:dcterms="http://purl.org/dc/terms/" xmlns:vCard="http://www.w3.org/2001/vcard-rdf/3.0#" xmlns:vCard4="http://www.w3.org/2006/vcard/ns#" xmlns:bqbiol="http://biomodels.net/biology-qualifiers/" xmlns:bqmodel="http://biomodels.net/model-qualifiers/">
            <rdf:Description rdf:about="#meta_M_5homeprazole_c">
              <bqbiol:is>
                <rdf:Bag>
                  <rdf:li rdf:resource="https://identifiers.org/bigg.metabolite/5homeprazole"/>
                  <rdf:li rdf:resource="https://identifiers.org/metanetx.chemical/MNXM10267"/>
                </rdf:Bag>
              </bqbiol:is>
            </rdf:Description>
          </rdf:RDF>
        </annotation>
      </species>
      <species metaid="meta_M_5homeprazole_e" sboTerm="SBO:0000247" id="M_5homeprazole_e" name="5homeprazole c" compartment="e" hasOnlySubstanceUnits="false" boundaryCondition="false" constant="false" fbc:charge="0" fbc:chemicalFormula="C17H19N3O4S">
        <annotation>
          <rdf:RDF xmlns:rdf="http://www.w3.org/1999/02/22-rdf-syntax-ns#" xmlns:dcterms="http://purl.org/dc/terms/" xmlns:vCard="http://www.w3.org/2001/vcard-rdf/3.0#" xmlns:vCard4="http://www.w3.org/2006/vcard/ns#" xmlns:bqbiol="http://biomodels.net/biology-qualifiers/" xmlns:bqmodel="http://biomodels.net/model-qualifiers/">
            <rdf:Description rdf:about="#meta_M_5homeprazole_e">
              <bqbiol:is>
                <rdf:Bag>
                  <rdf:li rdf:resource="https://identifiers.org/bigg.metabolite/5homeprazole"/>
                  <rdf:li rdf:resource="https://identifiers.org/metanetx.chemical/MNXM10267"/>
                </rdf:Bag>
              </bqbiol:is>
            </rdf:Description>
          </rdf:RDF>
        </annotation>
      </species>
      <species metaid="meta_M_1pipdn2c_x" sboTerm="SBO:0000247" id="M_1pipdn2c_x" name="Delta1-Piperideine-2-carboxylate" compartment="x" hasOnlySubstanceUnits="false" boundaryCondition="false" constant="false" fbc:charge="0" fbc:chemicalFormula="C6H9NO2">
        <annotation>
          <rdf:RDF xmlns:rdf="http://www.w3.org/1999/02/22-rdf-syntax-ns#" xmlns:dcterms="http://purl.org/dc/terms/" xmlns:vCard="http://www.w3.org/2001/vcard-rdf/3.0#" xmlns:vCard4="http://www.w3.org/2006/vcard/ns#" xmlns:bqbiol="http://biomodels.net/biology-qualifiers/" xmlns:bqmodel="http://biomodels.net/model-qualifiers/">
            <rdf:Description rdf:about="#meta_M_1pipdn2c_x">
              <bqbiol:is>
                <rdf:Bag>
                  <rdf:li rdf:resource="https://identifiers.org/bigg.metabolite/1pipdn2c"/>
                  <rdf:li rdf:resource="https://identifiers.org/biocyc/META:DELTA1-PIPERIDEINE-2-CARBOXYLATE"/>
                  <rdf:li rdf:resource="https://identifiers.org/chebi/CHEBI:500"/>
                  <rdf:li rdf:resource="https://identifiers.org/chebi/CHEBI:11153"/>
                  <rdf:li rdf:resource="https://identifiers.org/chebi/CHEBI:30912"/>
                  <rdf:li rdf:resource="https://identifiers.org/chebi/CHEBI:77631"/>
                  <rdf:li rdf:resource="https://identifiers.org/chebi/CHEBI:12278"/>
                  <rdf:li rdf:resource="https://identifiers.org/chebi/CHEBI:18885"/>
                  <rdf:li rdf:resource="https://identifiers.org/chebi/CHEBI:23601"/>
                  <rdf:li rdf:resource="https://identifiers.org/chebi/CHEBI:16187"/>
                  <rdf:li rdf:resource="https://identifiers.org/chebi/CHEBI:16334"/>
                  <rdf:li rdf:resource="https://identifiers.org/chebi/CHEBI:10539"/>
                  <rdf:li rdf:resource="https://identifiers.org/chebi/CHEBI:18886"/>
                  <rdf:li rdf:resource="https://identifiers.org/hmdb/HMDB62778"/>
                  <rdf:li rdf:resource="https://identifiers.org/hmdb/HMDB01084"/>
                  <rdf:li rdf:resource="https://identifiers.org/inchi_key/GEJXSVNGWOSZPC-UHFFFAOYSA-N"/>
                  <rdf:li rdf:resource="https://identifiers.org/kegg.compound/C04092"/>
                  <rdf:li rdf:resource="https://identifiers.org/metanetx.chemical/MNXM911"/>
                  <rdf:li rdf:resource="https://identifiers.org/reactome.compound/5693311"/>
                  <rdf:li rdf:resource="https://identifiers.org/sabiork/7071"/>
                  <rdf:li rdf:resource="https://identifiers.org/seed.compound/cpd00922"/>
                </rdf:Bag>
              </bqbiol:is>
            </rdf:Description>
          </rdf:RDF>
        </annotation>
      </species>
      <species metaid="meta_M_3hmbcoa_m" sboTerm="SBO:0000247" id="M_3hmbcoa_m" name="(S)-3-Hydroxy-2-methylbutyryl-CoA" compartment="m" hasOnlySubstanceUnits="false" boundaryCondition="false" constant="false" fbc:charge="-4" fbc:chemicalFormula="C26H40N7O18P3S">
        <annotation>
          <rdf:RDF xmlns:rdf="http://www.w3.org/1999/02/22-rdf-syntax-ns#" xmlns:dcterms="http://purl.org/dc/terms/" xmlns:vCard="http://www.w3.org/2001/vcard-rdf/3.0#" xmlns:vCard4="http://www.w3.org/2006/vcard/ns#" xmlns:bqbiol="http://biomodels.net/biology-qualifiers/" xmlns:bqmodel="http://biomodels.net/model-qualifiers/">
            <rdf:Description rdf:about="#meta_M_3hmbcoa_m">
              <bqbiol:is>
                <rdf:Bag>
                  <rdf:li rdf:resource="https://identifiers.org/bigg.metabolite/3hmbcoa"/>
                  <rdf:li rdf:resource="https://identifiers.org/biocyc/META:2-METHYL-3-HYDROXY-BUTYRYL-COA"/>
                  <rdf:li rdf:resource="https://identifiers.org/chebi/CHEBI:10871"/>
                  <rdf:li rdf:resource="https://identifiers.org/chebi/CHEBI:191"/>
                  <rdf:li rdf:resource="https://identifiers.org/chebi/CHEBI:15449"/>
                  <rdf:li rdf:resource="https://identifiers.org/chebi/CHEBI:18552"/>
                  <rdf:li rdf:resource="https://identifiers.org/chebi/CHEBI:18553"/>
                  <rdf:li rdf:resource="https://identifiers.org/chebi/CHEBI:57312"/>
                  <rdf:li rdf:resource="https://identifiers.org/hmdb/HMDB02029"/>
                  <rdf:li rdf:resource="https://identifiers.org/hmdb/HMDB01356"/>
                  <rdf:li rdf:resource="https://identifiers.org/inchi_key/PEKYNTFSOBAABV-LQUDNSJZSA-J"/>
                  <rdf:li rdf:resource="https://identifiers.org/kegg.compound/C04405"/>
                  <rdf:li rdf:resource="https://identifiers.org/lipidmaps/LMFA07050188"/>
                  <rdf:li rdf:resource="https://identifiers.org/lipidmaps/LMFA07050109"/>
                  <rdf:li rdf:resource="https://identifiers.org/metanetx.chemical/MNXM701"/>
                  <rdf:li rdf:resource="https://identifiers.org/sabiork/7288"/>
                  <rdf:li rdf:resource="https://identifiers.org/seed.compound/cpd02691"/>
                </rdf:Bag>
              </bqbiol:is>
            </rdf:Description>
          </rdf:RDF>
        </annotation>
      </species>
      <species metaid="meta_M_3hmp_m" sboTerm="SBO:0000247" id="M_3hmp_m" name="3-Hydroxy-2-methylpropanoate" compartment="m" hasOnlySubstanceUnits="false" boundaryCondition="false" constant="false" fbc:charge="-1" fbc:chemicalFormula="C4H7O3">
        <annotation>
          <rdf:RDF xmlns:rdf="http://www.w3.org/1999/02/22-rdf-syntax-ns#" xmlns:dcterms="http://purl.org/dc/terms/" xmlns:vCard="http://www.w3.org/2001/vcard-rdf/3.0#" xmlns:vCard4="http://www.w3.org/2006/vcard/ns#" xmlns:bqbiol="http://biomodels.net/biology-qualifiers/" xmlns:bqmodel="http://biomodels.net/model-qualifiers/">
            <rdf:Description rdf:about="#meta_M_3hmp_m">
              <bqbiol:is>
                <rdf:Bag>
                  <rdf:li rdf:resource="https://identifiers.org/bigg.metabolite/3hmp"/>
                  <rdf:li rdf:resource="https://identifiers.org/biocyc/META:3-HYDROXY-ISOBUTYRATE"/>
                  <rdf:li rdf:resource="https://identifiers.org/chebi/CHEBI:18064"/>
                  <rdf:li rdf:resource="https://identifiers.org/chebi/CHEBI:11805"/>
                  <rdf:li rdf:resource="https://identifiers.org/chebi/CHEBI:1516"/>
                  <rdf:li rdf:resource="https://identifiers.org/hmdb/HMDB62640"/>
                  <rdf:li rdf:resource="https://identifiers.org/inchi_key/DBXBTMSZEOQQDU-UHFFFAOYSA-M"/>
                  <rdf:li rdf:resource="https://identifiers.org/kegg.compound/C01188"/>
                  <rdf:li rdf:resource="https://identifiers.org/metanetx.chemical/MNXM396"/>
                  <rdf:li rdf:resource="https://identifiers.org/reactome.compound/573404"/>
                  <rdf:li rdf:resource="https://identifiers.org/sabiork/5430"/>
                  <rdf:li rdf:resource="https://identifiers.org/seed.compound/cpd00876"/>
                </rdf:Bag>
              </bqbiol:is>
            </rdf:Description>
          </rdf:RDF>
        </annotation>
      </species>
      <species metaid="meta_M_1pyr5c_c" sboTerm="SBO:0000247" id="M_1pyr5c_c" name="1-Pyrroline-5-carboxylate" compartment="c" hasOnlySubstanceUnits="false" boundaryCondition="false" constant="false" fbc:charge="-1" fbc:chemicalFormula="C5H6NO2">
        <annotation>
          <rdf:RDF xmlns:rdf="http://www.w3.org/1999/02/22-rdf-syntax-ns#" xmlns:dcterms="http://purl.org/dc/terms/" xmlns:vCard="http://www.w3.org/2001/vcard-rdf/3.0#" xmlns:vCard4="http://www.w3.org/2006/vcard/ns#" xmlns:bqbiol="http://biomodels.net/biology-qualifiers/" xmlns:bqmodel="http://biomodels.net/model-qualifiers/">
            <rdf:Description rdf:about="#meta_M_1pyr5c_c">
              <bqbiol:is>
                <rdf:Bag>
                  <rdf:li rdf:resource="https://identifiers.org/bigg.metabolite/1pyr5c"/>
                  <rdf:li rdf:resource="https://identifiers.org/biocyc/META:L-DELTA1-PYRROLINE_5-CARBOXYLATE"/>
                  <rdf:li rdf:resource="https://identifiers.org/chebi/CHEBI:11297"/>
                  <rdf:li rdf:resource="https://identifiers.org/chebi/CHEBI:26458"/>
                  <rdf:li rdf:resource="https://identifiers.org/chebi/CHEBI:18727"/>
                  <rdf:li rdf:resource="https://identifiers.org/chebi/CHEBI:371"/>
                  <rdf:li rdf:resource="https://identifiers.org/chebi/CHEBI:15893"/>
                  <rdf:li rdf:resource="https://identifiers.org/chebi/CHEBI:29066"/>
                  <rdf:li rdf:resource="https://identifiers.org/chebi/CHEBI:11689"/>
                  <rdf:li rdf:resource="https://identifiers.org/chebi/CHEBI:1372"/>
                  <rdf:li rdf:resource="https://identifiers.org/chebi/CHEBI:17388"/>
                  <rdf:li rdf:resource="https://identifiers.org/chebi/CHEBI:12409"/>
                  <rdf:li rdf:resource="https://identifiers.org/chebi/CHEBI:19873"/>
                  <rdf:li rdf:resource="https://identifiers.org/chebi/CHEBI:19095"/>
                  <rdf:li rdf:resource="https://identifiers.org/hmdb/HMDB01301"/>
                  <rdf:li rdf:resource="https://identifiers.org/hmdb/HMDB02240"/>
                  <rdf:li rdf:resource="https://identifiers.org/inchi_key/DWAKNKKXGALPNW-UHFFFAOYSA-M"/>
                  <rdf:li rdf:resource="https://identifiers.org/kegg.compound/C03912"/>
                  <rdf:li rdf:resource="https://identifiers.org/kegg.compound/C04322"/>
                  <rdf:li rdf:resource="https://identifiers.org/metanetx.chemical/MNXM1617"/>
                  <rdf:li rdf:resource="https://identifiers.org/reactome.compound/113590"/>
                  <rdf:li rdf:resource="https://identifiers.org/reactome.compound/35305"/>
                  <rdf:li rdf:resource="https://identifiers.org/sabiork/6942"/>
                  <rdf:li rdf:resource="https://identifiers.org/sabiork/7234"/>
                  <rdf:li rdf:resource="https://identifiers.org/seed.compound/cpd29655"/>
                  <rdf:li rdf:resource="https://identifiers.org/seed.compound/cpd02651"/>
                  <rdf:li rdf:resource="https://identifiers.org/seed.compound/cpd02431"/>
                </rdf:Bag>
              </bqbiol:is>
            </rdf:Description>
          </rdf:RDF>
        </annotation>
      </species>
      <species metaid="meta_M_1pyr5c_m" sboTerm="SBO:0000247" id="M_1pyr5c_m" name="1-Pyrroline-5-carboxylate" compartment="m" hasOnlySubstanceUnits="false" boundaryCondition="false" constant="false" fbc:charge="-1" fbc:chemicalFormula="C5H6NO2">
        <annotation>
          <rdf:RDF xmlns:rdf="http://www.w3.org/1999/02/22-rdf-syntax-ns#" xmlns:dcterms="http://purl.org/dc/terms/" xmlns:vCard="http://www.w3.org/2001/vcard-rdf/3.0#" xmlns:vCard4="http://www.w3.org/2006/vcard/ns#" xmlns:bqbiol="http://biomodels.net/biology-qualifiers/" xmlns:bqmodel="http://biomodels.net/model-qualifiers/">
            <rdf:Description rdf:about="#meta_M_1pyr5c_m">
              <bqbiol:is>
                <rdf:Bag>
                  <rdf:li rdf:resource="https://identifiers.org/bigg.metabolite/1pyr5c"/>
                  <rdf:li rdf:resource="https://identifiers.org/biocyc/META:L-DELTA1-PYRROLINE_5-CARBOXYLATE"/>
                  <rdf:li rdf:resource="https://identifiers.org/chebi/CHEBI:11297"/>
                  <rdf:li rdf:resource="https://identifiers.org/chebi/CHEBI:26458"/>
                  <rdf:li rdf:resource="https://identifiers.org/chebi/CHEBI:18727"/>
                  <rdf:li rdf:resource="https://identifiers.org/chebi/CHEBI:371"/>
                  <rdf:li rdf:resource="https://identifiers.org/chebi/CHEBI:15893"/>
                  <rdf:li rdf:resource="https://identifiers.org/chebi/CHEBI:29066"/>
                  <rdf:li rdf:resource="https://identifiers.org/chebi/CHEBI:11689"/>
                  <rdf:li rdf:resource="https://identifiers.org/chebi/CHEBI:1372"/>
                  <rdf:li rdf:resource="https://identifiers.org/chebi/CHEBI:17388"/>
                  <rdf:li rdf:resource="https://identifiers.org/chebi/CHEBI:12409"/>
                  <rdf:li rdf:resource="https://identifiers.org/chebi/CHEBI:19873"/>
                  <rdf:li rdf:resource="https://identifiers.org/chebi/CHEBI:19095"/>
                  <rdf:li rdf:resource="https://identifiers.org/hmdb/HMDB01301"/>
                  <rdf:li rdf:resource="https://identifiers.org/hmdb/HMDB02240"/>
                  <rdf:li rdf:resource="https://identifiers.org/inchi_key/DWAKNKKXGALPNW-UHFFFAOYSA-M"/>
                  <rdf:li rdf:resource="https://identifiers.org/kegg.compound/C03912"/>
                  <rdf:li rdf:resource="https://identifiers.org/kegg.compound/C04322"/>
                  <rdf:li rdf:resource="https://identifiers.org/metanetx.chemical/MNXM1617"/>
                  <rdf:li rdf:resource="https://identifiers.org/reactome.compound/113590"/>
                  <rdf:li rdf:resource="https://identifiers.org/reactome.compound/35305"/>
                  <rdf:li rdf:resource="https://identifiers.org/sabiork/6942"/>
                  <rdf:li rdf:resource="https://identifiers.org/sabiork/7234"/>
                  <rdf:li rdf:resource="https://identifiers.org/seed.compound/cpd29655"/>
                  <rdf:li rdf:resource="https://identifiers.org/seed.compound/cpd02651"/>
                  <rdf:li rdf:resource="https://identifiers.org/seed.compound/cpd02431"/>
                </rdf:Bag>
              </bqbiol:is>
            </rdf:Description>
          </rdf:RDF>
        </annotation>
      </species>
      <species metaid="meta_M_5htrp_c" sboTerm="SBO:0000247" id="M_5htrp_c" name="5-Hydroxy-L-tryptophan" compartment="c" hasOnlySubstanceUnits="false" boundaryCondition="false" constant="false" fbc:charge="0" fbc:chemicalFormula="C11H12N2O3">
        <annotation>
          <rdf:RDF xmlns:rdf="http://www.w3.org/1999/02/22-rdf-syntax-ns#" xmlns:dcterms="http://purl.org/dc/terms/" xmlns:vCard="http://www.w3.org/2001/vcard-rdf/3.0#" xmlns:vCard4="http://www.w3.org/2006/vcard/ns#" xmlns:bqbiol="http://biomodels.net/biology-qualifiers/" xmlns:bqmodel="http://biomodels.net/model-qualifiers/">
            <rdf:Description rdf:about="#meta_M_5htrp_c">
              <bqbiol:is>
                <rdf:Bag>
                  <rdf:li rdf:resource="https://identifiers.org/bigg.metabolite/5htrp"/>
                  <rdf:li rdf:resource="https://identifiers.org/metanetx.chemical/MNXM162909"/>
                </rdf:Bag>
              </bqbiol:is>
            </rdf:Description>
          </rdf:RDF>
        </annotation>
      </species>
      <species metaid="meta_M_5htrp_e" sboTerm="SBO:0000247" id="M_5htrp_e" name="5-Hydroxy-L-tryptophan" compartment="e" hasOnlySubstanceUnits="false" boundaryCondition="false" constant="false" fbc:charge="0" fbc:chemicalFormula="C11H12N2O3">
        <annotation>
          <rdf:RDF xmlns:rdf="http://www.w3.org/1999/02/22-rdf-syntax-ns#" xmlns:dcterms="http://purl.org/dc/terms/" xmlns:vCard="http://www.w3.org/2001/vcard-rdf/3.0#" xmlns:vCard4="http://www.w3.org/2006/vcard/ns#" xmlns:bqbiol="http://biomodels.net/biology-qualifiers/" xmlns:bqmodel="http://biomodels.net/model-qualifiers/">
            <rdf:Description rdf:about="#meta_M_5htrp_e">
              <bqbiol:is>
                <rdf:Bag>
                  <rdf:li rdf:resource="https://identifiers.org/bigg.metabolite/5htrp"/>
                  <rdf:li rdf:resource="https://identifiers.org/metanetx.chemical/MNXM162909"/>
                </rdf:Bag>
              </bqbiol:is>
            </rdf:Description>
          </rdf:RDF>
        </annotation>
      </species>
      <species metaid="meta_M_23dpg_c" sboTerm="SBO:0000247" id="M_23dpg_c" name="2 3 Disphospho D glycerate C3H3O10P2" compartment="c" hasOnlySubstanceUnits="false" boundaryCondition="false" constant="false" fbc:charge="-5" fbc:chemicalFormula="C3H3O10P2">
        <annotation>
          <rdf:RDF xmlns:rdf="http://www.w3.org/1999/02/22-rdf-syntax-ns#" xmlns:dcterms="http://purl.org/dc/terms/" xmlns:vCard="http://www.w3.org/2001/vcard-rdf/3.0#" xmlns:vCard4="http://www.w3.org/2006/vcard/ns#" xmlns:bqbiol="http://biomodels.net/biology-qualifiers/" xmlns:bqmodel="http://biomodels.net/model-qualifiers/">
            <rdf:Description rdf:about="#meta_M_23dpg_c">
              <bqbiol:is>
                <rdf:Bag>
                  <rdf:li rdf:resource="https://identifiers.org/bigg.metabolite/23dpg"/>
                  <rdf:li rdf:resource="https://identifiers.org/biocyc/META:23-DIPHOSPHOGLYCERATE"/>
                  <rdf:li rdf:resource="https://identifiers.org/chebi/CHEBI:41885"/>
                  <rdf:li rdf:resource="https://identifiers.org/chebi/CHEBI:11417"/>
                  <rdf:li rdf:resource="https://identifiers.org/chebi/CHEBI:19307"/>
                  <rdf:li rdf:resource="https://identifiers.org/chebi/CHEBI:19306"/>
                  <rdf:li rdf:resource="https://identifiers.org/chebi/CHEBI:872"/>
                  <rdf:li rdf:resource="https://identifiers.org/chebi/CHEBI:19324"/>
                  <rdf:li rdf:resource="https://identifiers.org/chebi/CHEBI:17720"/>
                  <rdf:li rdf:resource="https://identifiers.org/chebi/CHEBI:873"/>
                  <rdf:li rdf:resource="https://identifiers.org/chebi/CHEBI:19325"/>
                  <rdf:li rdf:resource="https://identifiers.org/chebi/CHEBI:28907"/>
                  <rdf:li rdf:resource="https://identifiers.org/chebi/CHEBI:58248"/>
                  <rdf:li rdf:resource="https://identifiers.org/hmdb/HMDB01294"/>
                  <rdf:li rdf:resource="https://identifiers.org/inchi_key/XOHUEYCVLUUEJJ-UWTATZPHSA-I"/>
                  <rdf:li rdf:resource="https://identifiers.org/kegg.compound/C03339"/>
                  <rdf:li rdf:resource="https://identifiers.org/kegg.compound/C01159"/>
                  <rdf:li rdf:resource="https://identifiers.org/metanetx.chemical/MNXM892"/>
                  <rdf:li rdf:resource="https://identifiers.org/reactome.compound/6798337"/>
                  <rdf:li rdf:resource="https://identifiers.org/sabiork/20899"/>
                  <rdf:li rdf:resource="https://identifiers.org/sabiork/1355"/>
                  <rdf:li rdf:resource="https://identifiers.org/seed.compound/cpd00853"/>
                  <rdf:li rdf:resource="https://identifiers.org/seed.compound/cpd02119"/>
                </rdf:Bag>
              </bqbiol:is>
            </rdf:Description>
          </rdf:RDF>
        </annotation>
      </species>
      <species metaid="meta_M_2425dhvitd2_c" sboTerm="SBO:0000247" id="M_2425dhvitd2_c" name="24R,25-Dihyoxyvitamin D2" compartment="c" hasOnlySubstanceUnits="false" boundaryCondition="false" constant="false" fbc:charge="0" fbc:chemicalFormula="C28H44O3">
        <annotation>
          <rdf:RDF xmlns:rdf="http://www.w3.org/1999/02/22-rdf-syntax-ns#" xmlns:dcterms="http://purl.org/dc/terms/" xmlns:vCard="http://www.w3.org/2001/vcard-rdf/3.0#" xmlns:vCard4="http://www.w3.org/2006/vcard/ns#" xmlns:bqbiol="http://biomodels.net/biology-qualifiers/" xmlns:bqmodel="http://biomodels.net/model-qualifiers/">
            <rdf:Description rdf:about="#meta_M_2425dhvitd2_c">
              <bqbiol:is>
                <rdf:Bag>
                  <rdf:li rdf:resource="https://identifiers.org/bigg.metabolite/2425dhvitd2"/>
                  <rdf:li rdf:resource="https://identifiers.org/metanetx.chemical/MNXM6764"/>
                </rdf:Bag>
              </bqbiol:is>
            </rdf:Description>
          </rdf:RDF>
        </annotation>
      </species>
      <species metaid="meta_M_2425dhvitd2_e" sboTerm="SBO:0000247" id="M_2425dhvitd2_e" name="24R,25-Dihyoxyvitamin D2" compartment="e" hasOnlySubstanceUnits="false" boundaryCondition="false" constant="false" fbc:charge="0" fbc:chemicalFormula="C28H44O3">
        <annotation>
          <rdf:RDF xmlns:rdf="http://www.w3.org/1999/02/22-rdf-syntax-ns#" xmlns:dcterms="http://purl.org/dc/terms/" xmlns:vCard="http://www.w3.org/2001/vcard-rdf/3.0#" xmlns:vCard4="http://www.w3.org/2006/vcard/ns#" xmlns:bqbiol="http://biomodels.net/biology-qualifiers/" xmlns:bqmodel="http://biomodels.net/model-qualifiers/">
            <rdf:Description rdf:about="#meta_M_2425dhvitd2_e">
              <bqbiol:is>
                <rdf:Bag>
                  <rdf:li rdf:resource="https://identifiers.org/bigg.metabolite/2425dhvitd2"/>
                  <rdf:li rdf:resource="https://identifiers.org/metanetx.chemical/MNXM6764"/>
                </rdf:Bag>
              </bqbiol:is>
            </rdf:Description>
          </rdf:RDF>
        </annotation>
      </species>
      <species metaid="meta_M_5mdr1p_c" sboTerm="SBO:0000247" id="M_5mdr1p_c" name="5-Methylthio-5-deoxy-D-ribose 1-phosphate" compartment="c" hasOnlySubstanceUnits="false" boundaryCondition="false" constant="false" fbc:charge="-2" fbc:chemicalFormula="C6H11O7PS">
        <annotation>
          <rdf:RDF xmlns:rdf="http://www.w3.org/1999/02/22-rdf-syntax-ns#" xmlns:dcterms="http://purl.org/dc/terms/" xmlns:vCard="http://www.w3.org/2001/vcard-rdf/3.0#" xmlns:vCard4="http://www.w3.org/2006/vcard/ns#" xmlns:bqbiol="http://biomodels.net/biology-qualifiers/" xmlns:bqmodel="http://biomodels.net/model-qualifiers/">
            <rdf:Description rdf:about="#meta_M_5mdr1p_c">
              <bqbiol:is>
                <rdf:Bag>
                  <rdf:li rdf:resource="https://identifiers.org/bigg.metabolite/5mdr1p"/>
                  <rdf:li rdf:resource="https://identifiers.org/biocyc/META:CPD-444"/>
                  <rdf:li rdf:resource="https://identifiers.org/chebi/CHEBI:20614"/>
                  <rdf:li rdf:resource="https://identifiers.org/chebi/CHEBI:12769"/>
                  <rdf:li rdf:resource="https://identifiers.org/chebi/CHEBI:12767"/>
                  <rdf:li rdf:resource="https://identifiers.org/chebi/CHEBI:20616"/>
                  <rdf:li rdf:resource="https://identifiers.org/chebi/CHEBI:30310"/>
                  <rdf:li rdf:resource="https://identifiers.org/chebi/CHEBI:30311"/>
                  <rdf:li rdf:resource="https://identifiers.org/chebi/CHEBI:58533"/>
                  <rdf:li rdf:resource="https://identifiers.org/chebi/CHEBI:2102"/>
                  <rdf:li rdf:resource="https://identifiers.org/chebi/CHEBI:27859"/>
                  <rdf:li rdf:resource="https://identifiers.org/chebi/CHEBI:12770"/>
                  <rdf:li rdf:resource="https://identifiers.org/chebi/CHEBI:30309"/>
                  <rdf:li rdf:resource="https://identifiers.org/inchi_key/JTFITTQBRJDSTL-KVTDHHQDSA-L"/>
                  <rdf:li rdf:resource="https://identifiers.org/kegg.compound/C04188"/>
                  <rdf:li rdf:resource="https://identifiers.org/metanetx.chemical/MNXM407"/>
                  <rdf:li rdf:resource="https://identifiers.org/reactome.compound/1237165"/>
                  <rdf:li rdf:resource="https://identifiers.org/sabiork/1642"/>
                  <rdf:li rdf:resource="https://identifiers.org/seed.compound/cpd02574"/>
                  <rdf:li rdf:resource="https://identifiers.org/seed.compound/cpd29669"/>
                </rdf:Bag>
              </bqbiol:is>
            </rdf:Description>
          </rdf:RDF>
        </annotation>
      </species>
      <species metaid="meta_M_2425dhvitd2_m" sboTerm="SBO:0000247" id="M_2425dhvitd2_m" name="24R,25-Dihyoxyvitamin D2" compartment="m" hasOnlySubstanceUnits="false" boundaryCondition="false" constant="false" fbc:charge="0" fbc:chemicalFormula="C28H44O3">
        <annotation>
          <rdf:RDF xmlns:rdf="http://www.w3.org/1999/02/22-rdf-syntax-ns#" xmlns:dcterms="http://purl.org/dc/terms/" xmlns:vCard="http://www.w3.org/2001/vcard-rdf/3.0#" xmlns:vCard4="http://www.w3.org/2006/vcard/ns#" xmlns:bqbiol="http://biomodels.net/biology-qualifiers/" xmlns:bqmodel="http://biomodels.net/model-qualifiers/">
            <rdf:Description rdf:about="#meta_M_2425dhvitd2_m">
              <bqbiol:is>
                <rdf:Bag>
                  <rdf:li rdf:resource="https://identifiers.org/bigg.metabolite/2425dhvitd2"/>
                  <rdf:li rdf:resource="https://identifiers.org/metanetx.chemical/MNXM6764"/>
                </rdf:Bag>
              </bqbiol:is>
            </rdf:Description>
          </rdf:RDF>
        </annotation>
      </species>
      <species metaid="meta_M_5mdru1p_c" sboTerm="SBO:0000247" id="M_5mdru1p_c" name="5-Methylthio-5-deoxy-D-ribulose 1-phosphate" compartment="c" hasOnlySubstanceUnits="false" boundaryCondition="false" constant="false" fbc:charge="-2" fbc:chemicalFormula="C6H11O7PS">
        <annotation>
          <rdf:RDF xmlns:rdf="http://www.w3.org/1999/02/22-rdf-syntax-ns#" xmlns:dcterms="http://purl.org/dc/terms/" xmlns:vCard="http://www.w3.org/2001/vcard-rdf/3.0#" xmlns:vCard4="http://www.w3.org/2006/vcard/ns#" xmlns:bqbiol="http://biomodels.net/biology-qualifiers/" xmlns:bqmodel="http://biomodels.net/model-qualifiers/">
            <rdf:Description rdf:about="#meta_M_5mdru1p_c">
              <bqbiol:is>
                <rdf:Bag>
                  <rdf:li rdf:resource="https://identifiers.org/bigg.metabolite/5mdru1p"/>
                  <rdf:li rdf:resource="https://identifiers.org/biocyc/META:CPD-1063"/>
                  <rdf:li rdf:resource="https://identifiers.org/chebi/CHEBI:20615"/>
                  <rdf:li rdf:resource="https://identifiers.org/chebi/CHEBI:44141"/>
                  <rdf:li rdf:resource="https://identifiers.org/chebi/CHEBI:58548"/>
                  <rdf:li rdf:resource="https://identifiers.org/chebi/CHEBI:2100"/>
                  <rdf:li rdf:resource="https://identifiers.org/chebi/CHEBI:28096"/>
                  <rdf:li rdf:resource="https://identifiers.org/chebi/CHEBI:12768"/>
                  <rdf:li rdf:resource="https://identifiers.org/hmdb/HMDB62647"/>
                  <rdf:li rdf:resource="https://identifiers.org/hmdb/HMDB01299"/>
                  <rdf:li rdf:resource="https://identifiers.org/inchi_key/CNSJRYUMVMWNMC-RITPCOANSA-L"/>
                  <rdf:li rdf:resource="https://identifiers.org/kegg.compound/C04582"/>
                  <rdf:li rdf:resource="https://identifiers.org/metanetx.chemical/MNXM522"/>
                  <rdf:li rdf:resource="https://identifiers.org/reactome.compound/1237107"/>
                  <rdf:li rdf:resource="https://identifiers.org/seed.compound/cpd02791"/>
                </rdf:Bag>
              </bqbiol:is>
            </rdf:Description>
          </rdf:RDF>
        </annotation>
      </species>
      <species metaid="meta_M_2425dhvitd3_c" sboTerm="SBO:0000247" id="M_2425dhvitd3_c" name="24R,25-Dihydroxyvitamin D3" compartment="c" hasOnlySubstanceUnits="false" boundaryCondition="false" constant="false" fbc:charge="0" fbc:chemicalFormula="C27H44O3">
        <annotation>
          <rdf:RDF xmlns:rdf="http://www.w3.org/1999/02/22-rdf-syntax-ns#" xmlns:dcterms="http://purl.org/dc/terms/" xmlns:vCard="http://www.w3.org/2001/vcard-rdf/3.0#" xmlns:vCard4="http://www.w3.org/2006/vcard/ns#" xmlns:bqbiol="http://biomodels.net/biology-qualifiers/" xmlns:bqmodel="http://biomodels.net/model-qualifiers/">
            <rdf:Description rdf:about="#meta_M_2425dhvitd3_c">
              <bqbiol:is>
                <rdf:Bag>
                  <rdf:li rdf:resource="https://identifiers.org/bigg.metabolite/2425dhvitd3"/>
                  <rdf:li rdf:resource="https://identifiers.org/metanetx.chemical/MNXM6763"/>
                </rdf:Bag>
              </bqbiol:is>
            </rdf:Description>
          </rdf:RDF>
        </annotation>
      </species>
      <species metaid="meta_M_3ityr__L_c" sboTerm="SBO:0000247" id="M_3ityr__L_c" name="3-Iodo-L-tyrosine" compartment="c" hasOnlySubstanceUnits="false" boundaryCondition="false" constant="false" fbc:charge="0" fbc:chemicalFormula="C9H10INO3">
        <annotation>
          <rdf:RDF xmlns:rdf="http://www.w3.org/1999/02/22-rdf-syntax-ns#" xmlns:dcterms="http://purl.org/dc/terms/" xmlns:vCard="http://www.w3.org/2001/vcard-rdf/3.0#" xmlns:vCard4="http://www.w3.org/2006/vcard/ns#" xmlns:bqbiol="http://biomodels.net/biology-qualifiers/" xmlns:bqmodel="http://biomodels.net/model-qualifiers/">
            <rdf:Description rdf:about="#meta_M_3ityr__L_c">
              <bqbiol:is>
                <rdf:Bag>
                  <rdf:li rdf:resource="https://identifiers.org/bigg.metabolite/3ityr__L"/>
                  <rdf:li rdf:resource="https://identifiers.org/metanetx.chemical/MNXM163676"/>
                </rdf:Bag>
              </bqbiol:is>
            </rdf:Description>
          </rdf:RDF>
        </annotation>
      </species>
      <species metaid="meta_M_3m4hpga_c" sboTerm="SBO:0000247" id="M_3m4hpga_c" name="3-Methoxy-4-hydroxyphenylglycolaldehyde" compartment="c" hasOnlySubstanceUnits="false" boundaryCondition="false" constant="false" fbc:charge="0" fbc:chemicalFormula="C9H10O4">
        <annotation>
          <rdf:RDF xmlns:rdf="http://www.w3.org/1999/02/22-rdf-syntax-ns#" xmlns:dcterms="http://purl.org/dc/terms/" xmlns:vCard="http://www.w3.org/2001/vcard-rdf/3.0#" xmlns:vCard4="http://www.w3.org/2006/vcard/ns#" xmlns:bqbiol="http://biomodels.net/biology-qualifiers/" xmlns:bqmodel="http://biomodels.net/model-qualifiers/">
            <rdf:Description rdf:about="#meta_M_3m4hpga_c">
              <bqbiol:is>
                <rdf:Bag>
                  <rdf:li rdf:resource="https://identifiers.org/bigg.metabolite/3m4hpga"/>
                  <rdf:li rdf:resource="https://identifiers.org/metanetx.chemical/MNXM162904"/>
                </rdf:Bag>
              </bqbiol:is>
            </rdf:Description>
          </rdf:RDF>
        </annotation>
      </species>
      <species metaid="meta_M_2425dhvitd3_e" sboTerm="SBO:0000247" id="M_2425dhvitd3_e" name="24R,25-Dihydroxyvitamin D3" compartment="e" hasOnlySubstanceUnits="false" boundaryCondition="false" constant="false" fbc:charge="0" fbc:chemicalFormula="C27H44O3">
        <annotation>
          <rdf:RDF xmlns:rdf="http://www.w3.org/1999/02/22-rdf-syntax-ns#" xmlns:dcterms="http://purl.org/dc/terms/" xmlns:vCard="http://www.w3.org/2001/vcard-rdf/3.0#" xmlns:vCard4="http://www.w3.org/2006/vcard/ns#" xmlns:bqbiol="http://biomodels.net/biology-qualifiers/" xmlns:bqmodel="http://biomodels.net/model-qualifiers/">
            <rdf:Description rdf:about="#meta_M_2425dhvitd3_e">
              <bqbiol:is>
                <rdf:Bag>
                  <rdf:li rdf:resource="https://identifiers.org/bigg.metabolite/2425dhvitd3"/>
                  <rdf:li rdf:resource="https://identifiers.org/metanetx.chemical/MNXM6763"/>
                </rdf:Bag>
              </bqbiol:is>
            </rdf:Description>
          </rdf:RDF>
        </annotation>
      </species>
      <species metaid="meta_M_5mta_c" sboTerm="SBO:0000247" id="M_5mta_c" name="5-Methylthioadenosine" compartment="c" hasOnlySubstanceUnits="false" boundaryCondition="false" constant="false" fbc:charge="0" fbc:chemicalFormula="C11H15N5O3S">
        <annotation>
          <rdf:RDF xmlns:rdf="http://www.w3.org/1999/02/22-rdf-syntax-ns#" xmlns:dcterms="http://purl.org/dc/terms/" xmlns:vCard="http://www.w3.org/2001/vcard-rdf/3.0#" xmlns:vCard4="http://www.w3.org/2006/vcard/ns#" xmlns:bqbiol="http://biomodels.net/biology-qualifiers/" xmlns:bqmodel="http://biomodels.net/model-qualifiers/">
            <rdf:Description rdf:about="#meta_M_5mta_c">
              <bqbiol:is>
                <rdf:Bag>
                  <rdf:li rdf:resource="https://identifiers.org/bigg.metabolite/5mta"/>
                  <rdf:li rdf:resource="https://identifiers.org/biocyc/META:5-METHYLTHIOADENOSINE"/>
                  <rdf:li rdf:resource="https://identifiers.org/chebi/CHEBI:1966"/>
                  <rdf:li rdf:resource="https://identifiers.org/chebi/CHEBI:18175"/>
                  <rdf:li rdf:resource="https://identifiers.org/chebi/CHEBI:12064"/>
                  <rdf:li rdf:resource="https://identifiers.org/chebi/CHEBI:14605"/>
                  <rdf:li rdf:resource="https://identifiers.org/chebi/CHEBI:20494"/>
                  <rdf:li rdf:resource="https://identifiers.org/chebi/CHEBI:12055"/>
                  <rdf:li rdf:resource="https://identifiers.org/chebi/CHEBI:20491"/>
                  <rdf:li rdf:resource="https://identifiers.org/chebi/CHEBI:17509"/>
                  <rdf:li rdf:resource="https://identifiers.org/chebi/CHEBI:44181"/>
                  <rdf:li rdf:resource="https://identifiers.org/chebi/CHEBI:1986"/>
                  <rdf:li rdf:resource="https://identifiers.org/chebi/CHEBI:12771"/>
                  <rdf:li rdf:resource="https://identifiers.org/hmdb/HMDB01173"/>
                  <rdf:li rdf:resource="https://identifiers.org/inchi_key/WUUGFSXJNOTRMR-IOSLPCCCSA-N"/>
                  <rdf:li rdf:resource="https://identifiers.org/kegg.compound/C00170"/>
                  <rdf:li rdf:resource="https://identifiers.org/metanetx.chemical/MNXM150"/>
                  <rdf:li rdf:resource="https://identifiers.org/reactome.compound/5279412"/>
                  <rdf:li rdf:resource="https://identifiers.org/reactome.compound/353106"/>
                  <rdf:li rdf:resource="https://identifiers.org/sabiork/1960"/>
                  <rdf:li rdf:resource="https://identifiers.org/seed.compound/cpd00147"/>
                </rdf:Bag>
              </bqbiol:is>
            </rdf:Description>
          </rdf:RDF>
        </annotation>
      </species>
      <species metaid="meta_M_2425dhvitd3_m" sboTerm="SBO:0000247" id="M_2425dhvitd3_m" name="24R,25-Dihydroxyvitamin D3" compartment="m" hasOnlySubstanceUnits="false" boundaryCondition="false" constant="false" fbc:charge="0" fbc:chemicalFormula="C27H44O3">
        <annotation>
          <rdf:RDF xmlns:rdf="http://www.w3.org/1999/02/22-rdf-syntax-ns#" xmlns:dcterms="http://purl.org/dc/terms/" xmlns:vCard="http://www.w3.org/2001/vcard-rdf/3.0#" xmlns:vCard4="http://www.w3.org/2006/vcard/ns#" xmlns:bqbiol="http://biomodels.net/biology-qualifiers/" xmlns:bqmodel="http://biomodels.net/model-qualifiers/">
            <rdf:Description rdf:about="#meta_M_2425dhvitd3_m">
              <bqbiol:is>
                <rdf:Bag>
                  <rdf:li rdf:resource="https://identifiers.org/bigg.metabolite/2425dhvitd3"/>
                  <rdf:li rdf:resource="https://identifiers.org/metanetx.chemical/MNXM6763"/>
                </rdf:Bag>
              </bqbiol:is>
            </rdf:Description>
          </rdf:RDF>
        </annotation>
      </species>
      <species metaid="meta_M_3mb2coa_m" sboTerm="SBO:0000247" id="M_3mb2coa_m" name="3-Methylbut-2-enoyl-CoA" compartment="m" hasOnlySubstanceUnits="false" boundaryCondition="false" constant="false" fbc:charge="-4" fbc:chemicalFormula="C26H38N7O17P3S">
        <annotation>
          <rdf:RDF xmlns:rdf="http://www.w3.org/1999/02/22-rdf-syntax-ns#" xmlns:dcterms="http://purl.org/dc/terms/" xmlns:vCard="http://www.w3.org/2001/vcard-rdf/3.0#" xmlns:vCard4="http://www.w3.org/2006/vcard/ns#" xmlns:bqbiol="http://biomodels.net/biology-qualifiers/" xmlns:bqmodel="http://biomodels.net/model-qualifiers/">
            <rdf:Description rdf:about="#meta_M_3mb2coa_m">
              <bqbiol:is>
                <rdf:Bag>
                  <rdf:li rdf:resource="https://identifiers.org/bigg.metabolite/3mb2coa"/>
                  <rdf:li rdf:resource="https://identifiers.org/biocyc/META:3-METHYL-CROTONYL-COA"/>
                  <rdf:li rdf:resource="https://identifiers.org/chebi/CHEBI:11853"/>
                  <rdf:li rdf:resource="https://identifiers.org/chebi/CHEBI:23802"/>
                  <rdf:li rdf:resource="https://identifiers.org/chebi/CHEBI:27728"/>
                  <rdf:li rdf:resource="https://identifiers.org/chebi/CHEBI:4615"/>
                  <rdf:li rdf:resource="https://identifiers.org/chebi/CHEBI:1599"/>
                  <rdf:li rdf:resource="https://identifiers.org/chebi/CHEBI:57344"/>
                  <rdf:li rdf:resource="https://identifiers.org/chebi/CHEBI:20128"/>
                  <rdf:li rdf:resource="https://identifiers.org/chebi/CHEBI:11858"/>
                  <rdf:li rdf:resource="https://identifiers.org/chebi/CHEBI:15486"/>
                  <rdf:li rdf:resource="https://identifiers.org/envipath/32de3cf4-e3e6-4168-956e-32fa5ddb0ce1/compound/63be9529-6dc6-49ee-afef-6b6ddff4b097"/>
                  <rdf:li rdf:resource="https://identifiers.org/hmdb/HMDB01493"/>
                  <rdf:li rdf:resource="https://identifiers.org/inchi_key/BXIPALATIYNHJN-ZMHDXICWSA-J"/>
                  <rdf:li rdf:resource="https://identifiers.org/kegg.compound/C03069"/>
                  <rdf:li rdf:resource="https://identifiers.org/lipidmaps/LMFA07050232"/>
                  <rdf:li rdf:resource="https://identifiers.org/lipidmaps/LMFA07050234"/>
                  <rdf:li rdf:resource="https://identifiers.org/metanetx.chemical/MNXM389"/>
                  <rdf:li rdf:resource="https://identifiers.org/reactome.compound/70744"/>
                  <rdf:li rdf:resource="https://identifiers.org/sabiork/2652"/>
                  <rdf:li rdf:resource="https://identifiers.org/seed.compound/cpd01966"/>
                </rdf:Bag>
              </bqbiol:is>
            </rdf:Description>
          </rdf:RDF>
        </annotation>
      </species>
      <species metaid="meta_M_5mthf_c" sboTerm="SBO:0000247" id="M_5mthf_c" name="5-Methyltetrahydrofolate" compartment="c" hasOnlySubstanceUnits="false" boundaryCondition="false" constant="false" fbc:charge="-1" fbc:chemicalFormula="C20H24N7O6">
        <annotation>
          <rdf:RDF xmlns:rdf="http://www.w3.org/1999/02/22-rdf-syntax-ns#" xmlns:dcterms="http://purl.org/dc/terms/" xmlns:vCard="http://www.w3.org/2001/vcard-rdf/3.0#" xmlns:vCard4="http://www.w3.org/2006/vcard/ns#" xmlns:bqbiol="http://biomodels.net/biology-qualifiers/" xmlns:bqmodel="http://biomodels.net/model-qualifiers/">
            <rdf:Description rdf:about="#meta_M_5mthf_c">
              <bqbiol:is>
                <rdf:Bag>
                  <rdf:li rdf:resource="https://identifiers.org/bigg.metabolite/5mthf"/>
                  <rdf:li rdf:resource="https://identifiers.org/biocyc/META:5-METHYL-THF"/>
                  <rdf:li rdf:resource="https://identifiers.org/chebi/CHEBI:18608"/>
                  <rdf:li rdf:resource="https://identifiers.org/chebi/CHEBI:12146"/>
                  <rdf:li rdf:resource="https://identifiers.org/chebi/CHEBI:136009"/>
                  <rdf:li rdf:resource="https://identifiers.org/chebi/CHEBI:2097"/>
                  <rdf:li rdf:resource="https://identifiers.org/chebi/CHEBI:20612"/>
                  <rdf:li rdf:resource="https://identifiers.org/chebi/CHEBI:15641"/>
                  <rdf:li rdf:resource="https://identifiers.org/hmdb/HMDB01396"/>
                  <rdf:li rdf:resource="https://identifiers.org/inchi_key/ZNOVTXRBGFNYRX-STQMWFEESA-L"/>
                  <rdf:li rdf:resource="https://identifiers.org/kegg.compound/C00440"/>
                  <rdf:li rdf:resource="https://identifiers.org/kegg.drug/D09353"/>
                  <rdf:li rdf:resource="https://identifiers.org/metanetx.chemical/MNXM318"/>
                  <rdf:li rdf:resource="https://identifiers.org/reactome.compound/200709"/>
                  <rdf:li rdf:resource="https://identifiers.org/reactome.compound/200665"/>
                  <rdf:li rdf:resource="https://identifiers.org/sabiork/2051"/>
                  <rdf:li rdf:resource="https://identifiers.org/seed.compound/cpd00345"/>
                </rdf:Bag>
              </bqbiol:is>
            </rdf:Description>
          </rdf:RDF>
        </annotation>
      </species>
      <species metaid="meta_M_24nph_c" sboTerm="SBO:0000247" id="M_24nph_c" name="2,4 dihydroxy nitrophenol" compartment="c" hasOnlySubstanceUnits="false" boundaryCondition="false" constant="false" fbc:charge="0" fbc:chemicalFormula="C6H5NO4">
        <annotation>
          <rdf:RDF xmlns:rdf="http://www.w3.org/1999/02/22-rdf-syntax-ns#" xmlns:dcterms="http://purl.org/dc/terms/" xmlns:vCard="http://www.w3.org/2001/vcard-rdf/3.0#" xmlns:vCard4="http://www.w3.org/2006/vcard/ns#" xmlns:bqbiol="http://biomodels.net/biology-qualifiers/" xmlns:bqmodel="http://biomodels.net/model-qualifiers/">
            <rdf:Description rdf:about="#meta_M_24nph_c">
              <bqbiol:is>
                <rdf:Bag>
                  <rdf:li rdf:resource="https://identifiers.org/bigg.metabolite/24nph"/>
                  <rdf:li rdf:resource="https://identifiers.org/metanetx.chemical/MNXM9757"/>
                </rdf:Bag>
              </bqbiol:is>
            </rdf:Description>
          </rdf:RDF>
        </annotation>
      </species>
      <species metaid="meta_M_5mthf_e" sboTerm="SBO:0000247" id="M_5mthf_e" name="5-Methyltetrahydrofolate" compartment="e" hasOnlySubstanceUnits="false" boundaryCondition="false" constant="false" fbc:charge="-1" fbc:chemicalFormula="C20H24N7O6">
        <annotation>
          <rdf:RDF xmlns:rdf="http://www.w3.org/1999/02/22-rdf-syntax-ns#" xmlns:dcterms="http://purl.org/dc/terms/" xmlns:vCard="http://www.w3.org/2001/vcard-rdf/3.0#" xmlns:vCard4="http://www.w3.org/2006/vcard/ns#" xmlns:bqbiol="http://biomodels.net/biology-qualifiers/" xmlns:bqmodel="http://biomodels.net/model-qualifiers/">
            <rdf:Description rdf:about="#meta_M_5mthf_e">
              <bqbiol:is>
                <rdf:Bag>
                  <rdf:li rdf:resource="https://identifiers.org/bigg.metabolite/5mthf"/>
                  <rdf:li rdf:resource="https://identifiers.org/biocyc/META:5-METHYL-THF"/>
                  <rdf:li rdf:resource="https://identifiers.org/chebi/CHEBI:18608"/>
                  <rdf:li rdf:resource="https://identifiers.org/chebi/CHEBI:12146"/>
                  <rdf:li rdf:resource="https://identifiers.org/chebi/CHEBI:136009"/>
                  <rdf:li rdf:resource="https://identifiers.org/chebi/CHEBI:2097"/>
                  <rdf:li rdf:resource="https://identifiers.org/chebi/CHEBI:20612"/>
                  <rdf:li rdf:resource="https://identifiers.org/chebi/CHEBI:15641"/>
                  <rdf:li rdf:resource="https://identifiers.org/hmdb/HMDB01396"/>
                  <rdf:li rdf:resource="https://identifiers.org/inchi_key/ZNOVTXRBGFNYRX-STQMWFEESA-L"/>
                  <rdf:li rdf:resource="https://identifiers.org/kegg.compound/C00440"/>
                  <rdf:li rdf:resource="https://identifiers.org/kegg.drug/D09353"/>
                  <rdf:li rdf:resource="https://identifiers.org/metanetx.chemical/MNXM318"/>
                  <rdf:li rdf:resource="https://identifiers.org/reactome.compound/200709"/>
                  <rdf:li rdf:resource="https://identifiers.org/reactome.compound/200665"/>
                  <rdf:li rdf:resource="https://identifiers.org/sabiork/2051"/>
                  <rdf:li rdf:resource="https://identifiers.org/seed.compound/cpd00345"/>
                </rdf:Bag>
              </bqbiol:is>
            </rdf:Description>
          </rdf:RDF>
        </annotation>
      </species>
      <species metaid="meta_M_24nph_e" sboTerm="SBO:0000247" id="M_24nph_e" name="2,4 dihydroxy nitrophenol" compartment="e" hasOnlySubstanceUnits="false" boundaryCondition="false" constant="false" fbc:charge="0" fbc:chemicalFormula="C6H5NO4">
        <annotation>
          <rdf:RDF xmlns:rdf="http://www.w3.org/1999/02/22-rdf-syntax-ns#" xmlns:dcterms="http://purl.org/dc/terms/" xmlns:vCard="http://www.w3.org/2001/vcard-rdf/3.0#" xmlns:vCard4="http://www.w3.org/2006/vcard/ns#" xmlns:bqbiol="http://biomodels.net/biology-qualifiers/" xmlns:bqmodel="http://biomodels.net/model-qualifiers/">
            <rdf:Description rdf:about="#meta_M_24nph_e">
              <bqbiol:is>
                <rdf:Bag>
                  <rdf:li rdf:resource="https://identifiers.org/bigg.metabolite/24nph"/>
                  <rdf:li rdf:resource="https://identifiers.org/metanetx.chemical/MNXM9757"/>
                </rdf:Bag>
              </bqbiol:is>
            </rdf:Description>
          </rdf:RDF>
        </annotation>
      </species>
      <species metaid="meta_M_3mgcoa_m" sboTerm="SBO:0000247" id="M_3mgcoa_m" name="3-Methylglutaconyl-CoA" compartment="m" hasOnlySubstanceUnits="false" boundaryCondition="false" constant="false" fbc:charge="-5" fbc:chemicalFormula="C27H37N7O19P3S">
        <annotation>
          <rdf:RDF xmlns:rdf="http://www.w3.org/1999/02/22-rdf-syntax-ns#" xmlns:dcterms="http://purl.org/dc/terms/" xmlns:vCard="http://www.w3.org/2001/vcard-rdf/3.0#" xmlns:vCard4="http://www.w3.org/2006/vcard/ns#" xmlns:bqbiol="http://biomodels.net/biology-qualifiers/" xmlns:bqmodel="http://biomodels.net/model-qualifiers/">
            <rdf:Description rdf:about="#meta_M_3mgcoa_m">
              <bqbiol:is>
                <rdf:Bag>
                  <rdf:li rdf:resource="https://identifiers.org/bigg.metabolite/3mgcoa"/>
                  <rdf:li rdf:resource="https://identifiers.org/biocyc/META:TRANS-3-METHYL-GLUTACONYL-COA"/>
                  <rdf:li rdf:resource="https://identifiers.org/hmdb/HMDB01057"/>
                  <rdf:li rdf:resource="https://identifiers.org/inchi_key/GXKSHRDAHFLWPN-RKYLSHMCSA-I"/>
                  <rdf:li rdf:resource="https://identifiers.org/kegg.compound/C03231"/>
                  <rdf:li rdf:resource="https://identifiers.org/lipidmaps/LMFA07050235"/>
                  <rdf:li rdf:resource="https://identifiers.org/metanetx.chemical/MNXM91417"/>
                  <rdf:li rdf:resource="https://identifiers.org/reactome.compound/70772"/>
                  <rdf:li rdf:resource="https://identifiers.org/seed.compound/cpd02068"/>
                </rdf:Bag>
              </bqbiol:is>
            </rdf:Description>
          </rdf:RDF>
        </annotation>
      </species>
      <species metaid="meta_M_5oxpro_c" sboTerm="SBO:0000247" id="M_5oxpro_c" name="5-Oxoproline" compartment="c" hasOnlySubstanceUnits="false" boundaryCondition="false" constant="false" fbc:charge="-1" fbc:chemicalFormula="C5H6NO3">
        <annotation>
          <rdf:RDF xmlns:rdf="http://www.w3.org/1999/02/22-rdf-syntax-ns#" xmlns:dcterms="http://purl.org/dc/terms/" xmlns:vCard="http://www.w3.org/2001/vcard-rdf/3.0#" xmlns:vCard4="http://www.w3.org/2006/vcard/ns#" xmlns:bqbiol="http://biomodels.net/biology-qualifiers/" xmlns:bqmodel="http://biomodels.net/model-qualifiers/">
            <rdf:Description rdf:about="#meta_M_5oxpro_c">
              <bqbiol:is>
                <rdf:Bag>
                  <rdf:li rdf:resource="https://identifiers.org/bigg.metabolite/5oxpro"/>
                  <rdf:li rdf:resource="https://identifiers.org/biocyc/META:5-OXOPROLINE"/>
                  <rdf:li rdf:resource="https://identifiers.org/chebi/CHEBI:16010"/>
                  <rdf:li rdf:resource="https://identifiers.org/chebi/CHEBI:12157"/>
                  <rdf:li rdf:resource="https://identifiers.org/chebi/CHEBI:44943"/>
                  <rdf:li rdf:resource="https://identifiers.org/chebi/CHEBI:18183"/>
                  <rdf:li rdf:resource="https://identifiers.org/chebi/CHEBI:20619"/>
                  <rdf:li rdf:resource="https://identifiers.org/chebi/CHEBI:44704"/>
                  <rdf:li rdf:resource="https://identifiers.org/chebi/CHEBI:2116"/>
                  <rdf:li rdf:resource="https://identifiers.org/chebi/CHEBI:58402"/>
                  <rdf:li rdf:resource="https://identifiers.org/chebi/CHEBI:12153"/>
                  <rdf:li rdf:resource="https://identifiers.org/chebi/CHEBI:20624"/>
                  <rdf:li rdf:resource="https://identifiers.org/chebi/CHEBI:57606"/>
                  <rdf:li rdf:resource="https://identifiers.org/chebi/CHEBI:2113"/>
                  <rdf:li rdf:resource="https://identifiers.org/hmdb/HMDB00267"/>
                  <rdf:li rdf:resource="https://identifiers.org/hmdb/HMDB60262"/>
                  <rdf:li rdf:resource="https://identifiers.org/hmdb/HMDB00805"/>
                  <rdf:li rdf:resource="https://identifiers.org/inchi_key/ODHCTXKNWHHXJC-VKHMYHEASA-M"/>
                  <rdf:li rdf:resource="https://identifiers.org/kegg.compound/C01879"/>
                  <rdf:li rdf:resource="https://identifiers.org/metanetx.chemical/MNXM722719"/>
                  <rdf:li rdf:resource="https://identifiers.org/reactome.compound/1247942"/>
                  <rdf:li rdf:resource="https://identifiers.org/sabiork/2392"/>
                  <rdf:li rdf:resource="https://identifiers.org/seed.compound/cpd01293"/>
                </rdf:Bag>
              </bqbiol:is>
            </rdf:Description>
          </rdf:RDF>
        </annotation>
      </species>
      <species metaid="meta_M_3mlda_c" sboTerm="SBO:0000247" id="M_3mlda_c" name="3-Methylimidazoleacetic acid" compartment="c" hasOnlySubstanceUnits="false" boundaryCondition="false" constant="false" fbc:charge="-1" fbc:chemicalFormula="C6H7N2O2">
        <annotation>
          <rdf:RDF xmlns:rdf="http://www.w3.org/1999/02/22-rdf-syntax-ns#" xmlns:dcterms="http://purl.org/dc/terms/" xmlns:vCard="http://www.w3.org/2001/vcard-rdf/3.0#" xmlns:vCard4="http://www.w3.org/2006/vcard/ns#" xmlns:bqbiol="http://biomodels.net/biology-qualifiers/" xmlns:bqmodel="http://biomodels.net/model-qualifiers/">
            <rdf:Description rdf:about="#meta_M_3mlda_c">
              <bqbiol:is>
                <rdf:Bag>
                  <rdf:li rdf:resource="https://identifiers.org/bigg.metabolite/3mlda"/>
                  <rdf:li rdf:resource="https://identifiers.org/metanetx.chemical/MNXM91418"/>
                </rdf:Bag>
              </bqbiol:is>
            </rdf:Description>
          </rdf:RDF>
        </annotation>
      </species>
      <species metaid="meta_M_3mlda_e" sboTerm="SBO:0000247" id="M_3mlda_e" name="3-Methylimidazoleacetic acid" compartment="e" hasOnlySubstanceUnits="false" boundaryCondition="false" constant="false" fbc:charge="-1" fbc:chemicalFormula="C6H7N2O2">
        <annotation>
          <rdf:RDF xmlns:rdf="http://www.w3.org/1999/02/22-rdf-syntax-ns#" xmlns:dcterms="http://purl.org/dc/terms/" xmlns:vCard="http://www.w3.org/2001/vcard-rdf/3.0#" xmlns:vCard4="http://www.w3.org/2006/vcard/ns#" xmlns:bqbiol="http://biomodels.net/biology-qualifiers/" xmlns:bqmodel="http://biomodels.net/model-qualifiers/">
            <rdf:Description rdf:about="#meta_M_3mlda_e">
              <bqbiol:is>
                <rdf:Bag>
                  <rdf:li rdf:resource="https://identifiers.org/bigg.metabolite/3mlda"/>
                  <rdf:li rdf:resource="https://identifiers.org/metanetx.chemical/MNXM91418"/>
                </rdf:Bag>
              </bqbiol:is>
            </rdf:Description>
          </rdf:RDF>
        </annotation>
      </species>
      <species metaid="meta_M_3mldz_c" sboTerm="SBO:0000247" id="M_3mldz_c" name="3-Methylimidazole acetaldehyde" compartment="c" hasOnlySubstanceUnits="false" boundaryCondition="false" constant="false" fbc:charge="0" fbc:chemicalFormula="C6H8N2O">
        <annotation>
          <rdf:RDF xmlns:rdf="http://www.w3.org/1999/02/22-rdf-syntax-ns#" xmlns:dcterms="http://purl.org/dc/terms/" xmlns:vCard="http://www.w3.org/2001/vcard-rdf/3.0#" xmlns:vCard4="http://www.w3.org/2006/vcard/ns#" xmlns:bqbiol="http://biomodels.net/biology-qualifiers/" xmlns:bqmodel="http://biomodels.net/model-qualifiers/">
            <rdf:Description rdf:about="#meta_M_3mldz_c">
              <bqbiol:is>
                <rdf:Bag>
                  <rdf:li rdf:resource="https://identifiers.org/bigg.metabolite/3mldz"/>
                  <rdf:li rdf:resource="https://identifiers.org/metanetx.chemical/MNXM147791"/>
                </rdf:Bag>
              </bqbiol:is>
            </rdf:Description>
          </rdf:RDF>
        </annotation>
      </species>
      <species metaid="meta_M_3mob_c" sboTerm="SBO:0000247" id="M_3mob_c" name="3-Methyl-2-oxobutanoate" compartment="c" hasOnlySubstanceUnits="false" boundaryCondition="false" constant="false" fbc:charge="-1" fbc:chemicalFormula="C5H7O3">
        <annotation>
          <rdf:RDF xmlns:rdf="http://www.w3.org/1999/02/22-rdf-syntax-ns#" xmlns:dcterms="http://purl.org/dc/terms/" xmlns:vCard="http://www.w3.org/2001/vcard-rdf/3.0#" xmlns:vCard4="http://www.w3.org/2006/vcard/ns#" xmlns:bqbiol="http://biomodels.net/biology-qualifiers/" xmlns:bqmodel="http://biomodels.net/model-qualifiers/">
            <rdf:Description rdf:about="#meta_M_3mob_c">
              <bqbiol:is>
                <rdf:Bag>
                  <rdf:li rdf:resource="https://identifiers.org/bigg.metabolite/3mob"/>
                  <rdf:li rdf:resource="https://identifiers.org/biocyc/META:2-KETO-ISOVALERATE"/>
                  <rdf:li rdf:resource="https://identifiers.org/chebi/CHEBI:11851"/>
                  <rdf:li rdf:resource="https://identifiers.org/chebi/CHEBI:43714"/>
                  <rdf:li rdf:resource="https://identifiers.org/chebi/CHEBI:132177"/>
                  <rdf:li rdf:resource="https://identifiers.org/chebi/CHEBI:20115"/>
                  <rdf:li rdf:resource="https://identifiers.org/chebi/CHEBI:1584"/>
                  <rdf:li rdf:resource="https://identifiers.org/chebi/CHEBI:16530"/>
                  <rdf:li rdf:resource="https://identifiers.org/envipath/650babc9-9d68-4b73-9332-11972ca26f7b/compound/dee66401-4b7f-4203-8ee3-fa61f1f45f03"/>
                  <rdf:li rdf:resource="https://identifiers.org/hmdb/HMDB04260"/>
                  <rdf:li rdf:resource="https://identifiers.org/hmdb/HMDB00019"/>
                  <rdf:li rdf:resource="https://identifiers.org/inchi_key/QHKABHOOEWYVLI-UHFFFAOYSA-M"/>
                  <rdf:li rdf:resource="https://identifiers.org/kegg.compound/C00141"/>
                  <rdf:li rdf:resource="https://identifiers.org/lipidmaps/LMFA01020274"/>
                  <rdf:li rdf:resource="https://identifiers.org/metanetx.chemical/MNXM238"/>
                  <rdf:li rdf:resource="https://identifiers.org/sabiork/1945"/>
                  <rdf:li rdf:resource="https://identifiers.org/seed.compound/cpd00123"/>
                </rdf:Bag>
              </bqbiol:is>
            </rdf:Description>
          </rdf:RDF>
        </annotation>
      </species>
      <species metaid="meta_M_25aics_c" sboTerm="SBO:0000247" id="M_25aics_c" name="(S)-2-[5-Amino-1-(5-phospho-D-ribosyl)imidazole-4-carboxamido]succinate" compartment="c" hasOnlySubstanceUnits="false" boundaryCondition="false" constant="false" fbc:charge="-4" fbc:chemicalFormula="C13H15N4O12P">
        <annotation>
          <rdf:RDF xmlns:rdf="http://www.w3.org/1999/02/22-rdf-syntax-ns#" xmlns:dcterms="http://purl.org/dc/terms/" xmlns:vCard="http://www.w3.org/2001/vcard-rdf/3.0#" xmlns:vCard4="http://www.w3.org/2006/vcard/ns#" xmlns:bqbiol="http://biomodels.net/biology-qualifiers/" xmlns:bqmodel="http://biomodels.net/model-qualifiers/">
            <rdf:Description rdf:about="#meta_M_25aics_c">
              <bqbiol:is>
                <rdf:Bag>
                  <rdf:li rdf:resource="https://identifiers.org/bigg.metabolite/25aics"/>
                  <rdf:li rdf:resource="https://identifiers.org/biocyc/META:P-RIBOSYL-4-SUCCCARB-AMINOIMIDAZOLE"/>
                  <rdf:li rdf:resource="https://identifiers.org/chebi/CHEBI:78110"/>
                  <rdf:li rdf:resource="https://identifiers.org/chebi/CHEBI:18319"/>
                  <rdf:li rdf:resource="https://identifiers.org/chebi/CHEBI:58443"/>
                  <rdf:li rdf:resource="https://identifiers.org/chebi/CHEBI:11028"/>
                  <rdf:li rdf:resource="https://identifiers.org/chebi/CHEBI:18965"/>
                  <rdf:li rdf:resource="https://identifiers.org/chebi/CHEBI:572"/>
                  <rdf:li rdf:resource="https://identifiers.org/hmdb/HMDB00797"/>
                  <rdf:li rdf:resource="https://identifiers.org/hmdb/HMDB06274"/>
                  <rdf:li rdf:resource="https://identifiers.org/inchi_key/NAQGHJTUZRHGAC-ZZZDFHIKSA-J"/>
                  <rdf:li rdf:resource="https://identifiers.org/kegg.compound/C04823"/>
                  <rdf:li rdf:resource="https://identifiers.org/metanetx.chemical/MNXM607"/>
                  <rdf:li rdf:resource="https://identifiers.org/reactome.compound/111399"/>
                  <rdf:li rdf:resource="https://identifiers.org/sabiork/1893"/>
                  <rdf:li rdf:resource="https://identifiers.org/seed.compound/cpd19032"/>
                </rdf:Bag>
              </bqbiol:is>
            </rdf:Description>
          </rdf:RDF>
        </annotation>
      </species>
      <species metaid="meta_M_25hvitd2_c" sboTerm="SBO:0000247" id="M_25hvitd2_c" name="25-Hydroxyvitamin D2" compartment="c" hasOnlySubstanceUnits="false" boundaryCondition="false" constant="false" fbc:charge="0" fbc:chemicalFormula="C28H44O2">
        <annotation>
          <rdf:RDF xmlns:rdf="http://www.w3.org/1999/02/22-rdf-syntax-ns#" xmlns:dcterms="http://purl.org/dc/terms/" xmlns:vCard="http://www.w3.org/2001/vcard-rdf/3.0#" xmlns:vCard4="http://www.w3.org/2006/vcard/ns#" xmlns:bqbiol="http://biomodels.net/biology-qualifiers/" xmlns:bqmodel="http://biomodels.net/model-qualifiers/">
            <rdf:Description rdf:about="#meta_M_25hvitd2_c">
              <bqbiol:is>
                <rdf:Bag>
                  <rdf:li rdf:resource="https://identifiers.org/bigg.metabolite/25hvitd2"/>
                  <rdf:li rdf:resource="https://identifiers.org/metanetx.chemical/MNXM4976"/>
                </rdf:Bag>
              </bqbiol:is>
            </rdf:Description>
          </rdf:RDF>
        </annotation>
      </species>
      <species metaid="meta_M_25hvitd2_e" sboTerm="SBO:0000247" id="M_25hvitd2_e" name="25-Hydroxyvitamin D2" compartment="e" hasOnlySubstanceUnits="false" boundaryCondition="false" constant="false" fbc:charge="0" fbc:chemicalFormula="C28H44O2">
        <annotation>
          <rdf:RDF xmlns:rdf="http://www.w3.org/1999/02/22-rdf-syntax-ns#" xmlns:dcterms="http://purl.org/dc/terms/" xmlns:vCard="http://www.w3.org/2001/vcard-rdf/3.0#" xmlns:vCard4="http://www.w3.org/2006/vcard/ns#" xmlns:bqbiol="http://biomodels.net/biology-qualifiers/" xmlns:bqmodel="http://biomodels.net/model-qualifiers/">
            <rdf:Description rdf:about="#meta_M_25hvitd2_e">
              <bqbiol:is>
                <rdf:Bag>
                  <rdf:li rdf:resource="https://identifiers.org/bigg.metabolite/25hvitd2"/>
                  <rdf:li rdf:resource="https://identifiers.org/metanetx.chemical/MNXM4976"/>
                </rdf:Bag>
              </bqbiol:is>
            </rdf:Description>
          </rdf:RDF>
        </annotation>
      </species>
      <species metaid="meta_M_25hvitd2_m" sboTerm="SBO:0000247" id="M_25hvitd2_m" name="25-Hydroxyvitamin D2" compartment="m" hasOnlySubstanceUnits="false" boundaryCondition="false" constant="false" fbc:charge="0" fbc:chemicalFormula="C28H44O2">
        <annotation>
          <rdf:RDF xmlns:rdf="http://www.w3.org/1999/02/22-rdf-syntax-ns#" xmlns:dcterms="http://purl.org/dc/terms/" xmlns:vCard="http://www.w3.org/2001/vcard-rdf/3.0#" xmlns:vCard4="http://www.w3.org/2006/vcard/ns#" xmlns:bqbiol="http://biomodels.net/biology-qualifiers/" xmlns:bqmodel="http://biomodels.net/model-qualifiers/">
            <rdf:Description rdf:about="#meta_M_25hvitd2_m">
              <bqbiol:is>
                <rdf:Bag>
                  <rdf:li rdf:resource="https://identifiers.org/bigg.metabolite/25hvitd2"/>
                  <rdf:li rdf:resource="https://identifiers.org/metanetx.chemical/MNXM4976"/>
                </rdf:Bag>
              </bqbiol:is>
            </rdf:Description>
          </rdf:RDF>
        </annotation>
      </species>
      <species metaid="meta_M_5pmev_x" sboTerm="SBO:0000247" id="M_5pmev_x" name=" R  5 Phosphomevalonate C6H10O7P" compartment="x" hasOnlySubstanceUnits="false" boundaryCondition="false" constant="false" fbc:charge="-3" fbc:chemicalFormula="C6H10O7P">
        <annotation>
          <rdf:RDF xmlns:rdf="http://www.w3.org/1999/02/22-rdf-syntax-ns#" xmlns:dcterms="http://purl.org/dc/terms/" xmlns:vCard="http://www.w3.org/2001/vcard-rdf/3.0#" xmlns:vCard4="http://www.w3.org/2006/vcard/ns#" xmlns:bqbiol="http://biomodels.net/biology-qualifiers/" xmlns:bqmodel="http://biomodels.net/model-qualifiers/">
            <rdf:Description rdf:about="#meta_M_5pmev_x">
              <bqbiol:is>
                <rdf:Bag>
                  <rdf:li rdf:resource="https://identifiers.org/bigg.metabolite/5pmev"/>
                  <rdf:li rdf:resource="https://identifiers.org/biocyc/META:CPD-499"/>
                  <rdf:li rdf:resource="https://identifiers.org/chebi/CHEBI:10990"/>
                  <rdf:li rdf:resource="https://identifiers.org/chebi/CHEBI:333"/>
                  <rdf:li rdf:resource="https://identifiers.org/chebi/CHEBI:10991"/>
                  <rdf:li rdf:resource="https://identifiers.org/chebi/CHEBI:58146"/>
                  <rdf:li rdf:resource="https://identifiers.org/chebi/CHEBI:18675"/>
                  <rdf:li rdf:resource="https://identifiers.org/chebi/CHEBI:17436"/>
                  <rdf:li rdf:resource="https://identifiers.org/hmdb/HMDB01343"/>
                  <rdf:li rdf:resource="https://identifiers.org/inchi_key/OKZYCXHTTZZYSK-ZCFIWIBFSA-K"/>
                  <rdf:li rdf:resource="https://identifiers.org/kegg.compound/C01107"/>
                  <rdf:li rdf:resource="https://identifiers.org/lipidmaps/LMFA01050415"/>
                  <rdf:li rdf:resource="https://identifiers.org/metanetx.chemical/MNXM567"/>
                  <rdf:li rdf:resource="https://identifiers.org/sabiork/5389"/>
                  <rdf:li rdf:resource="https://identifiers.org/seed.compound/cpd00812"/>
                </rdf:Bag>
              </bqbiol:is>
            </rdf:Description>
          </rdf:RDF>
        </annotation>
      </species>
      <species metaid="meta_M_3mob_m" sboTerm="SBO:0000247" id="M_3mob_m" name="3-Methyl-2-oxobutanoate" compartment="m" hasOnlySubstanceUnits="false" boundaryCondition="false" constant="false" fbc:charge="-1" fbc:chemicalFormula="C5H7O3">
        <annotation>
          <rdf:RDF xmlns:rdf="http://www.w3.org/1999/02/22-rdf-syntax-ns#" xmlns:dcterms="http://purl.org/dc/terms/" xmlns:vCard="http://www.w3.org/2001/vcard-rdf/3.0#" xmlns:vCard4="http://www.w3.org/2006/vcard/ns#" xmlns:bqbiol="http://biomodels.net/biology-qualifiers/" xmlns:bqmodel="http://biomodels.net/model-qualifiers/">
            <rdf:Description rdf:about="#meta_M_3mob_m">
              <bqbiol:is>
                <rdf:Bag>
                  <rdf:li rdf:resource="https://identifiers.org/bigg.metabolite/3mob"/>
                  <rdf:li rdf:resource="https://identifiers.org/biocyc/META:2-KETO-ISOVALERATE"/>
                  <rdf:li rdf:resource="https://identifiers.org/chebi/CHEBI:11851"/>
                  <rdf:li rdf:resource="https://identifiers.org/chebi/CHEBI:43714"/>
                  <rdf:li rdf:resource="https://identifiers.org/chebi/CHEBI:132177"/>
                  <rdf:li rdf:resource="https://identifiers.org/chebi/CHEBI:20115"/>
                  <rdf:li rdf:resource="https://identifiers.org/chebi/CHEBI:1584"/>
                  <rdf:li rdf:resource="https://identifiers.org/chebi/CHEBI:16530"/>
                  <rdf:li rdf:resource="https://identifiers.org/envipath/650babc9-9d68-4b73-9332-11972ca26f7b/compound/dee66401-4b7f-4203-8ee3-fa61f1f45f03"/>
                  <rdf:li rdf:resource="https://identifiers.org/hmdb/HMDB04260"/>
                  <rdf:li rdf:resource="https://identifiers.org/hmdb/HMDB00019"/>
                  <rdf:li rdf:resource="https://identifiers.org/inchi_key/QHKABHOOEWYVLI-UHFFFAOYSA-M"/>
                  <rdf:li rdf:resource="https://identifiers.org/kegg.compound/C00141"/>
                  <rdf:li rdf:resource="https://identifiers.org/lipidmaps/LMFA01020274"/>
                  <rdf:li rdf:resource="https://identifiers.org/metanetx.chemical/MNXM238"/>
                  <rdf:li rdf:resource="https://identifiers.org/sabiork/1945"/>
                  <rdf:li rdf:resource="https://identifiers.org/seed.compound/cpd00123"/>
                </rdf:Bag>
              </bqbiol:is>
            </rdf:Description>
          </rdf:RDF>
        </annotation>
      </species>
      <species metaid="meta_M_5thf_c" sboTerm="SBO:0000247" id="M_5thf_c" name="Pentaglutamyl folate (THF)" compartment="c" hasOnlySubstanceUnits="false" boundaryCondition="false" constant="false" fbc:charge="-6" fbc:chemicalFormula="C39H45N11O18">
        <annotation>
          <rdf:RDF xmlns:rdf="http://www.w3.org/1999/02/22-rdf-syntax-ns#" xmlns:dcterms="http://purl.org/dc/terms/" xmlns:vCard="http://www.w3.org/2001/vcard-rdf/3.0#" xmlns:vCard4="http://www.w3.org/2006/vcard/ns#" xmlns:bqbiol="http://biomodels.net/biology-qualifiers/" xmlns:bqmodel="http://biomodels.net/model-qualifiers/">
            <rdf:Description rdf:about="#meta_M_5thf_c">
              <bqbiol:is>
                <rdf:Bag>
                  <rdf:li rdf:resource="https://identifiers.org/bigg.metabolite/5thf"/>
                  <rdf:li rdf:resource="https://identifiers.org/metanetx.chemical/MNXM3687"/>
                </rdf:Bag>
              </bqbiol:is>
            </rdf:Description>
          </rdf:RDF>
        </annotation>
      </species>
      <species metaid="meta_M_3mop_c" sboTerm="SBO:0000247" id="M_3mop_c" name="(S)-3-Methyl-2-oxopentanoate" compartment="c" hasOnlySubstanceUnits="false" boundaryCondition="false" constant="false" fbc:charge="-1" fbc:chemicalFormula="C6H9O3">
        <annotation>
          <rdf:RDF xmlns:rdf="http://www.w3.org/1999/02/22-rdf-syntax-ns#" xmlns:dcterms="http://purl.org/dc/terms/" xmlns:vCard="http://www.w3.org/2001/vcard-rdf/3.0#" xmlns:vCard4="http://www.w3.org/2006/vcard/ns#" xmlns:bqbiol="http://biomodels.net/biology-qualifiers/" xmlns:bqmodel="http://biomodels.net/model-qualifiers/">
            <rdf:Description rdf:about="#meta_M_3mop_c">
              <bqbiol:is>
                <rdf:Bag>
                  <rdf:li rdf:resource="https://identifiers.org/bigg.metabolite/3mop"/>
                  <rdf:li rdf:resource="https://identifiers.org/biocyc/META:2-KETO-3-METHYL-VALERATE"/>
                  <rdf:li rdf:resource="https://identifiers.org/chebi/CHEBI:18568"/>
                  <rdf:li rdf:resource="https://identifiers.org/chebi/CHEBI:401"/>
                  <rdf:li rdf:resource="https://identifiers.org/chebi/CHEBI:213"/>
                  <rdf:li rdf:resource="https://identifiers.org/chebi/CHEBI:18567"/>
                  <rdf:li rdf:resource="https://identifiers.org/chebi/CHEBI:35146"/>
                  <rdf:li rdf:resource="https://identifiers.org/chebi/CHEBI:18755"/>
                  <rdf:li rdf:resource="https://identifiers.org/chebi/CHEBI:11049"/>
                  <rdf:li rdf:resource="https://identifiers.org/chebi/CHEBI:10888"/>
                  <rdf:li rdf:resource="https://identifiers.org/chebi/CHEBI:15614"/>
                  <rdf:li rdf:resource="https://identifiers.org/inchi_key/JVQYSWDUAOAHFM-BYPYZUCNSA-M"/>
                  <rdf:li rdf:resource="https://identifiers.org/kegg.compound/C00671"/>
                  <rdf:li rdf:resource="https://identifiers.org/lipidmaps/LMFA01020275"/>
                  <rdf:li rdf:resource="https://identifiers.org/metanetx.chemical/MNXM439"/>
                  <rdf:li rdf:resource="https://identifiers.org/sabiork/5174"/>
                  <rdf:li rdf:resource="https://identifiers.org/seed.compound/cpd00508"/>
                </rdf:Bag>
              </bqbiol:is>
            </rdf:Description>
          </rdf:RDF>
        </annotation>
      </species>
      <species metaid="meta_M_5thf_e" sboTerm="SBO:0000247" id="M_5thf_e" name="Pentaglutamyl folate (THF)" compartment="e" hasOnlySubstanceUnits="false" boundaryCondition="false" constant="false" fbc:charge="-6" fbc:chemicalFormula="C39H45N11O18">
        <annotation>
          <rdf:RDF xmlns:rdf="http://www.w3.org/1999/02/22-rdf-syntax-ns#" xmlns:dcterms="http://purl.org/dc/terms/" xmlns:vCard="http://www.w3.org/2001/vcard-rdf/3.0#" xmlns:vCard4="http://www.w3.org/2006/vcard/ns#" xmlns:bqbiol="http://biomodels.net/biology-qualifiers/" xmlns:bqmodel="http://biomodels.net/model-qualifiers/">
            <rdf:Description rdf:about="#meta_M_5thf_e">
              <bqbiol:is>
                <rdf:Bag>
                  <rdf:li rdf:resource="https://identifiers.org/bigg.metabolite/5thf"/>
                  <rdf:li rdf:resource="https://identifiers.org/metanetx.chemical/MNXM3687"/>
                </rdf:Bag>
              </bqbiol:is>
            </rdf:Description>
          </rdf:RDF>
        </annotation>
      </species>
      <species metaid="meta_M_25hvitd3_m" sboTerm="SBO:0000247" id="M_25hvitd3_m" name="25-Hydroxyvitamin D3" compartment="m" hasOnlySubstanceUnits="false" boundaryCondition="false" constant="false" fbc:charge="0" fbc:chemicalFormula="C27H44O2">
        <annotation>
          <rdf:RDF xmlns:rdf="http://www.w3.org/1999/02/22-rdf-syntax-ns#" xmlns:dcterms="http://purl.org/dc/terms/" xmlns:vCard="http://www.w3.org/2001/vcard-rdf/3.0#" xmlns:vCard4="http://www.w3.org/2006/vcard/ns#" xmlns:bqbiol="http://biomodels.net/biology-qualifiers/" xmlns:bqmodel="http://biomodels.net/model-qualifiers/">
            <rdf:Description rdf:about="#meta_M_25hvitd3_m">
              <bqbiol:is>
                <rdf:Bag>
                  <rdf:li rdf:resource="https://identifiers.org/bigg.metabolite/25hvitd3"/>
                  <rdf:li rdf:resource="https://identifiers.org/metanetx.chemical/MNXM162388"/>
                </rdf:Bag>
              </bqbiol:is>
            </rdf:Description>
          </rdf:RDF>
        </annotation>
      </species>
      <species metaid="meta_M_3mop_m" sboTerm="SBO:0000247" id="M_3mop_m" name="(S)-3-Methyl-2-oxopentanoate" compartment="m" hasOnlySubstanceUnits="false" boundaryCondition="false" constant="false" fbc:charge="-1" fbc:chemicalFormula="C6H9O3">
        <annotation>
          <rdf:RDF xmlns:rdf="http://www.w3.org/1999/02/22-rdf-syntax-ns#" xmlns:dcterms="http://purl.org/dc/terms/" xmlns:vCard="http://www.w3.org/2001/vcard-rdf/3.0#" xmlns:vCard4="http://www.w3.org/2006/vcard/ns#" xmlns:bqbiol="http://biomodels.net/biology-qualifiers/" xmlns:bqmodel="http://biomodels.net/model-qualifiers/">
            <rdf:Description rdf:about="#meta_M_3mop_m">
              <bqbiol:is>
                <rdf:Bag>
                  <rdf:li rdf:resource="https://identifiers.org/bigg.metabolite/3mop"/>
                  <rdf:li rdf:resource="https://identifiers.org/biocyc/META:2-KETO-3-METHYL-VALERATE"/>
                  <rdf:li rdf:resource="https://identifiers.org/chebi/CHEBI:18568"/>
                  <rdf:li rdf:resource="https://identifiers.org/chebi/CHEBI:401"/>
                  <rdf:li rdf:resource="https://identifiers.org/chebi/CHEBI:213"/>
                  <rdf:li rdf:resource="https://identifiers.org/chebi/CHEBI:18567"/>
                  <rdf:li rdf:resource="https://identifiers.org/chebi/CHEBI:35146"/>
                  <rdf:li rdf:resource="https://identifiers.org/chebi/CHEBI:18755"/>
                  <rdf:li rdf:resource="https://identifiers.org/chebi/CHEBI:11049"/>
                  <rdf:li rdf:resource="https://identifiers.org/chebi/CHEBI:10888"/>
                  <rdf:li rdf:resource="https://identifiers.org/chebi/CHEBI:15614"/>
                  <rdf:li rdf:resource="https://identifiers.org/inchi_key/JVQYSWDUAOAHFM-BYPYZUCNSA-M"/>
                  <rdf:li rdf:resource="https://identifiers.org/kegg.compound/C00671"/>
                  <rdf:li rdf:resource="https://identifiers.org/lipidmaps/LMFA01020275"/>
                  <rdf:li rdf:resource="https://identifiers.org/metanetx.chemical/MNXM439"/>
                  <rdf:li rdf:resource="https://identifiers.org/sabiork/5174"/>
                  <rdf:li rdf:resource="https://identifiers.org/seed.compound/cpd00508"/>
                </rdf:Bag>
              </bqbiol:is>
            </rdf:Description>
          </rdf:RDF>
        </annotation>
      </species>
      <species metaid="meta_M_5thf_l" sboTerm="SBO:0000247" id="M_5thf_l" name="Pentaglutamyl folate (THF)" compartment="l" hasOnlySubstanceUnits="false" boundaryCondition="false" constant="false" fbc:charge="-6" fbc:chemicalFormula="C39H45N11O18">
        <annotation>
          <rdf:RDF xmlns:rdf="http://www.w3.org/1999/02/22-rdf-syntax-ns#" xmlns:dcterms="http://purl.org/dc/terms/" xmlns:vCard="http://www.w3.org/2001/vcard-rdf/3.0#" xmlns:vCard4="http://www.w3.org/2006/vcard/ns#" xmlns:bqbiol="http://biomodels.net/biology-qualifiers/" xmlns:bqmodel="http://biomodels.net/model-qualifiers/">
            <rdf:Description rdf:about="#meta_M_5thf_l">
              <bqbiol:is>
                <rdf:Bag>
                  <rdf:li rdf:resource="https://identifiers.org/bigg.metabolite/5thf"/>
                  <rdf:li rdf:resource="https://identifiers.org/metanetx.chemical/MNXM3687"/>
                </rdf:Bag>
              </bqbiol:is>
            </rdf:Description>
          </rdf:RDF>
        </annotation>
      </species>
      <species metaid="meta_M_3mox4hoxm_c" sboTerm="SBO:0000247" id="M_3mox4hoxm_c" name="3-Methoxy-4-hydroxymandelate" compartment="c" hasOnlySubstanceUnits="false" boundaryCondition="false" constant="false" fbc:charge="-1" fbc:chemicalFormula="C9H9O5">
        <annotation>
          <rdf:RDF xmlns:rdf="http://www.w3.org/1999/02/22-rdf-syntax-ns#" xmlns:dcterms="http://purl.org/dc/terms/" xmlns:vCard="http://www.w3.org/2001/vcard-rdf/3.0#" xmlns:vCard4="http://www.w3.org/2006/vcard/ns#" xmlns:bqbiol="http://biomodels.net/biology-qualifiers/" xmlns:bqmodel="http://biomodels.net/model-qualifiers/">
            <rdf:Description rdf:about="#meta_M_3mox4hoxm_c">
              <bqbiol:is>
                <rdf:Bag>
                  <rdf:li rdf:resource="https://identifiers.org/bigg.metabolite/3mox4hoxm"/>
                  <rdf:li rdf:resource="https://identifiers.org/metanetx.chemical/MNXM163196"/>
                </rdf:Bag>
              </bqbiol:is>
            </rdf:Description>
          </rdf:RDF>
        </annotation>
      </species>
      <species metaid="meta_M_2amac_c" sboTerm="SBO:0000247" id="M_2amac_c" name="2-Aminoacrylate" compartment="c" hasOnlySubstanceUnits="false" boundaryCondition="false" constant="false" fbc:charge="0" fbc:chemicalFormula="C3H5NO2">
        <annotation>
          <rdf:RDF xmlns:rdf="http://www.w3.org/1999/02/22-rdf-syntax-ns#" xmlns:dcterms="http://purl.org/dc/terms/" xmlns:vCard="http://www.w3.org/2001/vcard-rdf/3.0#" xmlns:vCard4="http://www.w3.org/2006/vcard/ns#" xmlns:bqbiol="http://biomodels.net/biology-qualifiers/" xmlns:bqmodel="http://biomodels.net/model-qualifiers/">
            <rdf:Description rdf:about="#meta_M_2amac_c">
              <bqbiol:is>
                <rdf:Bag>
                  <rdf:li rdf:resource="https://identifiers.org/bigg.metabolite/2amac"/>
                  <rdf:li rdf:resource="https://identifiers.org/biocyc/META:2-AMINOACRYLATE"/>
                  <rdf:li rdf:resource="https://identifiers.org/chebi/CHEBI:11518"/>
                  <rdf:li rdf:resource="https://identifiers.org/chebi/CHEBI:23590"/>
                  <rdf:li rdf:resource="https://identifiers.org/chebi/CHEBI:1013"/>
                  <rdf:li rdf:resource="https://identifiers.org/chebi/CHEBI:17123"/>
                  <rdf:li rdf:resource="https://identifiers.org/chebi/CHEBI:76608"/>
                  <rdf:li rdf:resource="https://identifiers.org/chebi/CHEBI:41996"/>
                  <rdf:li rdf:resource="https://identifiers.org/chebi/CHEBI:76565"/>
                  <rdf:li rdf:resource="https://identifiers.org/chebi/CHEBI:58020"/>
                  <rdf:li rdf:resource="https://identifiers.org/hmdb/HMDB03609"/>
                  <rdf:li rdf:resource="https://identifiers.org/hmdb/HMDB06356"/>
                  <rdf:li rdf:resource="https://identifiers.org/inchi_key/UQBOJOOOTLPNST-UHFFFAOYSA-N"/>
                  <rdf:li rdf:resource="https://identifiers.org/kegg.compound/C02218"/>
                  <rdf:li rdf:resource="https://identifiers.org/metanetx.chemical/MNXM3414"/>
                  <rdf:li rdf:resource="https://identifiers.org/seed.compound/cpd01495"/>
                </rdf:Bag>
              </bqbiol:is>
            </rdf:Description>
          </rdf:RDF>
        </annotation>
      </species>
      <species metaid="meta_M_5thf_m" sboTerm="SBO:0000247" id="M_5thf_m" name="Pentaglutamyl folate (THF)" compartment="m" hasOnlySubstanceUnits="false" boundaryCondition="false" constant="false" fbc:charge="-6" fbc:chemicalFormula="C39H45N11O18">
        <annotation>
          <rdf:RDF xmlns:rdf="http://www.w3.org/1999/02/22-rdf-syntax-ns#" xmlns:dcterms="http://purl.org/dc/terms/" xmlns:vCard="http://www.w3.org/2001/vcard-rdf/3.0#" xmlns:vCard4="http://www.w3.org/2006/vcard/ns#" xmlns:bqbiol="http://biomodels.net/biology-qualifiers/" xmlns:bqmodel="http://biomodels.net/model-qualifiers/">
            <rdf:Description rdf:about="#meta_M_5thf_m">
              <bqbiol:is>
                <rdf:Bag>
                  <rdf:li rdf:resource="https://identifiers.org/bigg.metabolite/5thf"/>
                  <rdf:li rdf:resource="https://identifiers.org/metanetx.chemical/MNXM3687"/>
                </rdf:Bag>
              </bqbiol:is>
            </rdf:Description>
          </rdf:RDF>
        </annotation>
      </species>
      <species metaid="meta_M_2aobut_m" sboTerm="SBO:0000247" id="M_2aobut_m" name="L-2-Amino-3-oxobutanoate" compartment="m" hasOnlySubstanceUnits="false" boundaryCondition="false" constant="false" fbc:charge="0" fbc:chemicalFormula="C4H7NO3">
        <annotation>
          <rdf:RDF xmlns:rdf="http://www.w3.org/1999/02/22-rdf-syntax-ns#" xmlns:dcterms="http://purl.org/dc/terms/" xmlns:vCard="http://www.w3.org/2001/vcard-rdf/3.0#" xmlns:vCard4="http://www.w3.org/2006/vcard/ns#" xmlns:bqbiol="http://biomodels.net/biology-qualifiers/" xmlns:bqmodel="http://biomodels.net/model-qualifiers/">
            <rdf:Description rdf:about="#meta_M_2aobut_m">
              <bqbiol:is>
                <rdf:Bag>
                  <rdf:li rdf:resource="https://identifiers.org/bigg.metabolite/2aobut"/>
                  <rdf:li rdf:resource="https://identifiers.org/biocyc/META:AMINO-OXOBUT"/>
                  <rdf:li rdf:resource="https://identifiers.org/chebi/CHEBI:6156"/>
                  <rdf:li rdf:resource="https://identifiers.org/chebi/CHEBI:78948"/>
                  <rdf:li rdf:resource="https://identifiers.org/chebi/CHEBI:35229"/>
                  <rdf:li rdf:resource="https://identifiers.org/chebi/CHEBI:40668"/>
                  <rdf:li rdf:resource="https://identifiers.org/chebi/CHEBI:21195"/>
                  <rdf:li rdf:resource="https://identifiers.org/chebi/CHEBI:13048"/>
                  <rdf:li rdf:resource="https://identifiers.org/chebi/CHEBI:40673"/>
                  <rdf:li rdf:resource="https://identifiers.org/chebi/CHEBI:16944"/>
                  <rdf:li rdf:resource="https://identifiers.org/hmdb/HMDB06454"/>
                  <rdf:li rdf:resource="https://identifiers.org/inchi_key/SAUCHDKDCUROAO-VKHMYHEASA-N"/>
                  <rdf:li rdf:resource="https://identifiers.org/kegg.compound/C03508"/>
                  <rdf:li rdf:resource="https://identifiers.org/lipidmaps/LMFA01060172"/>
                  <rdf:li rdf:resource="https://identifiers.org/metanetx.chemical/MNXM114087"/>
                  <rdf:li rdf:resource="https://identifiers.org/reactome.compound/6798652"/>
                  <rdf:li rdf:resource="https://identifiers.org/sabiork/6672"/>
                  <rdf:li rdf:resource="https://identifiers.org/seed.compound/cpd02211"/>
                </rdf:Bag>
              </bqbiol:is>
            </rdf:Description>
          </rdf:RDF>
        </annotation>
      </species>
      <species metaid="meta_M_6a2ohxnt_x" sboTerm="SBO:0000247" id="M_6a2ohxnt_x" name="6-Amino-2-oxohexanoate" compartment="x" hasOnlySubstanceUnits="false" boundaryCondition="false" constant="false" fbc:charge="0" fbc:chemicalFormula="C6H11NO3">
        <annotation>
          <rdf:RDF xmlns:rdf="http://www.w3.org/1999/02/22-rdf-syntax-ns#" xmlns:dcterms="http://purl.org/dc/terms/" xmlns:vCard="http://www.w3.org/2001/vcard-rdf/3.0#" xmlns:vCard4="http://www.w3.org/2006/vcard/ns#" xmlns:bqbiol="http://biomodels.net/biology-qualifiers/" xmlns:bqmodel="http://biomodels.net/model-qualifiers/">
            <rdf:Description rdf:about="#meta_M_6a2ohxnt_x">
              <bqbiol:is>
                <rdf:Bag>
                  <rdf:li rdf:resource="https://identifiers.org/bigg.metabolite/6a2ohxnt"/>
                  <rdf:li rdf:resource="https://identifiers.org/biocyc/META:2-KETO-6-AMINO-CAPROATE"/>
                  <rdf:li rdf:resource="https://identifiers.org/chebi/CHEBI:12205"/>
                  <rdf:li rdf:resource="https://identifiers.org/chebi/CHEBI:58183"/>
                  <rdf:li rdf:resource="https://identifiers.org/chebi/CHEBI:2170"/>
                  <rdf:li rdf:resource="https://identifiers.org/chebi/CHEBI:20701"/>
                  <rdf:li rdf:resource="https://identifiers.org/chebi/CHEBI:17534"/>
                  <rdf:li rdf:resource="https://identifiers.org/hmdb/HMDB12151"/>
                  <rdf:li rdf:resource="https://identifiers.org/inchi_key/GWENQMVPLJAMAE-UHFFFAOYSA-N"/>
                  <rdf:li rdf:resource="https://identifiers.org/kegg.compound/C03239"/>
                  <rdf:li rdf:resource="https://identifiers.org/metanetx.chemical/MNXM916"/>
                  <rdf:li rdf:resource="https://identifiers.org/sabiork/6500"/>
                  <rdf:li rdf:resource="https://identifiers.org/seed.compound/cpd02074"/>
                </rdf:Bag>
              </bqbiol:is>
            </rdf:Description>
          </rdf:RDF>
        </annotation>
      </species>
      <species metaid="meta_M_6dhf_c" sboTerm="SBO:0000247" id="M_6dhf_c" name="Haxglutamyl folate (DHF)" compartment="c" hasOnlySubstanceUnits="false" boundaryCondition="false" constant="false" fbc:charge="-7" fbc:chemicalFormula="C44H49N12O21">
        <annotation>
          <rdf:RDF xmlns:rdf="http://www.w3.org/1999/02/22-rdf-syntax-ns#" xmlns:dcterms="http://purl.org/dc/terms/" xmlns:vCard="http://www.w3.org/2001/vcard-rdf/3.0#" xmlns:vCard4="http://www.w3.org/2006/vcard/ns#" xmlns:bqbiol="http://biomodels.net/biology-qualifiers/" xmlns:bqmodel="http://biomodels.net/model-qualifiers/">
            <rdf:Description rdf:about="#meta_M_6dhf_c">
              <bqbiol:is>
                <rdf:Bag>
                  <rdf:li rdf:resource="https://identifiers.org/bigg.metabolite/6dhf"/>
                  <rdf:li rdf:resource="https://identifiers.org/metanetx.chemical/MNXM3615"/>
                </rdf:Bag>
              </bqbiol:is>
            </rdf:Description>
          </rdf:RDF>
        </annotation>
      </species>
      <species metaid="meta_M_6dhf_e" sboTerm="SBO:0000247" id="M_6dhf_e" name="Haxglutamyl folate (DHF)" compartment="e" hasOnlySubstanceUnits="false" boundaryCondition="false" constant="false" fbc:charge="-7" fbc:chemicalFormula="C44H49N12O21">
        <annotation>
          <rdf:RDF xmlns:rdf="http://www.w3.org/1999/02/22-rdf-syntax-ns#" xmlns:dcterms="http://purl.org/dc/terms/" xmlns:vCard="http://www.w3.org/2001/vcard-rdf/3.0#" xmlns:vCard4="http://www.w3.org/2006/vcard/ns#" xmlns:bqbiol="http://biomodels.net/biology-qualifiers/" xmlns:bqmodel="http://biomodels.net/model-qualifiers/">
            <rdf:Description rdf:about="#meta_M_6dhf_e">
              <bqbiol:is>
                <rdf:Bag>
                  <rdf:li rdf:resource="https://identifiers.org/bigg.metabolite/6dhf"/>
                  <rdf:li rdf:resource="https://identifiers.org/metanetx.chemical/MNXM3615"/>
                </rdf:Bag>
              </bqbiol:is>
            </rdf:Description>
          </rdf:RDF>
        </annotation>
      </species>
      <species metaid="meta_M_6dhf_l" sboTerm="SBO:0000247" id="M_6dhf_l" name="Haxglutamyl folate (DHF)" compartment="l" hasOnlySubstanceUnits="false" boundaryCondition="false" constant="false" fbc:charge="-7" fbc:chemicalFormula="C44H49N12O21">
        <annotation>
          <rdf:RDF xmlns:rdf="http://www.w3.org/1999/02/22-rdf-syntax-ns#" xmlns:dcterms="http://purl.org/dc/terms/" xmlns:vCard="http://www.w3.org/2001/vcard-rdf/3.0#" xmlns:vCard4="http://www.w3.org/2006/vcard/ns#" xmlns:bqbiol="http://biomodels.net/biology-qualifiers/" xmlns:bqmodel="http://biomodels.net/model-qualifiers/">
            <rdf:Description rdf:about="#meta_M_6dhf_l">
              <bqbiol:is>
                <rdf:Bag>
                  <rdf:li rdf:resource="https://identifiers.org/bigg.metabolite/6dhf"/>
                  <rdf:li rdf:resource="https://identifiers.org/metanetx.chemical/MNXM3615"/>
                </rdf:Bag>
              </bqbiol:is>
            </rdf:Description>
          </rdf:RDF>
        </annotation>
      </species>
      <species metaid="meta_M_6dhf_m" sboTerm="SBO:0000247" id="M_6dhf_m" name="Haxglutamyl folate (DHF)" compartment="m" hasOnlySubstanceUnits="false" boundaryCondition="false" constant="false" fbc:charge="-7" fbc:chemicalFormula="C44H49N12O21">
        <annotation>
          <rdf:RDF xmlns:rdf="http://www.w3.org/1999/02/22-rdf-syntax-ns#" xmlns:dcterms="http://purl.org/dc/terms/" xmlns:vCard="http://www.w3.org/2001/vcard-rdf/3.0#" xmlns:vCard4="http://www.w3.org/2006/vcard/ns#" xmlns:bqbiol="http://biomodels.net/biology-qualifiers/" xmlns:bqmodel="http://biomodels.net/model-qualifiers/">
            <rdf:Description rdf:about="#meta_M_6dhf_m">
              <bqbiol:is>
                <rdf:Bag>
                  <rdf:li rdf:resource="https://identifiers.org/bigg.metabolite/6dhf"/>
                  <rdf:li rdf:resource="https://identifiers.org/metanetx.chemical/MNXM3615"/>
                </rdf:Bag>
              </bqbiol:is>
            </rdf:Description>
          </rdf:RDF>
        </annotation>
      </species>
      <species metaid="meta_M_3pg_c" sboTerm="SBO:0000247" id="M_3pg_c" name="3-Phospho-D-glycerate" compartment="c" hasOnlySubstanceUnits="false" boundaryCondition="false" constant="false" fbc:charge="-3" fbc:chemicalFormula="C3H4O7P">
        <annotation>
          <rdf:RDF xmlns:rdf="http://www.w3.org/1999/02/22-rdf-syntax-ns#" xmlns:dcterms="http://purl.org/dc/terms/" xmlns:vCard="http://www.w3.org/2001/vcard-rdf/3.0#" xmlns:vCard4="http://www.w3.org/2006/vcard/ns#" xmlns:bqbiol="http://biomodels.net/biology-qualifiers/" xmlns:bqmodel="http://biomodels.net/model-qualifiers/">
            <rdf:Description rdf:about="#meta_M_3pg_c">
              <bqbiol:is>
                <rdf:Bag>
                  <rdf:li rdf:resource="https://identifiers.org/bigg.metabolite/3pg"/>
                  <rdf:li rdf:resource="https://identifiers.org/biocyc/META:G3P"/>
                  <rdf:li rdf:resource="https://identifiers.org/chebi/CHEBI:11879"/>
                  <rdf:li rdf:resource="https://identifiers.org/chebi/CHEBI:11880"/>
                  <rdf:li rdf:resource="https://identifiers.org/chebi/CHEBI:17794"/>
                  <rdf:li rdf:resource="https://identifiers.org/chebi/CHEBI:21029"/>
                  <rdf:li rdf:resource="https://identifiers.org/chebi/CHEBI:1657"/>
                  <rdf:li rdf:resource="https://identifiers.org/chebi/CHEBI:58272"/>
                  <rdf:li rdf:resource="https://identifiers.org/chebi/CHEBI:12987"/>
                  <rdf:li rdf:resource="https://identifiers.org/hmdb/HMDB60180"/>
                  <rdf:li rdf:resource="https://identifiers.org/inchi_key/OSJPPGNTCRNQQC-UWTATZPHSA-K"/>
                  <rdf:li rdf:resource="https://identifiers.org/kegg.compound/C00197"/>
                  <rdf:li rdf:resource="https://identifiers.org/metanetx.chemical/MNXM126"/>
                  <rdf:li rdf:resource="https://identifiers.org/reactome.compound/6799493"/>
                  <rdf:li rdf:resource="https://identifiers.org/reactome.compound/29728"/>
                  <rdf:li rdf:resource="https://identifiers.org/sabiork/21216"/>
                  <rdf:li rdf:resource="https://identifiers.org/seed.compound/cpd00169"/>
                </rdf:Bag>
              </bqbiol:is>
            </rdf:Description>
          </rdf:RDF>
        </annotation>
      </species>
      <species metaid="meta_M_3php_c" sboTerm="SBO:0000247" id="M_3php_c" name="3-Phosphohydroxypyruvate" compartment="c" hasOnlySubstanceUnits="false" boundaryCondition="false" constant="false" fbc:charge="-3" fbc:chemicalFormula="C3H2O7P">
        <annotation>
          <rdf:RDF xmlns:rdf="http://www.w3.org/1999/02/22-rdf-syntax-ns#" xmlns:dcterms="http://purl.org/dc/terms/" xmlns:vCard="http://www.w3.org/2001/vcard-rdf/3.0#" xmlns:vCard4="http://www.w3.org/2006/vcard/ns#" xmlns:bqbiol="http://biomodels.net/biology-qualifiers/" xmlns:bqmodel="http://biomodels.net/model-qualifiers/">
            <rdf:Description rdf:about="#meta_M_3php_c">
              <bqbiol:is>
                <rdf:Bag>
                  <rdf:li rdf:resource="https://identifiers.org/bigg.metabolite/3php"/>
                  <rdf:li rdf:resource="https://identifiers.org/biocyc/META:3-P-HYDROXYPYRUVATE"/>
                  <rdf:li rdf:resource="https://identifiers.org/chebi/CHEBI:11883"/>
                  <rdf:li rdf:resource="https://identifiers.org/chebi/CHEBI:11884"/>
                  <rdf:li rdf:resource="https://identifiers.org/chebi/CHEBI:18110"/>
                  <rdf:li rdf:resource="https://identifiers.org/chebi/CHEBI:1661"/>
                  <rdf:li rdf:resource="https://identifiers.org/chebi/CHEBI:20192"/>
                  <rdf:li rdf:resource="https://identifiers.org/chebi/CHEBI:20191"/>
                  <rdf:li rdf:resource="https://identifiers.org/chebi/CHEBI:30933"/>
                  <rdf:li rdf:resource="https://identifiers.org/hmdb/HMDB60175"/>
                  <rdf:li rdf:resource="https://identifiers.org/hmdb/HMDB01024"/>
                  <rdf:li rdf:resource="https://identifiers.org/inchi_key/LFLUCDOSQPJJBE-UHFFFAOYSA-K"/>
                  <rdf:li rdf:resource="https://identifiers.org/kegg.compound/C03232"/>
                  <rdf:li rdf:resource="https://identifiers.org/metanetx.chemical/MNXM541"/>
                  <rdf:li rdf:resource="https://identifiers.org/reactome.compound/977329"/>
                  <rdf:li rdf:resource="https://identifiers.org/sabiork/2712"/>
                  <rdf:li rdf:resource="https://identifiers.org/seed.compound/cpd02069"/>
                </rdf:Bag>
              </bqbiol:is>
            </rdf:Description>
          </rdf:RDF>
        </annotation>
      </species>
      <species metaid="meta_M_3sala_c" sboTerm="SBO:0000247" id="M_3sala_c" name="3-Sulfino-L-alanine" compartment="c" hasOnlySubstanceUnits="false" boundaryCondition="false" constant="false" fbc:charge="-2" fbc:chemicalFormula="C3H5NO4S">
        <annotation>
          <rdf:RDF xmlns:rdf="http://www.w3.org/1999/02/22-rdf-syntax-ns#" xmlns:dcterms="http://purl.org/dc/terms/" xmlns:vCard="http://www.w3.org/2001/vcard-rdf/3.0#" xmlns:vCard4="http://www.w3.org/2006/vcard/ns#" xmlns:bqbiol="http://biomodels.net/biology-qualifiers/" xmlns:bqmodel="http://biomodels.net/model-qualifiers/">
            <rdf:Description rdf:about="#meta_M_3sala_c">
              <bqbiol:is>
                <rdf:Bag>
                  <rdf:li rdf:resource="https://identifiers.org/bigg.metabolite/3sala"/>
                  <rdf:li rdf:resource="https://identifiers.org/biocyc/META:3-SULFINOALANINE"/>
                  <rdf:li rdf:resource="https://identifiers.org/chebi/CHEBI:61085"/>
                  <rdf:li rdf:resource="https://identifiers.org/chebi/CHEBI:16345"/>
                  <rdf:li rdf:resource="https://identifiers.org/chebi/CHEBI:41721"/>
                  <rdf:li rdf:resource="https://identifiers.org/chebi/CHEBI:21271"/>
                  <rdf:li rdf:resource="https://identifiers.org/chebi/CHEBI:11888"/>
                  <rdf:li rdf:resource="https://identifiers.org/chebi/CHEBI:41618"/>
                  <rdf:li rdf:resource="https://identifiers.org/chebi/CHEBI:8973"/>
                  <rdf:li rdf:resource="https://identifiers.org/chebi/CHEBI:1664"/>
                  <rdf:li rdf:resource="https://identifiers.org/chebi/CHEBI:224037"/>
                  <rdf:li rdf:resource="https://identifiers.org/chebi/CHEBI:11889"/>
                  <rdf:li rdf:resource="https://identifiers.org/envipath/650babc9-9d68-4b73-9332-11972ca26f7b/compound/aa80c146-8c4c-4ce4-9276-0d8d56942369"/>
                  <rdf:li rdf:resource="https://identifiers.org/hmdb/HMDB00996"/>
                  <rdf:li rdf:resource="https://identifiers.org/hmdb/HMDB60179"/>
                  <rdf:li rdf:resource="https://identifiers.org/inchi_key/ADVPTQAUNPRNPO-REOHCLBHSA-M"/>
                  <rdf:li rdf:resource="https://identifiers.org/kegg.compound/C00606"/>
                  <rdf:li rdf:resource="https://identifiers.org/metanetx.chemical/MNXM498"/>
                  <rdf:li rdf:resource="https://identifiers.org/reactome.compound/1614519"/>
                  <rdf:li rdf:resource="https://identifiers.org/sabiork/5155"/>
                  <rdf:li rdf:resource="https://identifiers.org/seed.compound/cpd00467"/>
                </rdf:Bag>
              </bqbiol:is>
            </rdf:Description>
          </rdf:RDF>
        </annotation>
      </species>
      <species metaid="meta_M_3sala_m" sboTerm="SBO:0000247" id="M_3sala_m" name="3-Sulfino-L-alanine" compartment="m" hasOnlySubstanceUnits="false" boundaryCondition="false" constant="false" fbc:charge="-2" fbc:chemicalFormula="C3H5NO4S">
        <annotation>
          <rdf:RDF xmlns:rdf="http://www.w3.org/1999/02/22-rdf-syntax-ns#" xmlns:dcterms="http://purl.org/dc/terms/" xmlns:vCard="http://www.w3.org/2001/vcard-rdf/3.0#" xmlns:vCard4="http://www.w3.org/2006/vcard/ns#" xmlns:bqbiol="http://biomodels.net/biology-qualifiers/" xmlns:bqmodel="http://biomodels.net/model-qualifiers/">
            <rdf:Description rdf:about="#meta_M_3sala_m">
              <bqbiol:is>
                <rdf:Bag>
                  <rdf:li rdf:resource="https://identifiers.org/bigg.metabolite/3sala"/>
                  <rdf:li rdf:resource="https://identifiers.org/biocyc/META:3-SULFINOALANINE"/>
                  <rdf:li rdf:resource="https://identifiers.org/chebi/CHEBI:61085"/>
                  <rdf:li rdf:resource="https://identifiers.org/chebi/CHEBI:16345"/>
                  <rdf:li rdf:resource="https://identifiers.org/chebi/CHEBI:41721"/>
                  <rdf:li rdf:resource="https://identifiers.org/chebi/CHEBI:21271"/>
                  <rdf:li rdf:resource="https://identifiers.org/chebi/CHEBI:11888"/>
                  <rdf:li rdf:resource="https://identifiers.org/chebi/CHEBI:41618"/>
                  <rdf:li rdf:resource="https://identifiers.org/chebi/CHEBI:8973"/>
                  <rdf:li rdf:resource="https://identifiers.org/chebi/CHEBI:1664"/>
                  <rdf:li rdf:resource="https://identifiers.org/chebi/CHEBI:224037"/>
                  <rdf:li rdf:resource="https://identifiers.org/chebi/CHEBI:11889"/>
                  <rdf:li rdf:resource="https://identifiers.org/envipath/650babc9-9d68-4b73-9332-11972ca26f7b/compound/aa80c146-8c4c-4ce4-9276-0d8d56942369"/>
                  <rdf:li rdf:resource="https://identifiers.org/hmdb/HMDB00996"/>
                  <rdf:li rdf:resource="https://identifiers.org/hmdb/HMDB60179"/>
                  <rdf:li rdf:resource="https://identifiers.org/inchi_key/ADVPTQAUNPRNPO-REOHCLBHSA-M"/>
                  <rdf:li rdf:resource="https://identifiers.org/kegg.compound/C00606"/>
                  <rdf:li rdf:resource="https://identifiers.org/metanetx.chemical/MNXM498"/>
                  <rdf:li rdf:resource="https://identifiers.org/reactome.compound/1614519"/>
                  <rdf:li rdf:resource="https://identifiers.org/sabiork/5155"/>
                  <rdf:li rdf:resource="https://identifiers.org/seed.compound/cpd00467"/>
                </rdf:Bag>
              </bqbiol:is>
            </rdf:Description>
          </rdf:RDF>
        </annotation>
      </species>
      <species metaid="meta_M_3snpyr_c" sboTerm="SBO:0000247" id="M_3snpyr_c" name="3-Sulfinopyruvate" compartment="c" hasOnlySubstanceUnits="false" boundaryCondition="false" constant="false" fbc:charge="-2" fbc:chemicalFormula="C3H2O5S">
        <annotation>
          <rdf:RDF xmlns:rdf="http://www.w3.org/1999/02/22-rdf-syntax-ns#" xmlns:dcterms="http://purl.org/dc/terms/" xmlns:vCard="http://www.w3.org/2001/vcard-rdf/3.0#" xmlns:vCard4="http://www.w3.org/2006/vcard/ns#" xmlns:bqbiol="http://biomodels.net/biology-qualifiers/" xmlns:bqmodel="http://biomodels.net/model-qualifiers/">
            <rdf:Description rdf:about="#meta_M_3snpyr_c">
              <bqbiol:is>
                <rdf:Bag>
                  <rdf:li rdf:resource="https://identifiers.org/bigg.metabolite/3snpyr"/>
                  <rdf:li rdf:resource="https://identifiers.org/metanetx.chemical/MNXM162632"/>
                </rdf:Bag>
              </bqbiol:is>
            </rdf:Description>
          </rdf:RDF>
        </annotation>
      </species>
      <species metaid="meta_M_2dr1p_c" sboTerm="SBO:0000247" id="M_2dr1p_c" name="2-Deoxy-D-ribose 1-phosphate" compartment="c" hasOnlySubstanceUnits="false" boundaryCondition="false" constant="false" fbc:charge="-2" fbc:chemicalFormula="C5H9O7P">
        <annotation>
          <rdf:RDF xmlns:rdf="http://www.w3.org/1999/02/22-rdf-syntax-ns#" xmlns:dcterms="http://purl.org/dc/terms/" xmlns:vCard="http://www.w3.org/2001/vcard-rdf/3.0#" xmlns:vCard4="http://www.w3.org/2006/vcard/ns#" xmlns:bqbiol="http://biomodels.net/biology-qualifiers/" xmlns:bqmodel="http://biomodels.net/model-qualifiers/">
            <rdf:Description rdf:about="#meta_M_2dr1p_c">
              <bqbiol:is>
                <rdf:Bag>
                  <rdf:li rdf:resource="https://identifiers.org/bigg.metabolite/2dr1p"/>
                  <rdf:li rdf:resource="https://identifiers.org/biocyc/META:DEOXY-D-RIBOSE-1-PHOSPHATE"/>
                  <rdf:li rdf:resource="https://identifiers.org/chebi/CHEBI:28542"/>
                  <rdf:li rdf:resource="https://identifiers.org/chebi/CHEBI:1081"/>
                  <rdf:li rdf:resource="https://identifiers.org/chebi/CHEBI:11563"/>
                  <rdf:li rdf:resource="https://identifiers.org/chebi/CHEBI:19558"/>
                  <rdf:li rdf:resource="https://identifiers.org/chebi/CHEBI:58576"/>
                  <rdf:li rdf:resource="https://identifiers.org/chebi/CHEBI:57259"/>
                  <rdf:li rdf:resource="https://identifiers.org/hmdb/HMDB01351"/>
                  <rdf:li rdf:resource="https://identifiers.org/inchi_key/KBDKAJNTYKVSEK-VPENINKCSA-L"/>
                  <rdf:li rdf:resource="https://identifiers.org/kegg.compound/C00672"/>
                  <rdf:li rdf:resource="https://identifiers.org/metanetx.chemical/MNXM789"/>
                  <rdf:li rdf:resource="https://identifiers.org/reactome.compound/112032"/>
                  <rdf:li rdf:resource="https://identifiers.org/sabiork/1345"/>
                  <rdf:li rdf:resource="https://identifiers.org/seed.compound/cpd00509"/>
                  <rdf:li rdf:resource="https://identifiers.org/seed.compound/cpd26845"/>
                </rdf:Bag>
              </bqbiol:is>
            </rdf:Description>
          </rdf:RDF>
        </annotation>
      </species>
      <species metaid="meta_M_6pgc_c" sboTerm="SBO:0000247" id="M_6pgc_c" name="6-Phospho-D-gluconate" compartment="c" hasOnlySubstanceUnits="false" boundaryCondition="false" constant="false" fbc:charge="-3" fbc:chemicalFormula="C6H10O10P">
        <annotation>
          <rdf:RDF xmlns:rdf="http://www.w3.org/1999/02/22-rdf-syntax-ns#" xmlns:dcterms="http://purl.org/dc/terms/" xmlns:vCard="http://www.w3.org/2001/vcard-rdf/3.0#" xmlns:vCard4="http://www.w3.org/2006/vcard/ns#" xmlns:bqbiol="http://biomodels.net/biology-qualifiers/" xmlns:bqmodel="http://biomodels.net/model-qualifiers/">
            <rdf:Description rdf:about="#meta_M_6pgc_c">
              <bqbiol:is>
                <rdf:Bag>
                  <rdf:li rdf:resource="https://identifiers.org/bigg.metabolite/6pgc"/>
                  <rdf:li rdf:resource="https://identifiers.org/biocyc/META:CPD-2961"/>
                  <rdf:li rdf:resource="https://identifiers.org/chebi/CHEBI:33851"/>
                  <rdf:li rdf:resource="https://identifiers.org/chebi/CHEBI:2231"/>
                  <rdf:li rdf:resource="https://identifiers.org/chebi/CHEBI:16863"/>
                  <rdf:li rdf:resource="https://identifiers.org/chebi/CHEBI:40282"/>
                  <rdf:li rdf:resource="https://identifiers.org/chebi/CHEBI:12232"/>
                  <rdf:li rdf:resource="https://identifiers.org/chebi/CHEBI:48928"/>
                  <rdf:li rdf:resource="https://identifiers.org/chebi/CHEBI:58759"/>
                  <rdf:li rdf:resource="https://identifiers.org/hmdb/HMDB01316"/>
                  <rdf:li rdf:resource="https://identifiers.org/hmdb/HMDB62800"/>
                  <rdf:li rdf:resource="https://identifiers.org/inchi_key/BIRSGZKFKXLSJQ-SQOUGZDYSA-K"/>
                  <rdf:li rdf:resource="https://identifiers.org/kegg.compound/C00345"/>
                  <rdf:li rdf:resource="https://identifiers.org/metanetx.chemical/MNXM325"/>
                  <rdf:li rdf:resource="https://identifiers.org/reactome.compound/29996"/>
                  <rdf:li rdf:resource="https://identifiers.org/sabiork/22801"/>
                  <rdf:li rdf:resource="https://identifiers.org/sabiork/2024"/>
                  <rdf:li rdf:resource="https://identifiers.org/seed.compound/cpd00284"/>
                </rdf:Bag>
              </bqbiol:is>
            </rdf:Description>
          </rdf:RDF>
        </annotation>
      </species>
      <species metaid="meta_M_2dr5p_c" sboTerm="SBO:0000247" id="M_2dr5p_c" name="2-Deoxy-D-ribose 5-phosphate" compartment="c" hasOnlySubstanceUnits="false" boundaryCondition="false" constant="false" fbc:charge="-2" fbc:chemicalFormula="C5H9O7P">
        <annotation>
          <rdf:RDF xmlns:rdf="http://www.w3.org/1999/02/22-rdf-syntax-ns#" xmlns:dcterms="http://purl.org/dc/terms/" xmlns:vCard="http://www.w3.org/2001/vcard-rdf/3.0#" xmlns:vCard4="http://www.w3.org/2006/vcard/ns#" xmlns:bqbiol="http://biomodels.net/biology-qualifiers/" xmlns:bqmodel="http://biomodels.net/model-qualifiers/">
            <rdf:Description rdf:about="#meta_M_2dr5p_c">
              <bqbiol:is>
                <rdf:Bag>
                  <rdf:li rdf:resource="https://identifiers.org/bigg.metabolite/2dr5p"/>
                  <rdf:li rdf:resource="https://identifiers.org/biocyc/META:DEOXY-RIBOSE-5P"/>
                  <rdf:li rdf:resource="https://identifiers.org/chebi/CHEBI:40516"/>
                  <rdf:li rdf:resource="https://identifiers.org/chebi/CHEBI:16132"/>
                  <rdf:li rdf:resource="https://identifiers.org/chebi/CHEBI:40921"/>
                  <rdf:li rdf:resource="https://identifiers.org/chebi/CHEBI:55513"/>
                  <rdf:li rdf:resource="https://identifiers.org/chebi/CHEBI:57651"/>
                  <rdf:li rdf:resource="https://identifiers.org/chebi/CHEBI:19559"/>
                  <rdf:li rdf:resource="https://identifiers.org/chebi/CHEBI:40923"/>
                  <rdf:li rdf:resource="https://identifiers.org/chebi/CHEBI:62877"/>
                  <rdf:li rdf:resource="https://identifiers.org/chebi/CHEBI:11566"/>
                  <rdf:li rdf:resource="https://identifiers.org/chebi/CHEBI:1082"/>
                  <rdf:li rdf:resource="https://identifiers.org/chebi/CHEBI:42055"/>
                  <rdf:li rdf:resource="https://identifiers.org/hmdb/HMDB01031"/>
                  <rdf:li rdf:resource="https://identifiers.org/inchi_key/ALQNUOMIEBHXQG-CRCLSJGQSA-L"/>
                  <rdf:li rdf:resource="https://identifiers.org/kegg.compound/C00673"/>
                  <rdf:li rdf:resource="https://identifiers.org/metanetx.chemical/MNXM2179"/>
                  <rdf:li rdf:resource="https://identifiers.org/reactome.compound/6787328"/>
                  <rdf:li rdf:resource="https://identifiers.org/sabiork/1346"/>
                  <rdf:li rdf:resource="https://identifiers.org/seed.compound/cpd26846"/>
                  <rdf:li rdf:resource="https://identifiers.org/seed.compound/cpd00510"/>
                </rdf:Bag>
              </bqbiol:is>
            </rdf:Description>
          </rdf:RDF>
        </annotation>
      </species>
      <species metaid="meta_M_3snpyr_m" sboTerm="SBO:0000247" id="M_3snpyr_m" name="3-Sulfinopyruvate" compartment="m" hasOnlySubstanceUnits="false" boundaryCondition="false" constant="false" fbc:charge="-2" fbc:chemicalFormula="C3H2O5S">
        <annotation>
          <rdf:RDF xmlns:rdf="http://www.w3.org/1999/02/22-rdf-syntax-ns#" xmlns:dcterms="http://purl.org/dc/terms/" xmlns:vCard="http://www.w3.org/2001/vcard-rdf/3.0#" xmlns:vCard4="http://www.w3.org/2006/vcard/ns#" xmlns:bqbiol="http://biomodels.net/biology-qualifiers/" xmlns:bqmodel="http://biomodels.net/model-qualifiers/">
            <rdf:Description rdf:about="#meta_M_3snpyr_m">
              <bqbiol:is>
                <rdf:Bag>
                  <rdf:li rdf:resource="https://identifiers.org/bigg.metabolite/3snpyr"/>
                  <rdf:li rdf:resource="https://identifiers.org/metanetx.chemical/MNXM162632"/>
                </rdf:Bag>
              </bqbiol:is>
            </rdf:Description>
          </rdf:RDF>
        </annotation>
      </species>
      <species metaid="meta_M_3spyr_c" sboTerm="SBO:0000247" id="M_3spyr_c" name="3-Sulfopyruvate" compartment="c" hasOnlySubstanceUnits="false" boundaryCondition="false" constant="false" fbc:charge="-2" fbc:chemicalFormula="C3H2O6S">
        <annotation>
          <rdf:RDF xmlns:rdf="http://www.w3.org/1999/02/22-rdf-syntax-ns#" xmlns:dcterms="http://purl.org/dc/terms/" xmlns:vCard="http://www.w3.org/2001/vcard-rdf/3.0#" xmlns:vCard4="http://www.w3.org/2006/vcard/ns#" xmlns:bqbiol="http://biomodels.net/biology-qualifiers/" xmlns:bqmodel="http://biomodels.net/model-qualifiers/">
            <rdf:Description rdf:about="#meta_M_3spyr_c">
              <bqbiol:is>
                <rdf:Bag>
                  <rdf:li rdf:resource="https://identifiers.org/bigg.metabolite/3spyr"/>
                  <rdf:li rdf:resource="https://identifiers.org/biocyc/META:CPD-380"/>
                  <rdf:li rdf:resource="https://identifiers.org/chebi/CHEBI:16894"/>
                  <rdf:li rdf:resource="https://identifiers.org/chebi/CHEBI:11891"/>
                  <rdf:li rdf:resource="https://identifiers.org/chebi/CHEBI:57940"/>
                  <rdf:li rdf:resource="https://identifiers.org/chebi/CHEBI:1669"/>
                  <rdf:li rdf:resource="https://identifiers.org/chebi/CHEBI:45736"/>
                  <rdf:li rdf:resource="https://identifiers.org/hmdb/HMDB04045"/>
                  <rdf:li rdf:resource="https://identifiers.org/hmdb/HMDB60174"/>
                  <rdf:li rdf:resource="https://identifiers.org/inchi_key/BUTHMSUEBYPMKJ-UHFFFAOYSA-L"/>
                  <rdf:li rdf:resource="https://identifiers.org/kegg.compound/C05528"/>
                  <rdf:li rdf:resource="https://identifiers.org/metanetx.chemical/MNXM594"/>
                  <rdf:li rdf:resource="https://identifiers.org/sabiork/2800"/>
                  <rdf:li rdf:resource="https://identifiers.org/seed.compound/cpd03285"/>
                </rdf:Bag>
              </bqbiol:is>
            </rdf:Description>
          </rdf:RDF>
        </annotation>
      </species>
      <species metaid="meta_M_2hb_c" sboTerm="SBO:0000247" id="M_2hb_c" name="2 Hydroxybutyrate C4H7O3" compartment="c" hasOnlySubstanceUnits="false" boundaryCondition="false" constant="false" fbc:charge="-1" fbc:chemicalFormula="C4H7O3">
        <annotation>
          <rdf:RDF xmlns:rdf="http://www.w3.org/1999/02/22-rdf-syntax-ns#" xmlns:dcterms="http://purl.org/dc/terms/" xmlns:vCard="http://www.w3.org/2001/vcard-rdf/3.0#" xmlns:vCard4="http://www.w3.org/2006/vcard/ns#" xmlns:bqbiol="http://biomodels.net/biology-qualifiers/" xmlns:bqmodel="http://biomodels.net/model-qualifiers/">
            <rdf:Description rdf:about="#meta_M_2hb_c">
              <bqbiol:is>
                <rdf:Bag>
                  <rdf:li rdf:resource="https://identifiers.org/bigg.metabolite/2hb"/>
                  <rdf:li rdf:resource="https://identifiers.org/biocyc/META:CPD-3564"/>
                  <rdf:li rdf:resource="https://identifiers.org/chebi/CHEBI:675746"/>
                  <rdf:li rdf:resource="https://identifiers.org/chebi/CHEBI:50613"/>
                  <rdf:li rdf:resource="https://identifiers.org/chebi/CHEBI:64552"/>
                  <rdf:li rdf:resource="https://identifiers.org/chebi/CHEBI:1148"/>
                  <rdf:li rdf:resource="https://identifiers.org/chebi/CHEBI:73709"/>
                  <rdf:li rdf:resource="https://identifiers.org/envipath/650babc9-9d68-4b73-9332-11972ca26f7b/compound/c79bd2ad-5e18-41b7-9b12-5232412c1193"/>
                  <rdf:li rdf:resource="https://identifiers.org/hmdb/HMDB00008"/>
                  <rdf:li rdf:resource="https://identifiers.org/inchi_key/AFENDNXGAFYKQO-VKHMYHEASA-M"/>
                  <rdf:li rdf:resource="https://identifiers.org/kegg.compound/C05984"/>
                  <rdf:li rdf:resource="https://identifiers.org/lipidmaps/LMFA01050342"/>
                  <rdf:li rdf:resource="https://identifiers.org/lipidmaps/LMFA01050004"/>
                  <rdf:li rdf:resource="https://identifiers.org/metanetx.chemical/MNXM722772"/>
                  <rdf:li rdf:resource="https://identifiers.org/sabiork/2835"/>
                  <rdf:li rdf:resource="https://identifiers.org/seed.compound/cpd03561"/>
                </rdf:Bag>
              </bqbiol:is>
            </rdf:Description>
          </rdf:RDF>
        </annotation>
      </species>
      <species metaid="meta_M_6pgl_c" sboTerm="SBO:0000247" id="M_6pgl_c" name="6-phospho-D-glucono-1,5-lactone" compartment="c" hasOnlySubstanceUnits="false" boundaryCondition="false" constant="false" fbc:charge="-2" fbc:chemicalFormula="C6H9O9P">
        <annotation>
          <rdf:RDF xmlns:rdf="http://www.w3.org/1999/02/22-rdf-syntax-ns#" xmlns:dcterms="http://purl.org/dc/terms/" xmlns:vCard="http://www.w3.org/2001/vcard-rdf/3.0#" xmlns:vCard4="http://www.w3.org/2006/vcard/ns#" xmlns:bqbiol="http://biomodels.net/biology-qualifiers/" xmlns:bqmodel="http://biomodels.net/model-qualifiers/">
            <rdf:Description rdf:about="#meta_M_6pgl_c">
              <bqbiol:is>
                <rdf:Bag>
                  <rdf:li rdf:resource="https://identifiers.org/bigg.metabolite/6pgl"/>
                  <rdf:li rdf:resource="https://identifiers.org/biocyc/META:D-6-P-GLUCONO-DELTA-LACTONE"/>
                  <rdf:li rdf:resource="https://identifiers.org/chebi/CHEBI:12233"/>
                  <rdf:li rdf:resource="https://identifiers.org/chebi/CHEBI:4160"/>
                  <rdf:li rdf:resource="https://identifiers.org/chebi/CHEBI:57955"/>
                  <rdf:li rdf:resource="https://identifiers.org/chebi/CHEBI:16938"/>
                  <rdf:li rdf:resource="https://identifiers.org/chebi/CHEBI:20989"/>
                  <rdf:li rdf:resource="https://identifiers.org/chebi/CHEBI:12958"/>
                  <rdf:li rdf:resource="https://identifiers.org/hmdb/HMDB62628"/>
                  <rdf:li rdf:resource="https://identifiers.org/hmdb/HMDB01127"/>
                  <rdf:li rdf:resource="https://identifiers.org/inchi_key/IJOJIVNDFQSGAB-SQOUGZDYSA-L"/>
                  <rdf:li rdf:resource="https://identifiers.org/kegg.compound/C01236"/>
                  <rdf:li rdf:resource="https://identifiers.org/metanetx.chemical/MNXM429"/>
                  <rdf:li rdf:resource="https://identifiers.org/reactome.compound/31467"/>
                  <rdf:li rdf:resource="https://identifiers.org/sabiork/1366"/>
                  <rdf:li rdf:resource="https://identifiers.org/seed.compound/cpd00911"/>
                </rdf:Bag>
              </bqbiol:is>
            </rdf:Description>
          </rdf:RDF>
        </annotation>
      </species>
      <species metaid="meta_M_2hb_e" sboTerm="SBO:0000247" id="M_2hb_e" name="2 Hydroxybutyrate C4H7O3" compartment="e" hasOnlySubstanceUnits="false" boundaryCondition="false" constant="false" fbc:charge="-1" fbc:chemicalFormula="C4H7O3">
        <annotation>
          <rdf:RDF xmlns:rdf="http://www.w3.org/1999/02/22-rdf-syntax-ns#" xmlns:dcterms="http://purl.org/dc/terms/" xmlns:vCard="http://www.w3.org/2001/vcard-rdf/3.0#" xmlns:vCard4="http://www.w3.org/2006/vcard/ns#" xmlns:bqbiol="http://biomodels.net/biology-qualifiers/" xmlns:bqmodel="http://biomodels.net/model-qualifiers/">
            <rdf:Description rdf:about="#meta_M_2hb_e">
              <bqbiol:is>
                <rdf:Bag>
                  <rdf:li rdf:resource="https://identifiers.org/bigg.metabolite/2hb"/>
                  <rdf:li rdf:resource="https://identifiers.org/biocyc/META:CPD-3564"/>
                  <rdf:li rdf:resource="https://identifiers.org/chebi/CHEBI:675746"/>
                  <rdf:li rdf:resource="https://identifiers.org/chebi/CHEBI:50613"/>
                  <rdf:li rdf:resource="https://identifiers.org/chebi/CHEBI:64552"/>
                  <rdf:li rdf:resource="https://identifiers.org/chebi/CHEBI:1148"/>
                  <rdf:li rdf:resource="https://identifiers.org/chebi/CHEBI:73709"/>
                  <rdf:li rdf:resource="https://identifiers.org/envipath/650babc9-9d68-4b73-9332-11972ca26f7b/compound/c79bd2ad-5e18-41b7-9b12-5232412c1193"/>
                  <rdf:li rdf:resource="https://identifiers.org/hmdb/HMDB00008"/>
                  <rdf:li rdf:resource="https://identifiers.org/inchi_key/AFENDNXGAFYKQO-VKHMYHEASA-M"/>
                  <rdf:li rdf:resource="https://identifiers.org/kegg.compound/C05984"/>
                  <rdf:li rdf:resource="https://identifiers.org/lipidmaps/LMFA01050342"/>
                  <rdf:li rdf:resource="https://identifiers.org/lipidmaps/LMFA01050004"/>
                  <rdf:li rdf:resource="https://identifiers.org/metanetx.chemical/MNXM722772"/>
                  <rdf:li rdf:resource="https://identifiers.org/sabiork/2835"/>
                  <rdf:li rdf:resource="https://identifiers.org/seed.compound/cpd03561"/>
                </rdf:Bag>
              </bqbiol:is>
            </rdf:Description>
          </rdf:RDF>
        </annotation>
      </species>
      <species metaid="meta_M_6pgl_r" sboTerm="SBO:0000247" id="M_6pgl_r" name="6-phospho-D-glucono-1,5-lactone" compartment="r" hasOnlySubstanceUnits="false" boundaryCondition="false" constant="false" fbc:charge="-2" fbc:chemicalFormula="C6H9O9P">
        <annotation>
          <rdf:RDF xmlns:rdf="http://www.w3.org/1999/02/22-rdf-syntax-ns#" xmlns:dcterms="http://purl.org/dc/terms/" xmlns:vCard="http://www.w3.org/2001/vcard-rdf/3.0#" xmlns:vCard4="http://www.w3.org/2006/vcard/ns#" xmlns:bqbiol="http://biomodels.net/biology-qualifiers/" xmlns:bqmodel="http://biomodels.net/model-qualifiers/">
            <rdf:Description rdf:about="#meta_M_6pgl_r">
              <bqbiol:is>
                <rdf:Bag>
                  <rdf:li rdf:resource="https://identifiers.org/bigg.metabolite/6pgl"/>
                  <rdf:li rdf:resource="https://identifiers.org/biocyc/META:D-6-P-GLUCONO-DELTA-LACTONE"/>
                  <rdf:li rdf:resource="https://identifiers.org/chebi/CHEBI:12233"/>
                  <rdf:li rdf:resource="https://identifiers.org/chebi/CHEBI:4160"/>
                  <rdf:li rdf:resource="https://identifiers.org/chebi/CHEBI:57955"/>
                  <rdf:li rdf:resource="https://identifiers.org/chebi/CHEBI:16938"/>
                  <rdf:li rdf:resource="https://identifiers.org/chebi/CHEBI:20989"/>
                  <rdf:li rdf:resource="https://identifiers.org/chebi/CHEBI:12958"/>
                  <rdf:li rdf:resource="https://identifiers.org/hmdb/HMDB62628"/>
                  <rdf:li rdf:resource="https://identifiers.org/hmdb/HMDB01127"/>
                  <rdf:li rdf:resource="https://identifiers.org/inchi_key/IJOJIVNDFQSGAB-SQOUGZDYSA-L"/>
                  <rdf:li rdf:resource="https://identifiers.org/kegg.compound/C01236"/>
                  <rdf:li rdf:resource="https://identifiers.org/metanetx.chemical/MNXM429"/>
                  <rdf:li rdf:resource="https://identifiers.org/reactome.compound/31467"/>
                  <rdf:li rdf:resource="https://identifiers.org/sabiork/1366"/>
                  <rdf:li rdf:resource="https://identifiers.org/seed.compound/cpd00911"/>
                </rdf:Bag>
              </bqbiol:is>
            </rdf:Description>
          </rdf:RDF>
        </annotation>
      </species>
      <species metaid="meta_M_3uib_c" sboTerm="SBO:0000247" id="M_3uib_c" name="3-Ureidoisobutyrate" compartment="c" hasOnlySubstanceUnits="false" boundaryCondition="false" constant="false" fbc:charge="-1" fbc:chemicalFormula="C5H9N2O3">
        <annotation>
          <rdf:RDF xmlns:rdf="http://www.w3.org/1999/02/22-rdf-syntax-ns#" xmlns:dcterms="http://purl.org/dc/terms/" xmlns:vCard="http://www.w3.org/2001/vcard-rdf/3.0#" xmlns:vCard4="http://www.w3.org/2006/vcard/ns#" xmlns:bqbiol="http://biomodels.net/biology-qualifiers/" xmlns:bqmodel="http://biomodels.net/model-qualifiers/">
            <rdf:Description rdf:about="#meta_M_3uib_c">
              <bqbiol:is>
                <rdf:Bag>
                  <rdf:li rdf:resource="https://identifiers.org/bigg.metabolite/3uib"/>
                  <rdf:li rdf:resource="https://identifiers.org/chebi/CHEBI:74414"/>
                  <rdf:li rdf:resource="https://identifiers.org/chebi/CHEBI:1670"/>
                  <rdf:li rdf:resource="https://identifiers.org/hmdb/HMDB02031"/>
                  <rdf:li rdf:resource="https://identifiers.org/inchi_key/PHENTZNALBMCQD-UHFFFAOYSA-M"/>
                  <rdf:li rdf:resource="https://identifiers.org/kegg.compound/C05100"/>
                  <rdf:li rdf:resource="https://identifiers.org/metanetx.chemical/MNXM1015"/>
                  <rdf:li rdf:resource="https://identifiers.org/sabiork/2926"/>
                  <rdf:li rdf:resource="https://identifiers.org/seed.compound/cpd03034"/>
                </rdf:Bag>
              </bqbiol:is>
            </rdf:Description>
          </rdf:RDF>
        </annotation>
      </species>
      <species metaid="meta_M_44mctr_r" sboTerm="SBO:0000247" id="M_44mctr_r" name="4 4 dimethylcholesta 8 14 24 trienol C29H46O" compartment="r" hasOnlySubstanceUnits="false" boundaryCondition="false" constant="false" fbc:charge="0" fbc:chemicalFormula="C29H46O">
        <annotation>
          <rdf:RDF xmlns:rdf="http://www.w3.org/1999/02/22-rdf-syntax-ns#" xmlns:dcterms="http://purl.org/dc/terms/" xmlns:vCard="http://www.w3.org/2001/vcard-rdf/3.0#" xmlns:vCard4="http://www.w3.org/2006/vcard/ns#" xmlns:bqbiol="http://biomodels.net/biology-qualifiers/" xmlns:bqmodel="http://biomodels.net/model-qualifiers/">
            <rdf:Description rdf:about="#meta_M_44mctr_r">
              <bqbiol:is>
                <rdf:Bag>
                  <rdf:li rdf:resource="https://identifiers.org/bigg.metabolite/44mctr"/>
                  <rdf:li rdf:resource="https://identifiers.org/metanetx.chemical/MNXM97101"/>
                </rdf:Bag>
              </bqbiol:is>
            </rdf:Description>
          </rdf:RDF>
        </annotation>
      </species>
      <species metaid="meta_M_44mzym_r" sboTerm="SBO:0000247" id="M_44mzym_r" name="4 4 dimethylzymosterol C29H48O" compartment="r" hasOnlySubstanceUnits="false" boundaryCondition="false" constant="false" fbc:charge="0" fbc:chemicalFormula="C29H48O">
        <annotation>
          <rdf:RDF xmlns:rdf="http://www.w3.org/1999/02/22-rdf-syntax-ns#" xmlns:dcterms="http://purl.org/dc/terms/" xmlns:vCard="http://www.w3.org/2001/vcard-rdf/3.0#" xmlns:vCard4="http://www.w3.org/2006/vcard/ns#" xmlns:bqbiol="http://biomodels.net/biology-qualifiers/" xmlns:bqmodel="http://biomodels.net/model-qualifiers/">
            <rdf:Description rdf:about="#meta_M_44mzym_r">
              <bqbiol:is>
                <rdf:Bag>
                  <rdf:li rdf:resource="https://identifiers.org/bigg.metabolite/44mzym"/>
                  <rdf:li rdf:resource="https://identifiers.org/metanetx.chemical/MNXM146507"/>
                </rdf:Bag>
              </bqbiol:is>
            </rdf:Description>
          </rdf:RDF>
        </annotation>
      </species>
      <species metaid="meta_M_6thf_c" sboTerm="SBO:0000247" id="M_6thf_c" name="Hexaglutamyl folate  (THF)" compartment="c" hasOnlySubstanceUnits="false" boundaryCondition="false" constant="false" fbc:charge="-7" fbc:chemicalFormula="C44H51N12O21">
        <annotation>
          <rdf:RDF xmlns:rdf="http://www.w3.org/1999/02/22-rdf-syntax-ns#" xmlns:dcterms="http://purl.org/dc/terms/" xmlns:vCard="http://www.w3.org/2001/vcard-rdf/3.0#" xmlns:vCard4="http://www.w3.org/2006/vcard/ns#" xmlns:bqbiol="http://biomodels.net/biology-qualifiers/" xmlns:bqmodel="http://biomodels.net/model-qualifiers/">
            <rdf:Description rdf:about="#meta_M_6thf_c">
              <bqbiol:is>
                <rdf:Bag>
                  <rdf:li rdf:resource="https://identifiers.org/bigg.metabolite/6thf"/>
                  <rdf:li rdf:resource="https://identifiers.org/metanetx.chemical/MNXM3616"/>
                </rdf:Bag>
              </bqbiol:is>
            </rdf:Description>
          </rdf:RDF>
        </annotation>
      </species>
      <species metaid="meta_M_2kmb_c" sboTerm="SBO:0000247" id="M_2kmb_c" name="2-keto-4-methylthiobutyrate" compartment="c" hasOnlySubstanceUnits="false" boundaryCondition="false" constant="false" fbc:charge="-1" fbc:chemicalFormula="C5H7O3S">
        <annotation>
          <rdf:RDF xmlns:rdf="http://www.w3.org/1999/02/22-rdf-syntax-ns#" xmlns:dcterms="http://purl.org/dc/terms/" xmlns:vCard="http://www.w3.org/2001/vcard-rdf/3.0#" xmlns:vCard4="http://www.w3.org/2006/vcard/ns#" xmlns:bqbiol="http://biomodels.net/biology-qualifiers/" xmlns:bqmodel="http://biomodels.net/model-qualifiers/">
            <rdf:Description rdf:about="#meta_M_2kmb_c">
              <bqbiol:is>
                <rdf:Bag>
                  <rdf:li rdf:resource="https://identifiers.org/bigg.metabolite/2kmb"/>
                  <rdf:li rdf:resource="https://identifiers.org/biocyc/META:CPD-479"/>
                  <rdf:li rdf:resource="https://identifiers.org/chebi/CHEBI:43720"/>
                  <rdf:li rdf:resource="https://identifiers.org/chebi/CHEBI:22458"/>
                  <rdf:li rdf:resource="https://identifiers.org/chebi/CHEBI:1902"/>
                  <rdf:li rdf:resource="https://identifiers.org/chebi/CHEBI:63388"/>
                  <rdf:li rdf:resource="https://identifiers.org/chebi/CHEBI:16723"/>
                  <rdf:li rdf:resource="https://identifiers.org/chebi/CHEBI:33574"/>
                  <rdf:li rdf:resource="https://identifiers.org/chebi/CHEBI:12029"/>
                  <rdf:li rdf:resource="https://identifiers.org/chebi/CHEBI:20451"/>
                  <rdf:li rdf:resource="https://identifiers.org/hmdb/HMDB01553"/>
                  <rdf:li rdf:resource="https://identifiers.org/hmdb/HMDB13210"/>
                  <rdf:li rdf:resource="https://identifiers.org/inchi_key/SXFSQZDSUWACKX-UHFFFAOYSA-M"/>
                  <rdf:li rdf:resource="https://identifiers.org/kegg.compound/C01180"/>
                  <rdf:li rdf:resource="https://identifiers.org/lipidmaps/LMFA01060170"/>
                  <rdf:li rdf:resource="https://identifiers.org/metanetx.chemical/MNXM276"/>
                  <rdf:li rdf:resource="https://identifiers.org/reactome.compound/1237122"/>
                  <rdf:li rdf:resource="https://identifiers.org/sabiork/5424"/>
                  <rdf:li rdf:resource="https://identifiers.org/seed.compound/cpd00869"/>
                </rdf:Bag>
              </bqbiol:is>
            </rdf:Description>
          </rdf:RDF>
        </annotation>
      </species>
      <species metaid="meta_M_6thf_e" sboTerm="SBO:0000247" id="M_6thf_e" name="Hexaglutamyl folate  (THF)" compartment="e" hasOnlySubstanceUnits="false" boundaryCondition="false" constant="false" fbc:charge="-7" fbc:chemicalFormula="C44H51N12O21">
        <annotation>
          <rdf:RDF xmlns:rdf="http://www.w3.org/1999/02/22-rdf-syntax-ns#" xmlns:dcterms="http://purl.org/dc/terms/" xmlns:vCard="http://www.w3.org/2001/vcard-rdf/3.0#" xmlns:vCard4="http://www.w3.org/2006/vcard/ns#" xmlns:bqbiol="http://biomodels.net/biology-qualifiers/" xmlns:bqmodel="http://biomodels.net/model-qualifiers/">
            <rdf:Description rdf:about="#meta_M_6thf_e">
              <bqbiol:is>
                <rdf:Bag>
                  <rdf:li rdf:resource="https://identifiers.org/bigg.metabolite/6thf"/>
                  <rdf:li rdf:resource="https://identifiers.org/metanetx.chemical/MNXM3616"/>
                </rdf:Bag>
              </bqbiol:is>
            </rdf:Description>
          </rdf:RDF>
        </annotation>
      </species>
      <species metaid="meta_M_2maacoa_m" sboTerm="SBO:0000247" id="M_2maacoa_m" name="2-Methyl-3-acetoacetyl-CoA" compartment="m" hasOnlySubstanceUnits="false" boundaryCondition="false" constant="false" fbc:charge="-4" fbc:chemicalFormula="C26H38N7O18P3S">
        <annotation>
          <rdf:RDF xmlns:rdf="http://www.w3.org/1999/02/22-rdf-syntax-ns#" xmlns:dcterms="http://purl.org/dc/terms/" xmlns:vCard="http://www.w3.org/2001/vcard-rdf/3.0#" xmlns:vCard4="http://www.w3.org/2006/vcard/ns#" xmlns:bqbiol="http://biomodels.net/biology-qualifiers/" xmlns:bqmodel="http://biomodels.net/model-qualifiers/">
            <rdf:Description rdf:about="#meta_M_2maacoa_m">
              <bqbiol:is>
                <rdf:Bag>
                  <rdf:li rdf:resource="https://identifiers.org/bigg.metabolite/2maacoa"/>
                  <rdf:li rdf:resource="https://identifiers.org/biocyc/META:2-METHYL-ACETO-ACETYL-COA"/>
                  <rdf:li rdf:resource="https://identifiers.org/chebi/CHEBI:11613"/>
                  <rdf:li rdf:resource="https://identifiers.org/chebi/CHEBI:1195"/>
                  <rdf:li rdf:resource="https://identifiers.org/chebi/CHEBI:19687"/>
                  <rdf:li rdf:resource="https://identifiers.org/chebi/CHEBI:15476"/>
                  <rdf:li rdf:resource="https://identifiers.org/chebi/CHEBI:57335"/>
                  <rdf:li rdf:resource="https://identifiers.org/hmdb/HMDB01157"/>
                  <rdf:li rdf:resource="https://identifiers.org/inchi_key/NHNODHRSCRALBF-NQNBQJKNSA-J"/>
                  <rdf:li rdf:resource="https://identifiers.org/kegg.compound/C03344"/>
                  <rdf:li rdf:resource="https://identifiers.org/lipidmaps/LMFA07050189"/>
                  <rdf:li rdf:resource="https://identifiers.org/metanetx.chemical/MNXM524"/>
                  <rdf:li rdf:resource="https://identifiers.org/reactome.compound/70836"/>
                  <rdf:li rdf:resource="https://identifiers.org/sabiork/6566"/>
                  <rdf:li rdf:resource="https://identifiers.org/seed.compound/cpd02124"/>
                </rdf:Bag>
              </bqbiol:is>
            </rdf:Description>
          </rdf:RDF>
        </annotation>
      </species>
      <species metaid="meta_M_6thf_l" sboTerm="SBO:0000247" id="M_6thf_l" name="Hexaglutamyl folate  (THF)" compartment="l" hasOnlySubstanceUnits="false" boundaryCondition="false" constant="false" fbc:charge="-7" fbc:chemicalFormula="C44H51N12O21">
        <annotation>
          <rdf:RDF xmlns:rdf="http://www.w3.org/1999/02/22-rdf-syntax-ns#" xmlns:dcterms="http://purl.org/dc/terms/" xmlns:vCard="http://www.w3.org/2001/vcard-rdf/3.0#" xmlns:vCard4="http://www.w3.org/2006/vcard/ns#" xmlns:bqbiol="http://biomodels.net/biology-qualifiers/" xmlns:bqmodel="http://biomodels.net/model-qualifiers/">
            <rdf:Description rdf:about="#meta_M_6thf_l">
              <bqbiol:is>
                <rdf:Bag>
                  <rdf:li rdf:resource="https://identifiers.org/bigg.metabolite/6thf"/>
                  <rdf:li rdf:resource="https://identifiers.org/metanetx.chemical/MNXM3616"/>
                </rdf:Bag>
              </bqbiol:is>
            </rdf:Description>
          </rdf:RDF>
        </annotation>
      </species>
      <species metaid="meta_M_6thf_m" sboTerm="SBO:0000247" id="M_6thf_m" name="Hexaglutamyl folate  (THF)" compartment="m" hasOnlySubstanceUnits="false" boundaryCondition="false" constant="false" fbc:charge="-7" fbc:chemicalFormula="C44H51N12O21">
        <annotation>
          <rdf:RDF xmlns:rdf="http://www.w3.org/1999/02/22-rdf-syntax-ns#" xmlns:dcterms="http://purl.org/dc/terms/" xmlns:vCard="http://www.w3.org/2001/vcard-rdf/3.0#" xmlns:vCard4="http://www.w3.org/2006/vcard/ns#" xmlns:bqbiol="http://biomodels.net/biology-qualifiers/" xmlns:bqmodel="http://biomodels.net/model-qualifiers/">
            <rdf:Description rdf:about="#meta_M_6thf_m">
              <bqbiol:is>
                <rdf:Bag>
                  <rdf:li rdf:resource="https://identifiers.org/bigg.metabolite/6thf"/>
                  <rdf:li rdf:resource="https://identifiers.org/metanetx.chemical/MNXM3616"/>
                </rdf:Bag>
              </bqbiol:is>
            </rdf:Description>
          </rdf:RDF>
        </annotation>
      </species>
      <species metaid="meta_M_4abut_c" sboTerm="SBO:0000247" id="M_4abut_c" name="4-Aminobutanoate" compartment="c" hasOnlySubstanceUnits="false" boundaryCondition="false" constant="false" fbc:charge="0" fbc:chemicalFormula="C4H9NO2">
        <annotation>
          <rdf:RDF xmlns:rdf="http://www.w3.org/1999/02/22-rdf-syntax-ns#" xmlns:dcterms="http://purl.org/dc/terms/" xmlns:vCard="http://www.w3.org/2001/vcard-rdf/3.0#" xmlns:vCard4="http://www.w3.org/2006/vcard/ns#" xmlns:bqbiol="http://biomodels.net/biology-qualifiers/" xmlns:bqmodel="http://biomodels.net/model-qualifiers/">
            <rdf:Description rdf:about="#meta_M_4abut_c">
              <bqbiol:is>
                <rdf:Bag>
                  <rdf:li rdf:resource="https://identifiers.org/bigg.metabolite/4abut"/>
                  <rdf:li rdf:resource="https://identifiers.org/biocyc/META:4-AMINO-BUTYRATE"/>
                  <rdf:li rdf:resource="https://identifiers.org/chebi/CHEBI:40483"/>
                  <rdf:li rdf:resource="https://identifiers.org/chebi/CHEBI:20317"/>
                  <rdf:li rdf:resource="https://identifiers.org/chebi/CHEBI:1786"/>
                  <rdf:li rdf:resource="https://identifiers.org/chebi/CHEBI:16865"/>
                  <rdf:li rdf:resource="https://identifiers.org/chebi/CHEBI:30566"/>
                  <rdf:li rdf:resource="https://identifiers.org/chebi/CHEBI:193777"/>
                  <rdf:li rdf:resource="https://identifiers.org/chebi/CHEBI:11961"/>
                  <rdf:li rdf:resource="https://identifiers.org/chebi/CHEBI:59888"/>
                  <rdf:li rdf:resource="https://identifiers.org/chebi/CHEBI:20318"/>
                  <rdf:li rdf:resource="https://identifiers.org/envipath/32de3cf4-e3e6-4168-956e-32fa5ddb0ce1/compound/e90ecce1-b9b5-49f9-85d9-b83421426cbb"/>
                  <rdf:li rdf:resource="https://identifiers.org/hmdb/HMDB00112"/>
                  <rdf:li rdf:resource="https://identifiers.org/inchi_key/BTCSSZJGUNDROE-UHFFFAOYSA-N"/>
                  <rdf:li rdf:resource="https://identifiers.org/kegg.compound/C00334"/>
                  <rdf:li rdf:resource="https://identifiers.org/kegg.drug/D00058"/>
                  <rdf:li rdf:resource="https://identifiers.org/lipidmaps/LMFA01100039"/>
                  <rdf:li rdf:resource="https://identifiers.org/metanetx.chemical/MNXM192"/>
                  <rdf:li rdf:resource="https://identifiers.org/reactome.compound/428571"/>
                  <rdf:li rdf:resource="https://identifiers.org/reactome.compound/352011"/>
                  <rdf:li rdf:resource="https://identifiers.org/reactome.compound/916850"/>
                  <rdf:li rdf:resource="https://identifiers.org/reactome.compound/352003"/>
                  <rdf:li rdf:resource="https://identifiers.org/sabiork/2021"/>
                  <rdf:li rdf:resource="https://identifiers.org/seed.compound/cpd00281"/>
                </rdf:Bag>
              </bqbiol:is>
            </rdf:Description>
          </rdf:RDF>
        </annotation>
      </species>
      <species metaid="meta_M_2mb2coa_m" sboTerm="SBO:0000247" id="M_2mb2coa_m" name="Trans-2-Methylbut-2-enoyl-CoA" compartment="m" hasOnlySubstanceUnits="false" boundaryCondition="false" constant="false" fbc:charge="-4" fbc:chemicalFormula="C26H38N7O17P3S">
        <annotation>
          <rdf:RDF xmlns:rdf="http://www.w3.org/1999/02/22-rdf-syntax-ns#" xmlns:dcterms="http://purl.org/dc/terms/" xmlns:vCard="http://www.w3.org/2001/vcard-rdf/3.0#" xmlns:vCard4="http://www.w3.org/2006/vcard/ns#" xmlns:bqbiol="http://biomodels.net/biology-qualifiers/" xmlns:bqmodel="http://biomodels.net/model-qualifiers/">
            <rdf:Description rdf:about="#meta_M_2mb2coa_m">
              <bqbiol:is>
                <rdf:Bag>
                  <rdf:li rdf:resource="https://identifiers.org/bigg.metabolite/2mb2coa"/>
                  <rdf:li rdf:resource="https://identifiers.org/biocyc/META:CPD-1083"/>
                  <rdf:li rdf:resource="https://identifiers.org/chebi/CHEBI:1199"/>
                  <rdf:li rdf:resource="https://identifiers.org/chebi/CHEBI:57260"/>
                  <rdf:li rdf:resource="https://identifiers.org/chebi/CHEBI:1204"/>
                  <rdf:li rdf:resource="https://identifiers.org/chebi/CHEBI:11614"/>
                  <rdf:li rdf:resource="https://identifiers.org/chebi/CHEBI:15478"/>
                  <rdf:li rdf:resource="https://identifiers.org/chebi/CHEBI:19691"/>
                  <rdf:li rdf:resource="https://identifiers.org/chebi/CHEBI:10949"/>
                  <rdf:li rdf:resource="https://identifiers.org/chebi/CHEBI:57337"/>
                  <rdf:li rdf:resource="https://identifiers.org/chebi/CHEBI:11619"/>
                  <rdf:li rdf:resource="https://identifiers.org/chebi/CHEBI:19697"/>
                  <rdf:li rdf:resource="https://identifiers.org/hmdb/HMDB62753"/>
                  <rdf:li rdf:resource="https://identifiers.org/hmdb/HMDB02371"/>
                  <rdf:li rdf:resource="https://identifiers.org/hmdb/HMDB06871"/>
                  <rdf:li rdf:resource="https://identifiers.org/hmdb/HMDB00993"/>
                  <rdf:li rdf:resource="https://identifiers.org/hmdb/HMDB02054"/>
                  <rdf:li rdf:resource="https://identifiers.org/inchi_key/PMWATMXOQQZNBX-DKBZLLMOSA-J"/>
                  <rdf:li rdf:resource="https://identifiers.org/kegg.compound/C03345"/>
                  <rdf:li rdf:resource="https://identifiers.org/lipidmaps/LMFA07050191"/>
                  <rdf:li rdf:resource="https://identifiers.org/lipidmaps/LMFA07050374"/>
                  <rdf:li rdf:resource="https://identifiers.org/metanetx.chemical/MNXM609"/>
                  <rdf:li rdf:resource="https://identifiers.org/reactome.compound/70799"/>
                  <rdf:li rdf:resource="https://identifiers.org/sabiork/6567"/>
                  <rdf:li rdf:resource="https://identifiers.org/seed.compound/cpd29594"/>
                  <rdf:li rdf:resource="https://identifiers.org/seed.compound/cpd02125"/>
                </rdf:Bag>
              </bqbiol:is>
            </rdf:Description>
          </rdf:RDF>
        </annotation>
      </species>
      <species metaid="meta_M_7dhchsterol_c" sboTerm="SBO:0000247" id="M_7dhchsterol_c" name="Cholesta-5,7-dien-3beta-ol" compartment="c" hasOnlySubstanceUnits="false" boundaryCondition="false" constant="false" fbc:charge="0" fbc:chemicalFormula="C27H44O">
        <annotation>
          <rdf:RDF xmlns:rdf="http://www.w3.org/1999/02/22-rdf-syntax-ns#" xmlns:dcterms="http://purl.org/dc/terms/" xmlns:vCard="http://www.w3.org/2001/vcard-rdf/3.0#" xmlns:vCard4="http://www.w3.org/2006/vcard/ns#" xmlns:bqbiol="http://biomodels.net/biology-qualifiers/" xmlns:bqmodel="http://biomodels.net/model-qualifiers/">
            <rdf:Description rdf:about="#meta_M_7dhchsterol_c">
              <bqbiol:is>
                <rdf:Bag>
                  <rdf:li rdf:resource="https://identifiers.org/bigg.metabolite/7dhchsterol"/>
                  <rdf:li rdf:resource="https://identifiers.org/metanetx.chemical/MNXM162639"/>
                </rdf:Bag>
              </bqbiol:is>
            </rdf:Description>
          </rdf:RDF>
        </annotation>
      </species>
      <species metaid="meta_M_2mbcoa_m" sboTerm="SBO:0000247" id="M_2mbcoa_m" name="2-Methylbutanoyl-CoA" compartment="m" hasOnlySubstanceUnits="false" boundaryCondition="false" constant="false" fbc:charge="-4" fbc:chemicalFormula="C26H40N7O17P3S">
        <annotation>
          <rdf:RDF xmlns:rdf="http://www.w3.org/1999/02/22-rdf-syntax-ns#" xmlns:dcterms="http://purl.org/dc/terms/" xmlns:vCard="http://www.w3.org/2001/vcard-rdf/3.0#" xmlns:vCard4="http://www.w3.org/2006/vcard/ns#" xmlns:bqbiol="http://biomodels.net/biology-qualifiers/" xmlns:bqmodel="http://biomodels.net/model-qualifiers/">
            <rdf:Description rdf:about="#meta_M_2mbcoa_m">
              <bqbiol:is>
                <rdf:Bag>
                  <rdf:li rdf:resource="https://identifiers.org/bigg.metabolite/2mbcoa"/>
                  <rdf:li rdf:resource="https://identifiers.org/biocyc/META:2-METHYL-BUTYRYL-COA"/>
                  <rdf:li rdf:resource="https://identifiers.org/chebi/CHEBI:11616"/>
                  <rdf:li rdf:resource="https://identifiers.org/chebi/CHEBI:57336"/>
                  <rdf:li rdf:resource="https://identifiers.org/chebi/CHEBI:1201"/>
                  <rdf:li rdf:resource="https://identifiers.org/chebi/CHEBI:19693"/>
                  <rdf:li rdf:resource="https://identifiers.org/chebi/CHEBI:15477"/>
                  <rdf:li rdf:resource="https://identifiers.org/hmdb/HMDB01041"/>
                  <rdf:li rdf:resource="https://identifiers.org/hmdb/HMDB02021"/>
                  <rdf:li rdf:resource="https://identifiers.org/hmdb/HMDB02253"/>
                  <rdf:li rdf:resource="https://identifiers.org/hmdb/HMDB02191"/>
                  <rdf:li rdf:resource="https://identifiers.org/inchi_key/LYNVNYDEQMMNMZ-XGXNYEOVSA-J"/>
                  <rdf:li rdf:resource="https://identifiers.org/kegg.compound/C01033"/>
                  <rdf:li rdf:resource="https://identifiers.org/lipidmaps/LMFA07050190"/>
                  <rdf:li rdf:resource="https://identifiers.org/metanetx.chemical/MNXM569"/>
                  <rdf:li rdf:resource="https://identifiers.org/reactome.compound/70718"/>
                  <rdf:li rdf:resource="https://identifiers.org/sabiork/2221"/>
                  <rdf:li rdf:resource="https://identifiers.org/seed.compound/cpd00760"/>
                </rdf:Bag>
              </bqbiol:is>
            </rdf:Description>
          </rdf:RDF>
        </annotation>
      </species>
      <species metaid="meta_M_7dhchsterol_r" sboTerm="SBO:0000247" id="M_7dhchsterol_r" name="Cholesta-5,7-dien-3beta-ol" compartment="r" hasOnlySubstanceUnits="false" boundaryCondition="false" constant="false" fbc:charge="0" fbc:chemicalFormula="C27H44O">
        <annotation>
          <rdf:RDF xmlns:rdf="http://www.w3.org/1999/02/22-rdf-syntax-ns#" xmlns:dcterms="http://purl.org/dc/terms/" xmlns:vCard="http://www.w3.org/2001/vcard-rdf/3.0#" xmlns:vCard4="http://www.w3.org/2006/vcard/ns#" xmlns:bqbiol="http://biomodels.net/biology-qualifiers/" xmlns:bqmodel="http://biomodels.net/model-qualifiers/">
            <rdf:Description rdf:about="#meta_M_7dhchsterol_r">
              <bqbiol:is>
                <rdf:Bag>
                  <rdf:li rdf:resource="https://identifiers.org/bigg.metabolite/7dhchsterol"/>
                  <rdf:li rdf:resource="https://identifiers.org/metanetx.chemical/MNXM162639"/>
                </rdf:Bag>
              </bqbiol:is>
            </rdf:Description>
          </rdf:RDF>
        </annotation>
      </species>
      <species metaid="meta_M_4abut_e" sboTerm="SBO:0000247" id="M_4abut_e" name="4-Aminobutanoate" compartment="e" hasOnlySubstanceUnits="false" boundaryCondition="false" constant="false" fbc:charge="0" fbc:chemicalFormula="C4H9NO2">
        <annotation>
          <rdf:RDF xmlns:rdf="http://www.w3.org/1999/02/22-rdf-syntax-ns#" xmlns:dcterms="http://purl.org/dc/terms/" xmlns:vCard="http://www.w3.org/2001/vcard-rdf/3.0#" xmlns:vCard4="http://www.w3.org/2006/vcard/ns#" xmlns:bqbiol="http://biomodels.net/biology-qualifiers/" xmlns:bqmodel="http://biomodels.net/model-qualifiers/">
            <rdf:Description rdf:about="#meta_M_4abut_e">
              <bqbiol:is>
                <rdf:Bag>
                  <rdf:li rdf:resource="https://identifiers.org/bigg.metabolite/4abut"/>
                  <rdf:li rdf:resource="https://identifiers.org/biocyc/META:4-AMINO-BUTYRATE"/>
                  <rdf:li rdf:resource="https://identifiers.org/chebi/CHEBI:40483"/>
                  <rdf:li rdf:resource="https://identifiers.org/chebi/CHEBI:20317"/>
                  <rdf:li rdf:resource="https://identifiers.org/chebi/CHEBI:1786"/>
                  <rdf:li rdf:resource="https://identifiers.org/chebi/CHEBI:16865"/>
                  <rdf:li rdf:resource="https://identifiers.org/chebi/CHEBI:30566"/>
                  <rdf:li rdf:resource="https://identifiers.org/chebi/CHEBI:193777"/>
                  <rdf:li rdf:resource="https://identifiers.org/chebi/CHEBI:11961"/>
                  <rdf:li rdf:resource="https://identifiers.org/chebi/CHEBI:59888"/>
                  <rdf:li rdf:resource="https://identifiers.org/chebi/CHEBI:20318"/>
                  <rdf:li rdf:resource="https://identifiers.org/envipath/32de3cf4-e3e6-4168-956e-32fa5ddb0ce1/compound/e90ecce1-b9b5-49f9-85d9-b83421426cbb"/>
                  <rdf:li rdf:resource="https://identifiers.org/hmdb/HMDB00112"/>
                  <rdf:li rdf:resource="https://identifiers.org/inchi_key/BTCSSZJGUNDROE-UHFFFAOYSA-N"/>
                  <rdf:li rdf:resource="https://identifiers.org/kegg.compound/C00334"/>
                  <rdf:li rdf:resource="https://identifiers.org/kegg.drug/D00058"/>
                  <rdf:li rdf:resource="https://identifiers.org/lipidmaps/LMFA01100039"/>
                  <rdf:li rdf:resource="https://identifiers.org/metanetx.chemical/MNXM192"/>
                  <rdf:li rdf:resource="https://identifiers.org/reactome.compound/428571"/>
                  <rdf:li rdf:resource="https://identifiers.org/reactome.compound/352011"/>
                  <rdf:li rdf:resource="https://identifiers.org/reactome.compound/916850"/>
                  <rdf:li rdf:resource="https://identifiers.org/reactome.compound/352003"/>
                  <rdf:li rdf:resource="https://identifiers.org/sabiork/2021"/>
                  <rdf:li rdf:resource="https://identifiers.org/seed.compound/cpd00281"/>
                </rdf:Bag>
              </bqbiol:is>
            </rdf:Description>
          </rdf:RDF>
        </annotation>
      </species>
      <species metaid="meta_M_7dhf_c" sboTerm="SBO:0000247" id="M_7dhf_c" name="Heptaglutamyl folate (DHF)" compartment="c" hasOnlySubstanceUnits="false" boundaryCondition="false" constant="false" fbc:charge="-8" fbc:chemicalFormula="C49H55N13O24">
        <annotation>
          <rdf:RDF xmlns:rdf="http://www.w3.org/1999/02/22-rdf-syntax-ns#" xmlns:dcterms="http://purl.org/dc/terms/" xmlns:vCard="http://www.w3.org/2001/vcard-rdf/3.0#" xmlns:vCard4="http://www.w3.org/2006/vcard/ns#" xmlns:bqbiol="http://biomodels.net/biology-qualifiers/" xmlns:bqmodel="http://biomodels.net/model-qualifiers/">
            <rdf:Description rdf:about="#meta_M_7dhf_c">
              <bqbiol:is>
                <rdf:Bag>
                  <rdf:li rdf:resource="https://identifiers.org/bigg.metabolite/7dhf"/>
                  <rdf:li rdf:resource="https://identifiers.org/metanetx.chemical/MNXM5779"/>
                </rdf:Bag>
              </bqbiol:is>
            </rdf:Description>
          </rdf:RDF>
        </annotation>
      </species>
      <species metaid="meta_M_4abut_m" sboTerm="SBO:0000247" id="M_4abut_m" name="4-Aminobutanoate" compartment="m" hasOnlySubstanceUnits="false" boundaryCondition="false" constant="false" fbc:charge="0" fbc:chemicalFormula="C4H9NO2">
        <annotation>
          <rdf:RDF xmlns:rdf="http://www.w3.org/1999/02/22-rdf-syntax-ns#" xmlns:dcterms="http://purl.org/dc/terms/" xmlns:vCard="http://www.w3.org/2001/vcard-rdf/3.0#" xmlns:vCard4="http://www.w3.org/2006/vcard/ns#" xmlns:bqbiol="http://biomodels.net/biology-qualifiers/" xmlns:bqmodel="http://biomodels.net/model-qualifiers/">
            <rdf:Description rdf:about="#meta_M_4abut_m">
              <bqbiol:is>
                <rdf:Bag>
                  <rdf:li rdf:resource="https://identifiers.org/bigg.metabolite/4abut"/>
                  <rdf:li rdf:resource="https://identifiers.org/biocyc/META:4-AMINO-BUTYRATE"/>
                  <rdf:li rdf:resource="https://identifiers.org/chebi/CHEBI:40483"/>
                  <rdf:li rdf:resource="https://identifiers.org/chebi/CHEBI:20317"/>
                  <rdf:li rdf:resource="https://identifiers.org/chebi/CHEBI:1786"/>
                  <rdf:li rdf:resource="https://identifiers.org/chebi/CHEBI:16865"/>
                  <rdf:li rdf:resource="https://identifiers.org/chebi/CHEBI:30566"/>
                  <rdf:li rdf:resource="https://identifiers.org/chebi/CHEBI:193777"/>
                  <rdf:li rdf:resource="https://identifiers.org/chebi/CHEBI:11961"/>
                  <rdf:li rdf:resource="https://identifiers.org/chebi/CHEBI:59888"/>
                  <rdf:li rdf:resource="https://identifiers.org/chebi/CHEBI:20318"/>
                  <rdf:li rdf:resource="https://identifiers.org/envipath/32de3cf4-e3e6-4168-956e-32fa5ddb0ce1/compound/e90ecce1-b9b5-49f9-85d9-b83421426cbb"/>
                  <rdf:li rdf:resource="https://identifiers.org/hmdb/HMDB00112"/>
                  <rdf:li rdf:resource="https://identifiers.org/inchi_key/BTCSSZJGUNDROE-UHFFFAOYSA-N"/>
                  <rdf:li rdf:resource="https://identifiers.org/kegg.compound/C00334"/>
                  <rdf:li rdf:resource="https://identifiers.org/kegg.drug/D00058"/>
                  <rdf:li rdf:resource="https://identifiers.org/lipidmaps/LMFA01100039"/>
                  <rdf:li rdf:resource="https://identifiers.org/metanetx.chemical/MNXM192"/>
                  <rdf:li rdf:resource="https://identifiers.org/reactome.compound/428571"/>
                  <rdf:li rdf:resource="https://identifiers.org/reactome.compound/352011"/>
                  <rdf:li rdf:resource="https://identifiers.org/reactome.compound/916850"/>
                  <rdf:li rdf:resource="https://identifiers.org/reactome.compound/352003"/>
                  <rdf:li rdf:resource="https://identifiers.org/sabiork/2021"/>
                  <rdf:li rdf:resource="https://identifiers.org/seed.compound/cpd00281"/>
                </rdf:Bag>
              </bqbiol:is>
            </rdf:Description>
          </rdf:RDF>
        </annotation>
      </species>
      <species metaid="meta_M_7dhf_e" sboTerm="SBO:0000247" id="M_7dhf_e" name="Heptaglutamyl folate (DHF)" compartment="e" hasOnlySubstanceUnits="false" boundaryCondition="false" constant="false" fbc:charge="-8" fbc:chemicalFormula="C49H55N13O24">
        <annotation>
          <rdf:RDF xmlns:rdf="http://www.w3.org/1999/02/22-rdf-syntax-ns#" xmlns:dcterms="http://purl.org/dc/terms/" xmlns:vCard="http://www.w3.org/2001/vcard-rdf/3.0#" xmlns:vCard4="http://www.w3.org/2006/vcard/ns#" xmlns:bqbiol="http://biomodels.net/biology-qualifiers/" xmlns:bqmodel="http://biomodels.net/model-qualifiers/">
            <rdf:Description rdf:about="#meta_M_7dhf_e">
              <bqbiol:is>
                <rdf:Bag>
                  <rdf:li rdf:resource="https://identifiers.org/bigg.metabolite/7dhf"/>
                  <rdf:li rdf:resource="https://identifiers.org/metanetx.chemical/MNXM5779"/>
                </rdf:Bag>
              </bqbiol:is>
            </rdf:Description>
          </rdf:RDF>
        </annotation>
      </species>
      <species metaid="meta_M_2mcit_c" sboTerm="SBO:0000247" id="M_2mcit_c" name="2-Methylcitrate" compartment="c" hasOnlySubstanceUnits="false" boundaryCondition="false" constant="false" fbc:charge="-3" fbc:chemicalFormula="C7H7O7">
        <annotation>
          <rdf:RDF xmlns:rdf="http://www.w3.org/1999/02/22-rdf-syntax-ns#" xmlns:dcterms="http://purl.org/dc/terms/" xmlns:vCard="http://www.w3.org/2001/vcard-rdf/3.0#" xmlns:vCard4="http://www.w3.org/2006/vcard/ns#" xmlns:bqbiol="http://biomodels.net/biology-qualifiers/" xmlns:bqmodel="http://biomodels.net/model-qualifiers/">
            <rdf:Description rdf:about="#meta_M_2mcit_c">
              <bqbiol:is>
                <rdf:Bag>
                  <rdf:li rdf:resource="https://identifiers.org/bigg.metabolite/2mcit"/>
                  <rdf:li rdf:resource="https://identifiers.org/biocyc/META:CPD-622"/>
                  <rdf:li rdf:resource="https://identifiers.org/chebi/CHEBI:30836"/>
                  <rdf:li rdf:resource="https://identifiers.org/chebi/CHEBI:10860"/>
                  <rdf:li rdf:resource="https://identifiers.org/chebi/CHEBI:19696"/>
                  <rdf:li rdf:resource="https://identifiers.org/chebi/CHEBI:30835"/>
                  <rdf:li rdf:resource="https://identifiers.org/chebi/CHEBI:19695"/>
                  <rdf:li rdf:resource="https://identifiers.org/chebi/CHEBI:50948"/>
                  <rdf:li rdf:resource="https://identifiers.org/chebi/CHEBI:58853"/>
                  <rdf:li rdf:resource="https://identifiers.org/chebi/CHEBI:19630"/>
                  <rdf:li rdf:resource="https://identifiers.org/chebi/CHEBI:11618"/>
                  <rdf:li rdf:resource="https://identifiers.org/chebi/CHEBI:11592"/>
                  <rdf:li rdf:resource="https://identifiers.org/chebi/CHEBI:15598"/>
                  <rdf:li rdf:resource="https://identifiers.org/chebi/CHEBI:1203"/>
                  <rdf:li rdf:resource="https://identifiers.org/hmdb/HMDB03610"/>
                  <rdf:li rdf:resource="https://identifiers.org/hmdb/HMDB00379"/>
                  <rdf:li rdf:resource="https://identifiers.org/inchi_key/YNOXCRMFGMSKIJ-NFNCENRGSA-K"/>
                  <rdf:li rdf:resource="https://identifiers.org/kegg.compound/C02225"/>
                  <rdf:li rdf:resource="https://identifiers.org/lipidmaps/LMFA01050442"/>
                  <rdf:li rdf:resource="https://identifiers.org/metanetx.chemical/MNXM90279"/>
                  <rdf:li rdf:resource="https://identifiers.org/sabiork/2387"/>
                  <rdf:li rdf:resource="https://identifiers.org/seed.compound/cpd01501"/>
                  <rdf:li rdf:resource="https://identifiers.org/seed.compound/cpd24620"/>
                </rdf:Bag>
              </bqbiol:is>
            </rdf:Description>
          </rdf:RDF>
        </annotation>
      </species>
      <species metaid="meta_M_4abutn_c" sboTerm="SBO:0000247" id="M_4abutn_c" name="4-Aminobutanal" compartment="c" hasOnlySubstanceUnits="false" boundaryCondition="false" constant="false" fbc:charge="1" fbc:chemicalFormula="C4H10NO">
        <annotation>
          <rdf:RDF xmlns:rdf="http://www.w3.org/1999/02/22-rdf-syntax-ns#" xmlns:dcterms="http://purl.org/dc/terms/" xmlns:vCard="http://www.w3.org/2001/vcard-rdf/3.0#" xmlns:vCard4="http://www.w3.org/2006/vcard/ns#" xmlns:bqbiol="http://biomodels.net/biology-qualifiers/" xmlns:bqmodel="http://biomodels.net/model-qualifiers/">
            <rdf:Description rdf:about="#meta_M_4abutn_c">
              <bqbiol:is>
                <rdf:Bag>
                  <rdf:li rdf:resource="https://identifiers.org/bigg.metabolite/4abutn"/>
                  <rdf:li rdf:resource="https://identifiers.org/biocyc/META:4-AMINO-BUTYRALDEHYDE"/>
                  <rdf:li rdf:resource="https://identifiers.org/chebi/CHEBI:11960"/>
                  <rdf:li rdf:resource="https://identifiers.org/chebi/CHEBI:20316"/>
                  <rdf:li rdf:resource="https://identifiers.org/chebi/CHEBI:58264"/>
                  <rdf:li rdf:resource="https://identifiers.org/chebi/CHEBI:17769"/>
                  <rdf:li rdf:resource="https://identifiers.org/chebi/CHEBI:1785"/>
                  <rdf:li rdf:resource="https://identifiers.org/hmdb/HMDB60247"/>
                  <rdf:li rdf:resource="https://identifiers.org/hmdb/HMDB01080"/>
                  <rdf:li rdf:resource="https://identifiers.org/inchi_key/DZQLQEYLEYWJIB-UHFFFAOYSA-O"/>
                  <rdf:li rdf:resource="https://identifiers.org/kegg.compound/C00555"/>
                  <rdf:li rdf:resource="https://identifiers.org/metanetx.chemical/MNXM422"/>
                  <rdf:li rdf:resource="https://identifiers.org/sabiork/2092"/>
                  <rdf:li rdf:resource="https://identifiers.org/seed.compound/cpd00434"/>
                  <rdf:li rdf:resource="https://identifiers.org/seed.compound/cpd12219"/>
                </rdf:Bag>
              </bqbiol:is>
            </rdf:Description>
          </rdf:RDF>
        </annotation>
      </species>
      <species metaid="meta_M_7dhf_l" sboTerm="SBO:0000247" id="M_7dhf_l" name="Heptaglutamyl folate (DHF)" compartment="l" hasOnlySubstanceUnits="false" boundaryCondition="false" constant="false" fbc:charge="-8" fbc:chemicalFormula="C49H55N13O24">
        <annotation>
          <rdf:RDF xmlns:rdf="http://www.w3.org/1999/02/22-rdf-syntax-ns#" xmlns:dcterms="http://purl.org/dc/terms/" xmlns:vCard="http://www.w3.org/2001/vcard-rdf/3.0#" xmlns:vCard4="http://www.w3.org/2006/vcard/ns#" xmlns:bqbiol="http://biomodels.net/biology-qualifiers/" xmlns:bqmodel="http://biomodels.net/model-qualifiers/">
            <rdf:Description rdf:about="#meta_M_7dhf_l">
              <bqbiol:is>
                <rdf:Bag>
                  <rdf:li rdf:resource="https://identifiers.org/bigg.metabolite/7dhf"/>
                  <rdf:li rdf:resource="https://identifiers.org/metanetx.chemical/MNXM5779"/>
                </rdf:Bag>
              </bqbiol:is>
            </rdf:Description>
          </rdf:RDF>
        </annotation>
      </species>
      <species metaid="meta_M_2mcit_e" sboTerm="SBO:0000247" id="M_2mcit_e" name="2-Methylcitrate" compartment="e" hasOnlySubstanceUnits="false" boundaryCondition="false" constant="false" fbc:charge="-3" fbc:chemicalFormula="C7H7O7">
        <annotation>
          <rdf:RDF xmlns:rdf="http://www.w3.org/1999/02/22-rdf-syntax-ns#" xmlns:dcterms="http://purl.org/dc/terms/" xmlns:vCard="http://www.w3.org/2001/vcard-rdf/3.0#" xmlns:vCard4="http://www.w3.org/2006/vcard/ns#" xmlns:bqbiol="http://biomodels.net/biology-qualifiers/" xmlns:bqmodel="http://biomodels.net/model-qualifiers/">
            <rdf:Description rdf:about="#meta_M_2mcit_e">
              <bqbiol:is>
                <rdf:Bag>
                  <rdf:li rdf:resource="https://identifiers.org/bigg.metabolite/2mcit"/>
                  <rdf:li rdf:resource="https://identifiers.org/biocyc/META:CPD-622"/>
                  <rdf:li rdf:resource="https://identifiers.org/chebi/CHEBI:30836"/>
                  <rdf:li rdf:resource="https://identifiers.org/chebi/CHEBI:10860"/>
                  <rdf:li rdf:resource="https://identifiers.org/chebi/CHEBI:19696"/>
                  <rdf:li rdf:resource="https://identifiers.org/chebi/CHEBI:30835"/>
                  <rdf:li rdf:resource="https://identifiers.org/chebi/CHEBI:19695"/>
                  <rdf:li rdf:resource="https://identifiers.org/chebi/CHEBI:50948"/>
                  <rdf:li rdf:resource="https://identifiers.org/chebi/CHEBI:58853"/>
                  <rdf:li rdf:resource="https://identifiers.org/chebi/CHEBI:19630"/>
                  <rdf:li rdf:resource="https://identifiers.org/chebi/CHEBI:11618"/>
                  <rdf:li rdf:resource="https://identifiers.org/chebi/CHEBI:11592"/>
                  <rdf:li rdf:resource="https://identifiers.org/chebi/CHEBI:15598"/>
                  <rdf:li rdf:resource="https://identifiers.org/chebi/CHEBI:1203"/>
                  <rdf:li rdf:resource="https://identifiers.org/hmdb/HMDB03610"/>
                  <rdf:li rdf:resource="https://identifiers.org/hmdb/HMDB00379"/>
                  <rdf:li rdf:resource="https://identifiers.org/inchi_key/YNOXCRMFGMSKIJ-NFNCENRGSA-K"/>
                  <rdf:li rdf:resource="https://identifiers.org/kegg.compound/C02225"/>
                  <rdf:li rdf:resource="https://identifiers.org/lipidmaps/LMFA01050442"/>
                  <rdf:li rdf:resource="https://identifiers.org/metanetx.chemical/MNXM90279"/>
                  <rdf:li rdf:resource="https://identifiers.org/sabiork/2387"/>
                  <rdf:li rdf:resource="https://identifiers.org/seed.compound/cpd01501"/>
                  <rdf:li rdf:resource="https://identifiers.org/seed.compound/cpd24620"/>
                </rdf:Bag>
              </bqbiol:is>
            </rdf:Description>
          </rdf:RDF>
        </annotation>
      </species>
      <species metaid="meta_M_7dhf_m" sboTerm="SBO:0000247" id="M_7dhf_m" name="Heptaglutamyl folate (DHF)" compartment="m" hasOnlySubstanceUnits="false" boundaryCondition="false" constant="false" fbc:charge="-8" fbc:chemicalFormula="C49H55N13O24">
        <annotation>
          <rdf:RDF xmlns:rdf="http://www.w3.org/1999/02/22-rdf-syntax-ns#" xmlns:dcterms="http://purl.org/dc/terms/" xmlns:vCard="http://www.w3.org/2001/vcard-rdf/3.0#" xmlns:vCard4="http://www.w3.org/2006/vcard/ns#" xmlns:bqbiol="http://biomodels.net/biology-qualifiers/" xmlns:bqmodel="http://biomodels.net/model-qualifiers/">
            <rdf:Description rdf:about="#meta_M_7dhf_m">
              <bqbiol:is>
                <rdf:Bag>
                  <rdf:li rdf:resource="https://identifiers.org/bigg.metabolite/7dhf"/>
                  <rdf:li rdf:resource="https://identifiers.org/metanetx.chemical/MNXM5779"/>
                </rdf:Bag>
              </bqbiol:is>
            </rdf:Description>
          </rdf:RDF>
        </annotation>
      </species>
      <species metaid="meta_M_4fumacac_c" sboTerm="SBO:0000247" id="M_4fumacac_c" name="4 Fumarylacetoacetate C8H6O6" compartment="c" hasOnlySubstanceUnits="false" boundaryCondition="false" constant="false" fbc:charge="-2" fbc:chemicalFormula="C8H6O6">
        <annotation>
          <rdf:RDF xmlns:rdf="http://www.w3.org/1999/02/22-rdf-syntax-ns#" xmlns:dcterms="http://purl.org/dc/terms/" xmlns:vCard="http://www.w3.org/2001/vcard-rdf/3.0#" xmlns:vCard4="http://www.w3.org/2006/vcard/ns#" xmlns:bqbiol="http://biomodels.net/biology-qualifiers/" xmlns:bqmodel="http://biomodels.net/model-qualifiers/">
            <rdf:Description rdf:about="#meta_M_4fumacac_c">
              <bqbiol:is>
                <rdf:Bag>
                  <rdf:li rdf:resource="https://identifiers.org/bigg.metabolite/4fumacac"/>
                  <rdf:li rdf:resource="https://identifiers.org/biocyc/META:4-FUMARYL-ACETOACETATE"/>
                  <rdf:li rdf:resource="https://identifiers.org/chebi/CHEBI:1830"/>
                  <rdf:li rdf:resource="https://identifiers.org/chebi/CHEBI:11988"/>
                  <rdf:li rdf:resource="https://identifiers.org/chebi/CHEBI:20368"/>
                  <rdf:li rdf:resource="https://identifiers.org/chebi/CHEBI:20369"/>
                  <rdf:li rdf:resource="https://identifiers.org/chebi/CHEBI:18034"/>
                  <rdf:li rdf:resource="https://identifiers.org/chebi/CHEBI:30907"/>
                  <rdf:li rdf:resource="https://identifiers.org/envipath/32de3cf4-e3e6-4168-956e-32fa5ddb0ce1/compound/8ad129e3-5a03-4cab-b99a-3fce198e749e"/>
                  <rdf:li rdf:resource="https://identifiers.org/hmdb/HMDB01268"/>
                  <rdf:li rdf:resource="https://identifiers.org/hmdb/HMDB01428"/>
                  <rdf:li rdf:resource="https://identifiers.org/hmdb/HMDB62563"/>
                  <rdf:li rdf:resource="https://identifiers.org/inchi_key/GACSIVHAIFQKTC-OWOJBTEDSA-L"/>
                  <rdf:li rdf:resource="https://identifiers.org/kegg.compound/C01061"/>
                  <rdf:li rdf:resource="https://identifiers.org/lipidmaps/LMFA01170066"/>
                  <rdf:li rdf:resource="https://identifiers.org/metanetx.chemical/MNXM708"/>
                  <rdf:li rdf:resource="https://identifiers.org/reactome.compound/31175"/>
                  <rdf:li rdf:resource="https://identifiers.org/seed.compound/cpd00780"/>
                </rdf:Bag>
              </bqbiol:is>
            </rdf:Description>
          </rdf:RDF>
        </annotation>
      </species>
      <species metaid="meta_M_7thf_c" sboTerm="SBO:0000247" id="M_7thf_c" name="Heptaglutamyl folate (THF)" compartment="c" hasOnlySubstanceUnits="false" boundaryCondition="false" constant="false" fbc:charge="-8" fbc:chemicalFormula="C49H57N13O24">
        <annotation>
          <rdf:RDF xmlns:rdf="http://www.w3.org/1999/02/22-rdf-syntax-ns#" xmlns:dcterms="http://purl.org/dc/terms/" xmlns:vCard="http://www.w3.org/2001/vcard-rdf/3.0#" xmlns:vCard4="http://www.w3.org/2006/vcard/ns#" xmlns:bqbiol="http://biomodels.net/biology-qualifiers/" xmlns:bqmodel="http://biomodels.net/model-qualifiers/">
            <rdf:Description rdf:about="#meta_M_7thf_c">
              <bqbiol:is>
                <rdf:Bag>
                  <rdf:li rdf:resource="https://identifiers.org/bigg.metabolite/7thf"/>
                  <rdf:li rdf:resource="https://identifiers.org/metanetx.chemical/MNXM5780"/>
                </rdf:Bag>
              </bqbiol:is>
            </rdf:Description>
          </rdf:RDF>
        </annotation>
      </species>
      <species metaid="meta_M_2mop_m" sboTerm="SBO:0000247" id="M_2mop_m" name="2-Methyl-3-oxopropanoate" compartment="m" hasOnlySubstanceUnits="false" boundaryCondition="false" constant="false" fbc:charge="-1" fbc:chemicalFormula="C4H5O3">
        <annotation>
          <rdf:RDF xmlns:rdf="http://www.w3.org/1999/02/22-rdf-syntax-ns#" xmlns:dcterms="http://purl.org/dc/terms/" xmlns:vCard="http://www.w3.org/2001/vcard-rdf/3.0#" xmlns:vCard4="http://www.w3.org/2006/vcard/ns#" xmlns:bqbiol="http://biomodels.net/biology-qualifiers/" xmlns:bqmodel="http://biomodels.net/model-qualifiers/">
            <rdf:Description rdf:about="#meta_M_2mop_m">
              <bqbiol:is>
                <rdf:Bag>
                  <rdf:li rdf:resource="https://identifiers.org/bigg.metabolite/2mop"/>
                  <rdf:li rdf:resource="https://identifiers.org/biocyc/META:CPD-12179"/>
                  <rdf:li rdf:resource="https://identifiers.org/chebi/CHEBI:16256"/>
                  <rdf:li rdf:resource="https://identifiers.org/chebi/CHEBI:19682"/>
                  <rdf:li rdf:resource="https://identifiers.org/chebi/CHEBI:1193"/>
                  <rdf:li rdf:resource="https://identifiers.org/chebi/CHEBI:11610"/>
                  <rdf:li rdf:resource="https://identifiers.org/chebi/CHEBI:11609"/>
                  <rdf:li rdf:resource="https://identifiers.org/chebi/CHEBI:57700"/>
                  <rdf:li rdf:resource="https://identifiers.org/envipath/32de3cf4-e3e6-4168-956e-32fa5ddb0ce1/compound/669443ca-5d20-4e6e-a4f5-0143c8400cde"/>
                  <rdf:li rdf:resource="https://identifiers.org/hmdb/HMDB01172"/>
                  <rdf:li rdf:resource="https://identifiers.org/inchi_key/VOKUMXABRRXHAR-UHFFFAOYSA-M"/>
                  <rdf:li rdf:resource="https://identifiers.org/kegg.compound/C00349"/>
                  <rdf:li rdf:resource="https://identifiers.org/lipidmaps/LMFA01060193"/>
                  <rdf:li rdf:resource="https://identifiers.org/metanetx.chemical/MNXM305"/>
                  <rdf:li rdf:resource="https://identifiers.org/reactome.compound/30004"/>
                  <rdf:li rdf:resource="https://identifiers.org/sabiork/2027"/>
                  <rdf:li rdf:resource="https://identifiers.org/seed.compound/cpd00287"/>
                  <rdf:li rdf:resource="https://identifiers.org/seed.compound/cpd23282"/>
                </rdf:Bag>
              </bqbiol:is>
            </rdf:Description>
          </rdf:RDF>
        </annotation>
      </species>
      <species metaid="meta_M_7thf_e" sboTerm="SBO:0000247" id="M_7thf_e" name="Heptaglutamyl folate (THF)" compartment="e" hasOnlySubstanceUnits="false" boundaryCondition="false" constant="false" fbc:charge="-8" fbc:chemicalFormula="C49H57N13O24">
        <annotation>
          <rdf:RDF xmlns:rdf="http://www.w3.org/1999/02/22-rdf-syntax-ns#" xmlns:dcterms="http://purl.org/dc/terms/" xmlns:vCard="http://www.w3.org/2001/vcard-rdf/3.0#" xmlns:vCard4="http://www.w3.org/2006/vcard/ns#" xmlns:bqbiol="http://biomodels.net/biology-qualifiers/" xmlns:bqmodel="http://biomodels.net/model-qualifiers/">
            <rdf:Description rdf:about="#meta_M_7thf_e">
              <bqbiol:is>
                <rdf:Bag>
                  <rdf:li rdf:resource="https://identifiers.org/bigg.metabolite/7thf"/>
                  <rdf:li rdf:resource="https://identifiers.org/metanetx.chemical/MNXM5780"/>
                </rdf:Bag>
              </bqbiol:is>
            </rdf:Description>
          </rdf:RDF>
        </annotation>
      </species>
      <species metaid="meta_M_7thf_l" sboTerm="SBO:0000247" id="M_7thf_l" name="Heptaglutamyl folate (THF)" compartment="l" hasOnlySubstanceUnits="false" boundaryCondition="false" constant="false" fbc:charge="-8" fbc:chemicalFormula="C49H57N13O24">
        <annotation>
          <rdf:RDF xmlns:rdf="http://www.w3.org/1999/02/22-rdf-syntax-ns#" xmlns:dcterms="http://purl.org/dc/terms/" xmlns:vCard="http://www.w3.org/2001/vcard-rdf/3.0#" xmlns:vCard4="http://www.w3.org/2006/vcard/ns#" xmlns:bqbiol="http://biomodels.net/biology-qualifiers/" xmlns:bqmodel="http://biomodels.net/model-qualifiers/">
            <rdf:Description rdf:about="#meta_M_7thf_l">
              <bqbiol:is>
                <rdf:Bag>
                  <rdf:li rdf:resource="https://identifiers.org/bigg.metabolite/7thf"/>
                  <rdf:li rdf:resource="https://identifiers.org/metanetx.chemical/MNXM5780"/>
                </rdf:Bag>
              </bqbiol:is>
            </rdf:Description>
          </rdf:RDF>
        </annotation>
      </species>
      <species metaid="meta_M_2mp2coa_m" sboTerm="SBO:0000247" id="M_2mp2coa_m" name="2-Methylprop-2-enoyl-CoA" compartment="m" hasOnlySubstanceUnits="false" boundaryCondition="false" constant="false" fbc:charge="-4" fbc:chemicalFormula="C25H36N7O17P3S">
        <annotation>
          <rdf:RDF xmlns:rdf="http://www.w3.org/1999/02/22-rdf-syntax-ns#" xmlns:dcterms="http://purl.org/dc/terms/" xmlns:vCard="http://www.w3.org/2001/vcard-rdf/3.0#" xmlns:vCard4="http://www.w3.org/2006/vcard/ns#" xmlns:bqbiol="http://biomodels.net/biology-qualifiers/" xmlns:bqmodel="http://biomodels.net/model-qualifiers/">
            <rdf:Description rdf:about="#meta_M_2mp2coa_m">
              <bqbiol:is>
                <rdf:Bag>
                  <rdf:li rdf:resource="https://identifiers.org/bigg.metabolite/2mp2coa"/>
                  <rdf:li rdf:resource="https://identifiers.org/biocyc/META:METHACRYLYL-COA"/>
                  <rdf:li rdf:resource="https://identifiers.org/chebi/CHEBI:27754"/>
                  <rdf:li rdf:resource="https://identifiers.org/chebi/CHEBI:62500"/>
                  <rdf:li rdf:resource="https://identifiers.org/chebi/CHEBI:1208"/>
                  <rdf:li rdf:resource="https://identifiers.org/chebi/CHEBI:19706"/>
                  <rdf:li rdf:resource="https://identifiers.org/hmdb/HMDB01011"/>
                  <rdf:li rdf:resource="https://identifiers.org/inchi_key/NPALUEYCDZWBOV-NDZSKPAWSA-J"/>
                  <rdf:li rdf:resource="https://identifiers.org/kegg.compound/C03460"/>
                  <rdf:li rdf:resource="https://identifiers.org/lipidmaps/LMFA07050350"/>
                  <rdf:li rdf:resource="https://identifiers.org/metanetx.chemical/MNXM947"/>
                  <rdf:li rdf:resource="https://identifiers.org/reactome.compound/70858"/>
                  <rdf:li rdf:resource="https://identifiers.org/sabiork/6641"/>
                  <rdf:li rdf:resource="https://identifiers.org/seed.compound/cpd02187"/>
                </rdf:Bag>
              </bqbiol:is>
            </rdf:Description>
          </rdf:RDF>
        </annotation>
      </species>
      <species metaid="meta_M_7thf_m" sboTerm="SBO:0000247" id="M_7thf_m" name="Heptaglutamyl folate (THF)" compartment="m" hasOnlySubstanceUnits="false" boundaryCondition="false" constant="false" fbc:charge="-8" fbc:chemicalFormula="C49H57N13O24">
        <annotation>
          <rdf:RDF xmlns:rdf="http://www.w3.org/1999/02/22-rdf-syntax-ns#" xmlns:dcterms="http://purl.org/dc/terms/" xmlns:vCard="http://www.w3.org/2001/vcard-rdf/3.0#" xmlns:vCard4="http://www.w3.org/2006/vcard/ns#" xmlns:bqbiol="http://biomodels.net/biology-qualifiers/" xmlns:bqmodel="http://biomodels.net/model-qualifiers/">
            <rdf:Description rdf:about="#meta_M_7thf_m">
              <bqbiol:is>
                <rdf:Bag>
                  <rdf:li rdf:resource="https://identifiers.org/bigg.metabolite/7thf"/>
                  <rdf:li rdf:resource="https://identifiers.org/metanetx.chemical/MNXM5780"/>
                </rdf:Bag>
              </bqbiol:is>
            </rdf:Description>
          </rdf:RDF>
        </annotation>
      </species>
      <species metaid="meta_M_2obut_c" sboTerm="SBO:0000247" id="M_2obut_c" name="2-Oxobutanoate" compartment="c" hasOnlySubstanceUnits="false" boundaryCondition="false" constant="false" fbc:charge="-1" fbc:chemicalFormula="C4H5O3">
        <annotation>
          <rdf:RDF xmlns:rdf="http://www.w3.org/1999/02/22-rdf-syntax-ns#" xmlns:dcterms="http://purl.org/dc/terms/" xmlns:vCard="http://www.w3.org/2001/vcard-rdf/3.0#" xmlns:vCard4="http://www.w3.org/2006/vcard/ns#" xmlns:bqbiol="http://biomodels.net/biology-qualifiers/" xmlns:bqmodel="http://biomodels.net/model-qualifiers/">
            <rdf:Description rdf:about="#meta_M_2obut_c">
              <bqbiol:is>
                <rdf:Bag>
                  <rdf:li rdf:resource="https://identifiers.org/bigg.metabolite/2obut"/>
                  <rdf:li rdf:resource="https://identifiers.org/biocyc/META:2-OXOBUTANOATE"/>
                  <rdf:li rdf:resource="https://identifiers.org/chebi/CHEBI:1250"/>
                  <rdf:li rdf:resource="https://identifiers.org/chebi/CHEBI:16763"/>
                  <rdf:li rdf:resource="https://identifiers.org/chebi/CHEBI:19741"/>
                  <rdf:li rdf:resource="https://identifiers.org/chebi/CHEBI:30831"/>
                  <rdf:li rdf:resource="https://identifiers.org/chebi/CHEBI:11636"/>
                  <rdf:li rdf:resource="https://identifiers.org/chebi/CHEBI:39748"/>
                  <rdf:li rdf:resource="https://identifiers.org/chebi/CHEBI:19743"/>
                  <rdf:li rdf:resource="https://identifiers.org/envipath/32de3cf4-e3e6-4168-956e-32fa5ddb0ce1/compound/1d8dba15-23b7-4916-91ba-3b00be5e4e8b"/>
                  <rdf:li rdf:resource="https://identifiers.org/envipath/650babc9-9d68-4b73-9332-11972ca26f7b/compound/86a149cf-c031-463b-aa33-253fcbde268f"/>
                  <rdf:li rdf:resource="https://identifiers.org/hmdb/HMDB00005"/>
                  <rdf:li rdf:resource="https://identifiers.org/hmdb/HMDB06544"/>
                  <rdf:li rdf:resource="https://identifiers.org/inchi_key/TYEYBOSBBBHJIV-UHFFFAOYSA-M"/>
                  <rdf:li rdf:resource="https://identifiers.org/kegg.compound/C00109"/>
                  <rdf:li rdf:resource="https://identifiers.org/lipidmaps/LMFA01060002"/>
                  <rdf:li rdf:resource="https://identifiers.org/metanetx.chemical/MNXM159"/>
                  <rdf:li rdf:resource="https://identifiers.org/reactome.compound/936714"/>
                  <rdf:li rdf:resource="https://identifiers.org/sabiork/1934"/>
                  <rdf:li rdf:resource="https://identifiers.org/seed.compound/cpd00094"/>
                </rdf:Bag>
              </bqbiol:is>
            </rdf:Description>
          </rdf:RDF>
        </annotation>
      </species>
      <species metaid="meta_M_4hdebrisoquine_c" sboTerm="SBO:0000247" id="M_4hdebrisoquine_c" name="4hdebrisoquine c" compartment="c" hasOnlySubstanceUnits="false" boundaryCondition="false" constant="false" fbc:charge="1" fbc:chemicalFormula="C10H14N3O">
        <annotation>
          <rdf:RDF xmlns:rdf="http://www.w3.org/1999/02/22-rdf-syntax-ns#" xmlns:dcterms="http://purl.org/dc/terms/" xmlns:vCard="http://www.w3.org/2001/vcard-rdf/3.0#" xmlns:vCard4="http://www.w3.org/2006/vcard/ns#" xmlns:bqbiol="http://biomodels.net/biology-qualifiers/" xmlns:bqmodel="http://biomodels.net/model-qualifiers/">
            <rdf:Description rdf:about="#meta_M_4hdebrisoquine_c">
              <bqbiol:is>
                <rdf:Bag>
                  <rdf:li rdf:resource="https://identifiers.org/bigg.metabolite/4hdebrisoquine"/>
                  <rdf:li rdf:resource="https://identifiers.org/metanetx.chemical/MNXM10135"/>
                </rdf:Bag>
              </bqbiol:is>
            </rdf:Description>
          </rdf:RDF>
        </annotation>
      </species>
      <species metaid="meta_M_4hdebrisoquine_e" sboTerm="SBO:0000247" id="M_4hdebrisoquine_e" name="4hdebrisoquine c" compartment="e" hasOnlySubstanceUnits="false" boundaryCondition="false" constant="false" fbc:charge="1" fbc:chemicalFormula="C10H14N3O">
        <annotation>
          <rdf:RDF xmlns:rdf="http://www.w3.org/1999/02/22-rdf-syntax-ns#" xmlns:dcterms="http://purl.org/dc/terms/" xmlns:vCard="http://www.w3.org/2001/vcard-rdf/3.0#" xmlns:vCard4="http://www.w3.org/2006/vcard/ns#" xmlns:bqbiol="http://biomodels.net/biology-qualifiers/" xmlns:bqmodel="http://biomodels.net/model-qualifiers/">
            <rdf:Description rdf:about="#meta_M_4hdebrisoquine_e">
              <bqbiol:is>
                <rdf:Bag>
                  <rdf:li rdf:resource="https://identifiers.org/bigg.metabolite/4hdebrisoquine"/>
                  <rdf:li rdf:resource="https://identifiers.org/metanetx.chemical/MNXM10135"/>
                </rdf:Bag>
              </bqbiol:is>
            </rdf:Description>
          </rdf:RDF>
        </annotation>
      </species>
      <species metaid="meta_M_4hglusa_m" sboTerm="SBO:0000247" id="M_4hglusa_m" name="L 4 Hydroxyglutamate semialdehyde C5H9NO4" compartment="m" hasOnlySubstanceUnits="false" boundaryCondition="false" constant="false" fbc:charge="0" fbc:chemicalFormula="C5H9NO4">
        <annotation>
          <rdf:RDF xmlns:rdf="http://www.w3.org/1999/02/22-rdf-syntax-ns#" xmlns:dcterms="http://purl.org/dc/terms/" xmlns:vCard="http://www.w3.org/2001/vcard-rdf/3.0#" xmlns:vCard4="http://www.w3.org/2006/vcard/ns#" xmlns:bqbiol="http://biomodels.net/biology-qualifiers/" xmlns:bqmodel="http://biomodels.net/model-qualifiers/">
            <rdf:Description rdf:about="#meta_M_4hglusa_m">
              <bqbiol:is>
                <rdf:Bag>
                  <rdf:li rdf:resource="https://identifiers.org/bigg.metabolite/4hglusa"/>
                  <rdf:li rdf:resource="https://identifiers.org/biocyc/META:L-4-HYDROXYGLUTAMATE_SEMIALDEHYDE"/>
                  <rdf:li rdf:resource="https://identifiers.org/chebi/CHEBI:27809"/>
                  <rdf:li rdf:resource="https://identifiers.org/chebi/CHEBI:6169"/>
                  <rdf:li rdf:resource="https://identifiers.org/chebi/CHEBI:62637"/>
                  <rdf:li rdf:resource="https://identifiers.org/chebi/CHEBI:21213"/>
                  <rdf:li rdf:resource="https://identifiers.org/hmdb/HMDB06556"/>
                  <rdf:li rdf:resource="https://identifiers.org/inchi_key/XCXUZPXOFFRGGP-DMTCNVIQSA-N"/>
                  <rdf:li rdf:resource="https://identifiers.org/kegg.compound/C05938"/>
                  <rdf:li rdf:resource="https://identifiers.org/metanetx.chemical/MNXM2687"/>
                  <rdf:li rdf:resource="https://identifiers.org/seed.compound/cpd03530"/>
                </rdf:Bag>
              </bqbiol:is>
            </rdf:Description>
          </rdf:RDF>
        </annotation>
      </species>
      <species metaid="meta_M_2oxoadp_c" sboTerm="SBO:0000247" id="M_2oxoadp_c" name="2 Oxoadipate C6H6O5" compartment="c" hasOnlySubstanceUnits="false" boundaryCondition="false" constant="false" fbc:charge="-2" fbc:chemicalFormula="C6H6O5">
        <annotation>
          <rdf:RDF xmlns:rdf="http://www.w3.org/1999/02/22-rdf-syntax-ns#" xmlns:dcterms="http://purl.org/dc/terms/" xmlns:vCard="http://www.w3.org/2001/vcard-rdf/3.0#" xmlns:vCard4="http://www.w3.org/2006/vcard/ns#" xmlns:bqbiol="http://biomodels.net/biology-qualifiers/" xmlns:bqmodel="http://biomodels.net/model-qualifiers/">
            <rdf:Description rdf:about="#meta_M_2oxoadp_c">
              <bqbiol:is>
                <rdf:Bag>
                  <rdf:li rdf:resource="https://identifiers.org/bigg.metabolite/2oxoadp"/>
                  <rdf:li rdf:resource="https://identifiers.org/biocyc/META:2K-ADIPATE"/>
                  <rdf:li rdf:resource="https://identifiers.org/chebi/CHEBI:11635"/>
                  <rdf:li rdf:resource="https://identifiers.org/chebi/CHEBI:19737"/>
                  <rdf:li rdf:resource="https://identifiers.org/chebi/CHEBI:57499"/>
                  <rdf:li rdf:resource="https://identifiers.org/chebi/CHEBI:1247"/>
                  <rdf:li rdf:resource="https://identifiers.org/chebi/CHEBI:15753"/>
                  <rdf:li rdf:resource="https://identifiers.org/envipath/650babc9-9d68-4b73-9332-11972ca26f7b/compound/f5f3cd3a-71d8-4fcd-9e6a-aa63e03badec"/>
                  <rdf:li rdf:resource="https://identifiers.org/hmdb/HMDB00225"/>
                  <rdf:li rdf:resource="https://identifiers.org/inchi_key/FGSBNBBHOZHUBO-UHFFFAOYSA-L"/>
                  <rdf:li rdf:resource="https://identifiers.org/kegg.compound/C00322"/>
                  <rdf:li rdf:resource="https://identifiers.org/lipidmaps/LMFA01170121"/>
                  <rdf:li rdf:resource="https://identifiers.org/metanetx.chemical/MNXM263"/>
                  <rdf:li rdf:resource="https://identifiers.org/reactome.compound/70951"/>
                  <rdf:li rdf:resource="https://identifiers.org/reactome.compound/113577"/>
                  <rdf:li rdf:resource="https://identifiers.org/sabiork/2016"/>
                  <rdf:li rdf:resource="https://identifiers.org/seed.compound/cpd00269"/>
                </rdf:Bag>
              </bqbiol:is>
            </rdf:Description>
          </rdf:RDF>
        </annotation>
      </species>
      <species metaid="meta_M_2oxoadp_m" sboTerm="SBO:0000247" id="M_2oxoadp_m" name="2 Oxoadipate C6H6O5" compartment="m" hasOnlySubstanceUnits="false" boundaryCondition="false" constant="false" fbc:charge="-2" fbc:chemicalFormula="C6H6O5">
        <annotation>
          <rdf:RDF xmlns:rdf="http://www.w3.org/1999/02/22-rdf-syntax-ns#" xmlns:dcterms="http://purl.org/dc/terms/" xmlns:vCard="http://www.w3.org/2001/vcard-rdf/3.0#" xmlns:vCard4="http://www.w3.org/2006/vcard/ns#" xmlns:bqbiol="http://biomodels.net/biology-qualifiers/" xmlns:bqmodel="http://biomodels.net/model-qualifiers/">
            <rdf:Description rdf:about="#meta_M_2oxoadp_m">
              <bqbiol:is>
                <rdf:Bag>
                  <rdf:li rdf:resource="https://identifiers.org/bigg.metabolite/2oxoadp"/>
                  <rdf:li rdf:resource="https://identifiers.org/biocyc/META:2K-ADIPATE"/>
                  <rdf:li rdf:resource="https://identifiers.org/chebi/CHEBI:11635"/>
                  <rdf:li rdf:resource="https://identifiers.org/chebi/CHEBI:19737"/>
                  <rdf:li rdf:resource="https://identifiers.org/chebi/CHEBI:57499"/>
                  <rdf:li rdf:resource="https://identifiers.org/chebi/CHEBI:1247"/>
                  <rdf:li rdf:resource="https://identifiers.org/chebi/CHEBI:15753"/>
                  <rdf:li rdf:resource="https://identifiers.org/envipath/650babc9-9d68-4b73-9332-11972ca26f7b/compound/f5f3cd3a-71d8-4fcd-9e6a-aa63e03badec"/>
                  <rdf:li rdf:resource="https://identifiers.org/hmdb/HMDB00225"/>
                  <rdf:li rdf:resource="https://identifiers.org/inchi_key/FGSBNBBHOZHUBO-UHFFFAOYSA-L"/>
                  <rdf:li rdf:resource="https://identifiers.org/kegg.compound/C00322"/>
                  <rdf:li rdf:resource="https://identifiers.org/lipidmaps/LMFA01170121"/>
                  <rdf:li rdf:resource="https://identifiers.org/metanetx.chemical/MNXM263"/>
                  <rdf:li rdf:resource="https://identifiers.org/reactome.compound/70951"/>
                  <rdf:li rdf:resource="https://identifiers.org/reactome.compound/113577"/>
                  <rdf:li rdf:resource="https://identifiers.org/sabiork/2016"/>
                  <rdf:li rdf:resource="https://identifiers.org/seed.compound/cpd00269"/>
                </rdf:Bag>
              </bqbiol:is>
            </rdf:Description>
          </rdf:RDF>
        </annotation>
      </species>
      <species metaid="meta_M_2pg_c" sboTerm="SBO:0000247" id="M_2pg_c" name="D-Glycerate 2-phosphate" compartment="c" hasOnlySubstanceUnits="false" boundaryCondition="false" constant="false" fbc:charge="-3" fbc:chemicalFormula="C3H4O7P">
        <annotation>
          <rdf:RDF xmlns:rdf="http://www.w3.org/1999/02/22-rdf-syntax-ns#" xmlns:dcterms="http://purl.org/dc/terms/" xmlns:vCard="http://www.w3.org/2001/vcard-rdf/3.0#" xmlns:vCard4="http://www.w3.org/2006/vcard/ns#" xmlns:bqbiol="http://biomodels.net/biology-qualifiers/" xmlns:bqmodel="http://biomodels.net/model-qualifiers/">
            <rdf:Description rdf:about="#meta_M_2pg_c">
              <bqbiol:is>
                <rdf:Bag>
                  <rdf:li rdf:resource="https://identifiers.org/bigg.metabolite/2pg"/>
                  <rdf:li rdf:resource="https://identifiers.org/biocyc/META:2-PG"/>
                  <rdf:li rdf:resource="https://identifiers.org/chebi/CHEBI:39868"/>
                  <rdf:li rdf:resource="https://identifiers.org/chebi/CHEBI:21028"/>
                  <rdf:li rdf:resource="https://identifiers.org/chebi/CHEBI:58289"/>
                  <rdf:li rdf:resource="https://identifiers.org/chebi/CHEBI:24344"/>
                  <rdf:li rdf:resource="https://identifiers.org/chebi/CHEBI:12986"/>
                  <rdf:li rdf:resource="https://identifiers.org/chebi/CHEBI:17835"/>
                  <rdf:li rdf:resource="https://identifiers.org/chebi/CHEBI:11651"/>
                  <rdf:li rdf:resource="https://identifiers.org/chebi/CHEBI:1267"/>
                  <rdf:li rdf:resource="https://identifiers.org/chebi/CHEBI:88350"/>
                  <rdf:li rdf:resource="https://identifiers.org/hmdb/HMDB00362"/>
                  <rdf:li rdf:resource="https://identifiers.org/hmdb/HMDB62707"/>
                  <rdf:li rdf:resource="https://identifiers.org/hmdb/HMDB03391"/>
                  <rdf:li rdf:resource="https://identifiers.org/inchi_key/GXIURPTVHJPJLF-UWTATZPHSA-K"/>
                  <rdf:li rdf:resource="https://identifiers.org/kegg.compound/C00631"/>
                  <rdf:li rdf:resource="https://identifiers.org/metanetx.chemical/MNXM275"/>
                  <rdf:li rdf:resource="https://identifiers.org/reactome.compound/30485"/>
                  <rdf:li rdf:resource="https://identifiers.org/sabiork/31"/>
                  <rdf:li rdf:resource="https://identifiers.org/seed.compound/cpd00482"/>
                </rdf:Bag>
              </bqbiol:is>
            </rdf:Description>
          </rdf:RDF>
        </annotation>
      </species>
      <species metaid="meta_M_4hoxpacd_c" sboTerm="SBO:0000247" id="M_4hoxpacd_c" name="4-Hydroxyphenylacetaldehyde" compartment="c" hasOnlySubstanceUnits="false" boundaryCondition="false" constant="false" fbc:charge="0" fbc:chemicalFormula="C8H8O2">
        <annotation>
          <rdf:RDF xmlns:rdf="http://www.w3.org/1999/02/22-rdf-syntax-ns#" xmlns:dcterms="http://purl.org/dc/terms/" xmlns:vCard="http://www.w3.org/2001/vcard-rdf/3.0#" xmlns:vCard4="http://www.w3.org/2006/vcard/ns#" xmlns:bqbiol="http://biomodels.net/biology-qualifiers/" xmlns:bqmodel="http://biomodels.net/model-qualifiers/">
            <rdf:Description rdf:about="#meta_M_4hoxpacd_c">
              <bqbiol:is>
                <rdf:Bag>
                  <rdf:li rdf:resource="https://identifiers.org/bigg.metabolite/4hoxpacd"/>
                  <rdf:li rdf:resource="https://identifiers.org/biocyc/META:HYDRPHENYLAC-CPD"/>
                  <rdf:li rdf:resource="https://identifiers.org/chebi/CHEBI:10899"/>
                  <rdf:li rdf:resource="https://identifiers.org/chebi/CHEBI:15621"/>
                  <rdf:li rdf:resource="https://identifiers.org/chebi/CHEBI:20417"/>
                  <rdf:li rdf:resource="https://identifiers.org/chebi/CHEBI:1872"/>
                  <rdf:li rdf:resource="https://identifiers.org/chebi/CHEBI:12012"/>
                  <rdf:li rdf:resource="https://identifiers.org/envipath/4fd7f3e0-dd25-43ac-9453-dda3e52396e4/compound/64f3ce8a-986e-4632-b8ba-601157cdee93"/>
                  <rdf:li rdf:resource="https://identifiers.org/envipath/650babc9-9d68-4b73-9332-11972ca26f7b/compound/8613d957-a29b-4d3e-b6b0-daaaecd2fc96"/>
                  <rdf:li rdf:resource="https://identifiers.org/hmdb/HMDB03767"/>
                  <rdf:li rdf:resource="https://identifiers.org/inchi_key/IPRPPFIAVHPVJH-UHFFFAOYSA-N"/>
                  <rdf:li rdf:resource="https://identifiers.org/kegg.compound/C03765"/>
                  <rdf:li rdf:resource="https://identifiers.org/metanetx.chemical/MNXM479"/>
                  <rdf:li rdf:resource="https://identifiers.org/reactome.compound/5696178"/>
                  <rdf:li rdf:resource="https://identifiers.org/reactome.compound/500608"/>
                  <rdf:li rdf:resource="https://identifiers.org/sabiork/6840"/>
                  <rdf:li rdf:resource="https://identifiers.org/seed.compound/cpd02361"/>
                </rdf:Bag>
              </bqbiol:is>
            </rdf:Description>
          </rdf:RDF>
        </annotation>
      </species>
      <species metaid="meta_M_Asn_X_Ser_Thr_l" sboTerm="SBO:0000247" id="M_Asn_X_Ser_Thr_l" name="Asn  X  Ser FSLASH Thr l" compartment="l" hasOnlySubstanceUnits="false" boundaryCondition="false" constant="false" fbc:charge="0" fbc:chemicalFormula="XH">
        <annotation>
          <rdf:RDF xmlns:rdf="http://www.w3.org/1999/02/22-rdf-syntax-ns#" xmlns:dcterms="http://purl.org/dc/terms/" xmlns:vCard="http://www.w3.org/2001/vcard-rdf/3.0#" xmlns:vCard4="http://www.w3.org/2006/vcard/ns#" xmlns:bqbiol="http://biomodels.net/biology-qualifiers/" xmlns:bqmodel="http://biomodels.net/model-qualifiers/">
            <rdf:Description rdf:about="#meta_M_Asn_X_Ser_Thr_l">
              <bqbiol:is>
                <rdf:Bag>
                  <rdf:li rdf:resource="https://identifiers.org/bigg.metabolite/Asn_X_Ser_Thr"/>
                  <rdf:li rdf:resource="https://identifiers.org/metanetx.chemical/MNXM145923"/>
                </rdf:Bag>
              </bqbiol:is>
            </rdf:Description>
          </rdf:RDF>
        </annotation>
      </species>
      <species metaid="meta_M_34dhmald_c" sboTerm="SBO:0000247" id="M_34dhmald_c" name="3,4-Dihydroxymandelaldehyde" compartment="c" hasOnlySubstanceUnits="false" boundaryCondition="false" constant="false" fbc:charge="0" fbc:chemicalFormula="C8H8O4">
        <annotation>
          <rdf:RDF xmlns:rdf="http://www.w3.org/1999/02/22-rdf-syntax-ns#" xmlns:dcterms="http://purl.org/dc/terms/" xmlns:vCard="http://www.w3.org/2001/vcard-rdf/3.0#" xmlns:vCard4="http://www.w3.org/2006/vcard/ns#" xmlns:bqbiol="http://biomodels.net/biology-qualifiers/" xmlns:bqmodel="http://biomodels.net/model-qualifiers/">
            <rdf:Description rdf:about="#meta_M_34dhmald_c">
              <bqbiol:is>
                <rdf:Bag>
                  <rdf:li rdf:resource="https://identifiers.org/bigg.metabolite/34dhmald"/>
                  <rdf:li rdf:resource="https://identifiers.org/biocyc/META:DIHYDROXYPHENYLGLYCOLALDEHYDE"/>
                  <rdf:li rdf:resource="https://identifiers.org/chebi/CHEBI:27852"/>
                  <rdf:li rdf:resource="https://identifiers.org/chebi/CHEBI:1382"/>
                  <rdf:li rdf:resource="https://identifiers.org/chebi/CHEBI:19883"/>
                  <rdf:li rdf:resource="https://identifiers.org/hmdb/HMDB04057"/>
                  <rdf:li rdf:resource="https://identifiers.org/hmdb/HMDB06242"/>
                  <rdf:li rdf:resource="https://identifiers.org/inchi_key/YUGMCLJIWGEKCK-UHFFFAOYSA-N"/>
                  <rdf:li rdf:resource="https://identifiers.org/kegg.compound/C05577"/>
                  <rdf:li rdf:resource="https://identifiers.org/metanetx.chemical/MNXM1633"/>
                  <rdf:li rdf:resource="https://identifiers.org/reactome.compound/5279533"/>
                  <rdf:li rdf:resource="https://identifiers.org/sabiork/26613"/>
                  <rdf:li rdf:resource="https://identifiers.org/seed.compound/cpd03307"/>
                </rdf:Bag>
              </bqbiol:is>
            </rdf:Description>
          </rdf:RDF>
        </annotation>
      </species>
      <species metaid="meta_M_34dhoxmand_c" sboTerm="SBO:0000247" id="M_34dhoxmand_c" name="3,4-Dihydroxymandelate" compartment="c" hasOnlySubstanceUnits="false" boundaryCondition="false" constant="false" fbc:charge="-1" fbc:chemicalFormula="C8H7O5">
        <annotation>
          <rdf:RDF xmlns:rdf="http://www.w3.org/1999/02/22-rdf-syntax-ns#" xmlns:dcterms="http://purl.org/dc/terms/" xmlns:vCard="http://www.w3.org/2001/vcard-rdf/3.0#" xmlns:vCard4="http://www.w3.org/2006/vcard/ns#" xmlns:bqbiol="http://biomodels.net/biology-qualifiers/" xmlns:bqmodel="http://biomodels.net/model-qualifiers/">
            <rdf:Description rdf:about="#meta_M_34dhoxmand_c">
              <bqbiol:is>
                <rdf:Bag>
                  <rdf:li rdf:resource="https://identifiers.org/bigg.metabolite/34dhoxmand"/>
                  <rdf:li rdf:resource="https://identifiers.org/metanetx.chemical/MNXM90911"/>
                </rdf:Bag>
              </bqbiol:is>
            </rdf:Description>
          </rdf:RDF>
        </annotation>
      </species>
      <species metaid="meta_M_34dhoxpeg_c" sboTerm="SBO:0000247" id="M_34dhoxpeg_c" name="3,4-Dihydroxyphenylethyleneglycol" compartment="c" hasOnlySubstanceUnits="false" boundaryCondition="false" constant="false" fbc:charge="0" fbc:chemicalFormula="C8H10O4">
        <annotation>
          <rdf:RDF xmlns:rdf="http://www.w3.org/1999/02/22-rdf-syntax-ns#" xmlns:dcterms="http://purl.org/dc/terms/" xmlns:vCard="http://www.w3.org/2001/vcard-rdf/3.0#" xmlns:vCard4="http://www.w3.org/2006/vcard/ns#" xmlns:bqbiol="http://biomodels.net/biology-qualifiers/" xmlns:bqmodel="http://biomodels.net/model-qualifiers/">
            <rdf:Description rdf:about="#meta_M_34dhoxpeg_c">
              <bqbiol:is>
                <rdf:Bag>
                  <rdf:li rdf:resource="https://identifiers.org/bigg.metabolite/34dhoxpeg"/>
                  <rdf:li rdf:resource="https://identifiers.org/biocyc/META:CPD-11878"/>
                  <rdf:li rdf:resource="https://identifiers.org/chebi/CHEBI:1387"/>
                  <rdf:li rdf:resource="https://identifiers.org/envipath/650babc9-9d68-4b73-9332-11972ca26f7b/compound/e7f5e6b1-af43-4e26-bf0e-59cb6d0a68cc"/>
                  <rdf:li rdf:resource="https://identifiers.org/hmdb/HMDB00318"/>
                  <rdf:li rdf:resource="https://identifiers.org/hmdb/HMDB05870"/>
                  <rdf:li rdf:resource="https://identifiers.org/inchi_key/MTVWFVDWRVYDOR-UHFFFAOYSA-N"/>
                  <rdf:li rdf:resource="https://identifiers.org/kegg.compound/C05576"/>
                  <rdf:li rdf:resource="https://identifiers.org/metanetx.chemical/MNXM2931"/>
                  <rdf:li rdf:resource="https://identifiers.org/seed.compound/cpd03306"/>
                </rdf:Bag>
              </bqbiol:is>
            </rdf:Description>
          </rdf:RDF>
        </annotation>
      </species>
      <species metaid="meta_M_4hphac_c" sboTerm="SBO:0000247" id="M_4hphac_c" name="4-Hydroxyphenylacetate" compartment="c" hasOnlySubstanceUnits="false" boundaryCondition="false" constant="false" fbc:charge="-1" fbc:chemicalFormula="C8H7O3">
        <annotation>
          <rdf:RDF xmlns:rdf="http://www.w3.org/1999/02/22-rdf-syntax-ns#" xmlns:dcterms="http://purl.org/dc/terms/" xmlns:vCard="http://www.w3.org/2001/vcard-rdf/3.0#" xmlns:vCard4="http://www.w3.org/2006/vcard/ns#" xmlns:bqbiol="http://biomodels.net/biology-qualifiers/" xmlns:bqmodel="http://biomodels.net/model-qualifiers/">
            <rdf:Description rdf:about="#meta_M_4hphac_c">
              <bqbiol:is>
                <rdf:Bag>
                  <rdf:li rdf:resource="https://identifiers.org/bigg.metabolite/4hphac"/>
                  <rdf:li rdf:resource="https://identifiers.org/chebi/CHEBI:31128"/>
                  <rdf:li rdf:resource="https://identifiers.org/envipath/32de3cf4-e3e6-4168-956e-32fa5ddb0ce1/compound/a796d1f0-5509-4e0b-8a69-621c14841617"/>
                  <rdf:li rdf:resource="https://identifiers.org/hmdb/HMDB60390"/>
                  <rdf:li rdf:resource="https://identifiers.org/inchi_key/HBMCQTHGYMTCOF-UHFFFAOYSA-N"/>
                  <rdf:li rdf:resource="https://identifiers.org/kegg.compound/C13636"/>
                  <rdf:li rdf:resource="https://identifiers.org/metanetx.chemical/MNXM3863"/>
                  <rdf:li rdf:resource="https://identifiers.org/sabiork/2131"/>
                  <rdf:li rdf:resource="https://identifiers.org/seed.compound/cpd19151"/>
                </rdf:Bag>
              </bqbiol:is>
            </rdf:Description>
          </rdf:RDF>
        </annotation>
      </species>
      <species metaid="meta_M_L2aadp6sa_c" sboTerm="SBO:0000247" id="M_L2aadp6sa_c" name="L 2 Aminoadipate 6 semialdehyde C6H11NO3" compartment="c" hasOnlySubstanceUnits="false" boundaryCondition="false" constant="false" fbc:charge="0" fbc:chemicalFormula="C6H11NO3">
        <annotation>
          <rdf:RDF xmlns:rdf="http://www.w3.org/1999/02/22-rdf-syntax-ns#" xmlns:dcterms="http://purl.org/dc/terms/" xmlns:vCard="http://www.w3.org/2001/vcard-rdf/3.0#" xmlns:vCard4="http://www.w3.org/2006/vcard/ns#" xmlns:bqbiol="http://biomodels.net/biology-qualifiers/" xmlns:bqmodel="http://biomodels.net/model-qualifiers/">
            <rdf:Description rdf:about="#meta_M_L2aadp6sa_c">
              <bqbiol:is>
                <rdf:Bag>
                  <rdf:li rdf:resource="https://identifiers.org/bigg.metabolite/L2aadp6sa"/>
                  <rdf:li rdf:resource="https://identifiers.org/biocyc/META:ALLYSINE"/>
                  <rdf:li rdf:resource="https://identifiers.org/chebi/CHEBI:2605"/>
                  <rdf:li rdf:resource="https://identifiers.org/chebi/CHEBI:57988"/>
                  <rdf:li rdf:resource="https://identifiers.org/chebi/CHEBI:13764"/>
                  <rdf:li rdf:resource="https://identifiers.org/chebi/CHEBI:6162"/>
                  <rdf:li rdf:resource="https://identifiers.org/chebi/CHEBI:17027"/>
                  <rdf:li rdf:resource="https://identifiers.org/chebi/CHEBI:13052"/>
                  <rdf:li rdf:resource="https://identifiers.org/chebi/CHEBI:58321"/>
                  <rdf:li rdf:resource="https://identifiers.org/chebi/CHEBI:21222"/>
                  <rdf:li rdf:resource="https://identifiers.org/chebi/CHEBI:17917"/>
                  <rdf:li rdf:resource="https://identifiers.org/chebi/CHEBI:42174"/>
                  <rdf:li rdf:resource="https://identifiers.org/chebi/CHEBI:11519"/>
                  <rdf:li rdf:resource="https://identifiers.org/hmdb/HMDB59595"/>
                  <rdf:li rdf:resource="https://identifiers.org/hmdb/HMDB01263"/>
                  <rdf:li rdf:resource="https://identifiers.org/inchi_key/GFXYTQPNNXGICT-YFKPBYRVSA-N"/>
                  <rdf:li rdf:resource="https://identifiers.org/kegg.compound/C04076"/>
                  <rdf:li rdf:resource="https://identifiers.org/metanetx.chemical/MNXM89905"/>
                  <rdf:li rdf:resource="https://identifiers.org/reactome.compound/113556"/>
                  <rdf:li rdf:resource="https://identifiers.org/sabiork/7060"/>
                  <rdf:li rdf:resource="https://identifiers.org/seed.compound/cpd01046"/>
                  <rdf:li rdf:resource="https://identifiers.org/seed.compound/cpd02522"/>
                </rdf:Bag>
              </bqbiol:is>
            </rdf:Description>
          </rdf:RDF>
        </annotation>
      </species>
      <species metaid="meta_M_4hphac_e" sboTerm="SBO:0000247" id="M_4hphac_e" name="4-Hydroxyphenylacetate" compartment="e" hasOnlySubstanceUnits="false" boundaryCondition="false" constant="false" fbc:charge="-1" fbc:chemicalFormula="C8H7O3">
        <annotation>
          <rdf:RDF xmlns:rdf="http://www.w3.org/1999/02/22-rdf-syntax-ns#" xmlns:dcterms="http://purl.org/dc/terms/" xmlns:vCard="http://www.w3.org/2001/vcard-rdf/3.0#" xmlns:vCard4="http://www.w3.org/2006/vcard/ns#" xmlns:bqbiol="http://biomodels.net/biology-qualifiers/" xmlns:bqmodel="http://biomodels.net/model-qualifiers/">
            <rdf:Description rdf:about="#meta_M_4hphac_e">
              <bqbiol:is>
                <rdf:Bag>
                  <rdf:li rdf:resource="https://identifiers.org/bigg.metabolite/4hphac"/>
                  <rdf:li rdf:resource="https://identifiers.org/chebi/CHEBI:31128"/>
                  <rdf:li rdf:resource="https://identifiers.org/envipath/32de3cf4-e3e6-4168-956e-32fa5ddb0ce1/compound/a796d1f0-5509-4e0b-8a69-621c14841617"/>
                  <rdf:li rdf:resource="https://identifiers.org/hmdb/HMDB60390"/>
                  <rdf:li rdf:resource="https://identifiers.org/inchi_key/HBMCQTHGYMTCOF-UHFFFAOYSA-N"/>
                  <rdf:li rdf:resource="https://identifiers.org/kegg.compound/C13636"/>
                  <rdf:li rdf:resource="https://identifiers.org/metanetx.chemical/MNXM3863"/>
                  <rdf:li rdf:resource="https://identifiers.org/sabiork/2131"/>
                  <rdf:li rdf:resource="https://identifiers.org/seed.compound/cpd19151"/>
                </rdf:Bag>
              </bqbiol:is>
            </rdf:Description>
          </rdf:RDF>
        </annotation>
      </species>
      <species metaid="meta_M_34dhoxpeg_e" sboTerm="SBO:0000247" id="M_34dhoxpeg_e" name="3,4-Dihydroxyphenylethyleneglycol" compartment="e" hasOnlySubstanceUnits="false" boundaryCondition="false" constant="false" fbc:charge="0" fbc:chemicalFormula="C8H10O4">
        <annotation>
          <rdf:RDF xmlns:rdf="http://www.w3.org/1999/02/22-rdf-syntax-ns#" xmlns:dcterms="http://purl.org/dc/terms/" xmlns:vCard="http://www.w3.org/2001/vcard-rdf/3.0#" xmlns:vCard4="http://www.w3.org/2006/vcard/ns#" xmlns:bqbiol="http://biomodels.net/biology-qualifiers/" xmlns:bqmodel="http://biomodels.net/model-qualifiers/">
            <rdf:Description rdf:about="#meta_M_34dhoxpeg_e">
              <bqbiol:is>
                <rdf:Bag>
                  <rdf:li rdf:resource="https://identifiers.org/bigg.metabolite/34dhoxpeg"/>
                  <rdf:li rdf:resource="https://identifiers.org/biocyc/META:CPD-11878"/>
                  <rdf:li rdf:resource="https://identifiers.org/chebi/CHEBI:1387"/>
                  <rdf:li rdf:resource="https://identifiers.org/envipath/650babc9-9d68-4b73-9332-11972ca26f7b/compound/e7f5e6b1-af43-4e26-bf0e-59cb6d0a68cc"/>
                  <rdf:li rdf:resource="https://identifiers.org/hmdb/HMDB00318"/>
                  <rdf:li rdf:resource="https://identifiers.org/hmdb/HMDB05870"/>
                  <rdf:li rdf:resource="https://identifiers.org/inchi_key/MTVWFVDWRVYDOR-UHFFFAOYSA-N"/>
                  <rdf:li rdf:resource="https://identifiers.org/kegg.compound/C05576"/>
                  <rdf:li rdf:resource="https://identifiers.org/metanetx.chemical/MNXM2931"/>
                  <rdf:li rdf:resource="https://identifiers.org/seed.compound/cpd03306"/>
                </rdf:Bag>
              </bqbiol:is>
            </rdf:Description>
          </rdf:RDF>
        </annotation>
      </species>
      <species metaid="meta_M_L2aadp6sa_m" sboTerm="SBO:0000247" id="M_L2aadp6sa_m" name="L 2 Aminoadipate 6 semialdehyde C6H11NO3" compartment="m" hasOnlySubstanceUnits="false" boundaryCondition="false" constant="false" fbc:charge="0" fbc:chemicalFormula="C6H11NO3">
        <annotation>
          <rdf:RDF xmlns:rdf="http://www.w3.org/1999/02/22-rdf-syntax-ns#" xmlns:dcterms="http://purl.org/dc/terms/" xmlns:vCard="http://www.w3.org/2001/vcard-rdf/3.0#" xmlns:vCard4="http://www.w3.org/2006/vcard/ns#" xmlns:bqbiol="http://biomodels.net/biology-qualifiers/" xmlns:bqmodel="http://biomodels.net/model-qualifiers/">
            <rdf:Description rdf:about="#meta_M_L2aadp6sa_m">
              <bqbiol:is>
                <rdf:Bag>
                  <rdf:li rdf:resource="https://identifiers.org/bigg.metabolite/L2aadp6sa"/>
                  <rdf:li rdf:resource="https://identifiers.org/biocyc/META:ALLYSINE"/>
                  <rdf:li rdf:resource="https://identifiers.org/chebi/CHEBI:2605"/>
                  <rdf:li rdf:resource="https://identifiers.org/chebi/CHEBI:57988"/>
                  <rdf:li rdf:resource="https://identifiers.org/chebi/CHEBI:13764"/>
                  <rdf:li rdf:resource="https://identifiers.org/chebi/CHEBI:6162"/>
                  <rdf:li rdf:resource="https://identifiers.org/chebi/CHEBI:17027"/>
                  <rdf:li rdf:resource="https://identifiers.org/chebi/CHEBI:13052"/>
                  <rdf:li rdf:resource="https://identifiers.org/chebi/CHEBI:58321"/>
                  <rdf:li rdf:resource="https://identifiers.org/chebi/CHEBI:21222"/>
                  <rdf:li rdf:resource="https://identifiers.org/chebi/CHEBI:17917"/>
                  <rdf:li rdf:resource="https://identifiers.org/chebi/CHEBI:42174"/>
                  <rdf:li rdf:resource="https://identifiers.org/chebi/CHEBI:11519"/>
                  <rdf:li rdf:resource="https://identifiers.org/hmdb/HMDB59595"/>
                  <rdf:li rdf:resource="https://identifiers.org/hmdb/HMDB01263"/>
                  <rdf:li rdf:resource="https://identifiers.org/inchi_key/GFXYTQPNNXGICT-YFKPBYRVSA-N"/>
                  <rdf:li rdf:resource="https://identifiers.org/kegg.compound/C04076"/>
                  <rdf:li rdf:resource="https://identifiers.org/metanetx.chemical/MNXM89905"/>
                  <rdf:li rdf:resource="https://identifiers.org/reactome.compound/113556"/>
                  <rdf:li rdf:resource="https://identifiers.org/sabiork/7060"/>
                  <rdf:li rdf:resource="https://identifiers.org/seed.compound/cpd01046"/>
                  <rdf:li rdf:resource="https://identifiers.org/seed.compound/cpd02522"/>
                </rdf:Bag>
              </bqbiol:is>
            </rdf:Description>
          </rdf:RDF>
        </annotation>
      </species>
      <species metaid="meta_M_L2aadp_c" sboTerm="SBO:0000247" id="M_L2aadp_c" name="L 2 Aminoadipate C6H10NO4" compartment="c" hasOnlySubstanceUnits="false" boundaryCondition="false" constant="false" fbc:charge="-1" fbc:chemicalFormula="C6H10NO4">
        <annotation>
          <rdf:RDF xmlns:rdf="http://www.w3.org/1999/02/22-rdf-syntax-ns#" xmlns:dcterms="http://purl.org/dc/terms/" xmlns:vCard="http://www.w3.org/2001/vcard-rdf/3.0#" xmlns:vCard4="http://www.w3.org/2006/vcard/ns#" xmlns:bqbiol="http://biomodels.net/biology-qualifiers/" xmlns:bqmodel="http://biomodels.net/model-qualifiers/">
            <rdf:Description rdf:about="#meta_M_L2aadp_c">
              <bqbiol:is>
                <rdf:Bag>
                  <rdf:li rdf:resource="https://identifiers.org/bigg.metabolite/L2aadp"/>
                  <rdf:li rdf:resource="https://identifiers.org/biocyc/META:CPD-468"/>
                  <rdf:li rdf:resource="https://identifiers.org/chebi/CHEBI:13051"/>
                  <rdf:li rdf:resource="https://identifiers.org/chebi/CHEBI:17082"/>
                  <rdf:li rdf:resource="https://identifiers.org/chebi/CHEBI:13053"/>
                  <rdf:li rdf:resource="https://identifiers.org/chebi/CHEBI:21200"/>
                  <rdf:li rdf:resource="https://identifiers.org/chebi/CHEBI:21201"/>
                  <rdf:li rdf:resource="https://identifiers.org/chebi/CHEBI:37023"/>
                  <rdf:li rdf:resource="https://identifiers.org/chebi/CHEBI:6161"/>
                  <rdf:li rdf:resource="https://identifiers.org/chebi/CHEBI:58672"/>
                  <rdf:li rdf:resource="https://identifiers.org/chebi/CHEBI:46332"/>
                  <rdf:li rdf:resource="https://identifiers.org/inchi_key/OYIFNHCXNCRBQI-BYPYZUCNSA-M"/>
                  <rdf:li rdf:resource="https://identifiers.org/kegg.compound/C00956"/>
                  <rdf:li rdf:resource="https://identifiers.org/metanetx.chemical/MNXM268"/>
                  <rdf:li rdf:resource="https://identifiers.org/reactome.compound/35181"/>
                  <rdf:li rdf:resource="https://identifiers.org/reactome.compound/508531"/>
                  <rdf:li rdf:resource="https://identifiers.org/sabiork/5335"/>
                  <rdf:li rdf:resource="https://identifiers.org/seed.compound/cpd00705"/>
                </rdf:Bag>
              </bqbiol:is>
            </rdf:Description>
          </rdf:RDF>
        </annotation>
      </species>
      <species metaid="meta_M_L2aadp_m" sboTerm="SBO:0000247" id="M_L2aadp_m" name="L 2 Aminoadipate C6H10NO4" compartment="m" hasOnlySubstanceUnits="false" boundaryCondition="false" constant="false" fbc:charge="-1" fbc:chemicalFormula="C6H10NO4">
        <annotation>
          <rdf:RDF xmlns:rdf="http://www.w3.org/1999/02/22-rdf-syntax-ns#" xmlns:dcterms="http://purl.org/dc/terms/" xmlns:vCard="http://www.w3.org/2001/vcard-rdf/3.0#" xmlns:vCard4="http://www.w3.org/2006/vcard/ns#" xmlns:bqbiol="http://biomodels.net/biology-qualifiers/" xmlns:bqmodel="http://biomodels.net/model-qualifiers/">
            <rdf:Description rdf:about="#meta_M_L2aadp_m">
              <bqbiol:is>
                <rdf:Bag>
                  <rdf:li rdf:resource="https://identifiers.org/bigg.metabolite/L2aadp"/>
                  <rdf:li rdf:resource="https://identifiers.org/biocyc/META:CPD-468"/>
                  <rdf:li rdf:resource="https://identifiers.org/chebi/CHEBI:13051"/>
                  <rdf:li rdf:resource="https://identifiers.org/chebi/CHEBI:17082"/>
                  <rdf:li rdf:resource="https://identifiers.org/chebi/CHEBI:13053"/>
                  <rdf:li rdf:resource="https://identifiers.org/chebi/CHEBI:21200"/>
                  <rdf:li rdf:resource="https://identifiers.org/chebi/CHEBI:21201"/>
                  <rdf:li rdf:resource="https://identifiers.org/chebi/CHEBI:37023"/>
                  <rdf:li rdf:resource="https://identifiers.org/chebi/CHEBI:6161"/>
                  <rdf:li rdf:resource="https://identifiers.org/chebi/CHEBI:58672"/>
                  <rdf:li rdf:resource="https://identifiers.org/chebi/CHEBI:46332"/>
                  <rdf:li rdf:resource="https://identifiers.org/inchi_key/OYIFNHCXNCRBQI-BYPYZUCNSA-M"/>
                  <rdf:li rdf:resource="https://identifiers.org/kegg.compound/C00956"/>
                  <rdf:li rdf:resource="https://identifiers.org/metanetx.chemical/MNXM268"/>
                  <rdf:li rdf:resource="https://identifiers.org/reactome.compound/35181"/>
                  <rdf:li rdf:resource="https://identifiers.org/reactome.compound/508531"/>
                  <rdf:li rdf:resource="https://identifiers.org/sabiork/5335"/>
                  <rdf:li rdf:resource="https://identifiers.org/seed.compound/cpd00705"/>
                </rdf:Bag>
              </bqbiol:is>
            </rdf:Description>
          </rdf:RDF>
        </annotation>
      </species>
      <species metaid="meta_M_34dhpac_c" sboTerm="SBO:0000247" id="M_34dhpac_c" name="3,4-Dihydroxyphenylacetaldehyde" compartment="c" hasOnlySubstanceUnits="false" boundaryCondition="false" constant="false" fbc:charge="0" fbc:chemicalFormula="C8H8O3">
        <annotation>
          <rdf:RDF xmlns:rdf="http://www.w3.org/1999/02/22-rdf-syntax-ns#" xmlns:dcterms="http://purl.org/dc/terms/" xmlns:vCard="http://www.w3.org/2001/vcard-rdf/3.0#" xmlns:vCard4="http://www.w3.org/2006/vcard/ns#" xmlns:bqbiol="http://biomodels.net/biology-qualifiers/" xmlns:bqmodel="http://biomodels.net/model-qualifiers/">
            <rdf:Description rdf:about="#meta_M_34dhpac_c">
              <bqbiol:is>
                <rdf:Bag>
                  <rdf:li rdf:resource="https://identifiers.org/bigg.metabolite/34dhpac"/>
                  <rdf:li rdf:resource="https://identifiers.org/biocyc/META:34-DIHYDROXYPHENYLACETALDEHYDE"/>
                  <rdf:li rdf:resource="https://identifiers.org/chebi/CHEBI:19888"/>
                  <rdf:li rdf:resource="https://identifiers.org/chebi/CHEBI:1385"/>
                  <rdf:li rdf:resource="https://identifiers.org/chebi/CHEBI:27978"/>
                  <rdf:li rdf:resource="https://identifiers.org/hmdb/HMDB06778"/>
                  <rdf:li rdf:resource="https://identifiers.org/hmdb/HMDB03791"/>
                  <rdf:li rdf:resource="https://identifiers.org/hmdb/HMDB06256"/>
                  <rdf:li rdf:resource="https://identifiers.org/inchi_key/IADQVXRMSNIUEL-UHFFFAOYSA-N"/>
                  <rdf:li rdf:resource="https://identifiers.org/kegg.compound/C04043"/>
                  <rdf:li rdf:resource="https://identifiers.org/metanetx.chemical/MNXM1401"/>
                  <rdf:li rdf:resource="https://identifiers.org/sabiork/7037"/>
                  <rdf:li rdf:resource="https://identifiers.org/seed.compound/cpd02500"/>
                </rdf:Bag>
              </bqbiol:is>
            </rdf:Description>
          </rdf:RDF>
        </annotation>
      </species>
      <species metaid="meta_M_Lcyst_c" sboTerm="SBO:0000247" id="M_Lcyst_c" name="L-Cysteate" compartment="c" hasOnlySubstanceUnits="false" boundaryCondition="false" constant="false" fbc:charge="-1" fbc:chemicalFormula="C3H6NO5S">
        <annotation>
          <rdf:RDF xmlns:rdf="http://www.w3.org/1999/02/22-rdf-syntax-ns#" xmlns:dcterms="http://purl.org/dc/terms/" xmlns:vCard="http://www.w3.org/2001/vcard-rdf/3.0#" xmlns:vCard4="http://www.w3.org/2006/vcard/ns#" xmlns:bqbiol="http://biomodels.net/biology-qualifiers/" xmlns:bqmodel="http://biomodels.net/model-qualifiers/">
            <rdf:Description rdf:about="#meta_M_Lcyst_c">
              <bqbiol:is>
                <rdf:Bag>
                  <rdf:li rdf:resource="https://identifiers.org/bigg.metabolite/Lcyst"/>
                  <rdf:li rdf:resource="https://identifiers.org/biocyc/META:L-CYSTEATE"/>
                  <rdf:li rdf:resource="https://identifiers.org/chebi/CHEBI:58090"/>
                  <rdf:li rdf:resource="https://identifiers.org/chebi/CHEBI:44590"/>
                  <rdf:li rdf:resource="https://identifiers.org/chebi/CHEBI:13094"/>
                  <rdf:li rdf:resource="https://identifiers.org/chebi/CHEBI:6206"/>
                  <rdf:li rdf:resource="https://identifiers.org/chebi/CHEBI:17285"/>
                  <rdf:li rdf:resource="https://identifiers.org/chebi/CHEBI:44466"/>
                  <rdf:li rdf:resource="https://identifiers.org/chebi/CHEBI:44708"/>
                  <rdf:li rdf:resource="https://identifiers.org/chebi/CHEBI:44513"/>
                  <rdf:li rdf:resource="https://identifiers.org/inchi_key/XVOYSCVBGLVSOL-REOHCLBHSA-M"/>
                  <rdf:li rdf:resource="https://identifiers.org/kegg.compound/C00506"/>
                  <rdf:li rdf:resource="https://identifiers.org/metanetx.chemical/MNXM713"/>
                  <rdf:li rdf:resource="https://identifiers.org/reactome.compound/5673778"/>
                  <rdf:li rdf:resource="https://identifiers.org/reactome.compound/379444"/>
                  <rdf:li rdf:resource="https://identifiers.org/sabiork/2064"/>
                  <rdf:li rdf:resource="https://identifiers.org/seed.compound/cpd00395"/>
                </rdf:Bag>
              </bqbiol:is>
            </rdf:Description>
          </rdf:RDF>
        </annotation>
      </species>
      <species metaid="meta_M_4izp_c" sboTerm="SBO:0000247" id="M_4izp_c" name="4-Imidazolone-5-propanoate" compartment="c" hasOnlySubstanceUnits="false" boundaryCondition="false" constant="false" fbc:charge="-1" fbc:chemicalFormula="C6H7N2O3">
        <annotation>
          <rdf:RDF xmlns:rdf="http://www.w3.org/1999/02/22-rdf-syntax-ns#" xmlns:dcterms="http://purl.org/dc/terms/" xmlns:vCard="http://www.w3.org/2001/vcard-rdf/3.0#" xmlns:vCard4="http://www.w3.org/2006/vcard/ns#" xmlns:bqbiol="http://biomodels.net/biology-qualifiers/" xmlns:bqmodel="http://biomodels.net/model-qualifiers/">
            <rdf:Description rdf:about="#meta_M_4izp_c">
              <bqbiol:is>
                <rdf:Bag>
                  <rdf:li rdf:resource="https://identifiers.org/bigg.metabolite/4izp"/>
                  <rdf:li rdf:resource="https://identifiers.org/biocyc/META:4-IMIDAZOLONE-5-PROPIONATE"/>
                  <rdf:li rdf:resource="https://identifiers.org/chebi/CHEBI:11730"/>
                  <rdf:li rdf:resource="https://identifiers.org/chebi/CHEBI:27384"/>
                  <rdf:li rdf:resource="https://identifiers.org/chebi/CHEBI:58508"/>
                  <rdf:li rdf:resource="https://identifiers.org/chebi/CHEBI:57255"/>
                  <rdf:li rdf:resource="https://identifiers.org/chebi/CHEBI:77893"/>
                  <rdf:li rdf:resource="https://identifiers.org/chebi/CHEBI:11041"/>
                  <rdf:li rdf:resource="https://identifiers.org/chebi/CHEBI:1886"/>
                  <rdf:li rdf:resource="https://identifiers.org/chebi/CHEBI:20430"/>
                  <rdf:li rdf:resource="https://identifiers.org/chebi/CHEBI:20431"/>
                  <rdf:li rdf:resource="https://identifiers.org/hmdb/HMDB01014"/>
                  <rdf:li rdf:resource="https://identifiers.org/hmdb/HMDB62719"/>
                  <rdf:li rdf:resource="https://identifiers.org/inchi_key/MYNHYKDPSRPBNZ-UHFFFAOYSA-N"/>
                  <rdf:li rdf:resource="https://identifiers.org/kegg.compound/C03680"/>
                  <rdf:li rdf:resource="https://identifiers.org/metanetx.chemical/MNXM90394"/>
                  <rdf:li rdf:resource="https://identifiers.org/reactome.compound/34979"/>
                  <rdf:li rdf:resource="https://identifiers.org/seed.compound/cpd02311"/>
                </rdf:Bag>
              </bqbiol:is>
            </rdf:Description>
          </rdf:RDF>
        </annotation>
      </species>
      <species metaid="meta_M_cysi__L_c" sboTerm="SBO:0000247" id="M_cysi__L_c" name="L Cystine C6H12N2O4S2" compartment="c" hasOnlySubstanceUnits="false" boundaryCondition="false" constant="false" fbc:charge="0" fbc:chemicalFormula="C6H12N2O4S2">
        <annotation>
          <rdf:RDF xmlns:rdf="http://www.w3.org/1999/02/22-rdf-syntax-ns#" xmlns:dcterms="http://purl.org/dc/terms/" xmlns:vCard="http://www.w3.org/2001/vcard-rdf/3.0#" xmlns:vCard4="http://www.w3.org/2006/vcard/ns#" xmlns:bqbiol="http://biomodels.net/biology-qualifiers/" xmlns:bqmodel="http://biomodels.net/model-qualifiers/">
            <rdf:Description rdf:about="#meta_M_cysi__L_c">
              <bqbiol:is>
                <rdf:Bag>
                  <rdf:li rdf:resource="https://identifiers.org/bigg.metabolite/cysi__L"/>
                  <rdf:li rdf:resource="https://identifiers.org/biocyc/META:CYSTINE"/>
                  <rdf:li rdf:resource="https://identifiers.org/chebi/CHEBI:6209"/>
                  <rdf:li rdf:resource="https://identifiers.org/chebi/CHEBI:35491"/>
                  <rdf:li rdf:resource="https://identifiers.org/chebi/CHEBI:63163"/>
                  <rdf:li rdf:resource="https://identifiers.org/chebi/CHEBI:13097"/>
                  <rdf:li rdf:resource="https://identifiers.org/chebi/CHEBI:16283"/>
                  <rdf:li rdf:resource="https://identifiers.org/chebi/CHEBI:21278"/>
                  <rdf:li rdf:resource="https://identifiers.org/hmdb/HMDB00192"/>
                  <rdf:li rdf:resource="https://identifiers.org/inchi_key/LEVWYRKDKASIDU-IMJSIDKUSA-N"/>
                  <rdf:li rdf:resource="https://identifiers.org/kegg.compound/C00491"/>
                  <rdf:li rdf:resource="https://identifiers.org/kegg.drug/D03636"/>
                  <rdf:li rdf:resource="https://identifiers.org/metanetx.chemical/MNXM927"/>
                  <rdf:li rdf:resource="https://identifiers.org/sabiork/2060"/>
                  <rdf:li rdf:resource="https://identifiers.org/seed.compound/cpd00381"/>
                </rdf:Bag>
              </bqbiol:is>
            </rdf:Description>
          </rdf:RDF>
        </annotation>
      </species>
      <species metaid="meta_M_4mlacac_c" sboTerm="SBO:0000247" id="M_4mlacac_c" name="4 Maleylacetoacetate C8H6O6" compartment="c" hasOnlySubstanceUnits="false" boundaryCondition="false" constant="false" fbc:charge="-2" fbc:chemicalFormula="C8H6O6">
        <annotation>
          <rdf:RDF xmlns:rdf="http://www.w3.org/1999/02/22-rdf-syntax-ns#" xmlns:dcterms="http://purl.org/dc/terms/" xmlns:vCard="http://www.w3.org/2001/vcard-rdf/3.0#" xmlns:vCard4="http://www.w3.org/2006/vcard/ns#" xmlns:bqbiol="http://biomodels.net/biology-qualifiers/" xmlns:bqmodel="http://biomodels.net/model-qualifiers/">
            <rdf:Description rdf:about="#meta_M_4mlacac_c">
              <bqbiol:is>
                <rdf:Bag>
                  <rdf:li rdf:resource="https://identifiers.org/bigg.metabolite/4mlacac"/>
                  <rdf:li rdf:resource="https://identifiers.org/biocyc/META:4-MALEYL-ACETOACETATE"/>
                  <rdf:li rdf:resource="https://identifiers.org/chebi/CHEBI:20433"/>
                  <rdf:li rdf:resource="https://identifiers.org/chebi/CHEBI:1888"/>
                  <rdf:li rdf:resource="https://identifiers.org/chebi/CHEBI:20434"/>
                  <rdf:li rdf:resource="https://identifiers.org/chebi/CHEBI:17105"/>
                  <rdf:li rdf:resource="https://identifiers.org/chebi/CHEBI:133872"/>
                  <rdf:li rdf:resource="https://identifiers.org/chebi/CHEBI:12018"/>
                  <rdf:li rdf:resource="https://identifiers.org/chebi/CHEBI:47904"/>
                  <rdf:li rdf:resource="https://identifiers.org/envipath/32de3cf4-e3e6-4168-956e-32fa5ddb0ce1/compound/678f0290-6479-4f12-8164-c0d043384543"/>
                  <rdf:li rdf:resource="https://identifiers.org/hmdb/HMDB02052"/>
                  <rdf:li rdf:resource="https://identifiers.org/inchi_key/GACSIVHAIFQKTC-UPHRSURJSA-L"/>
                  <rdf:li rdf:resource="https://identifiers.org/kegg.compound/C01036"/>
                  <rdf:li rdf:resource="https://identifiers.org/lipidmaps/LMFA01170114"/>
                  <rdf:li rdf:resource="https://identifiers.org/metanetx.chemical/MNXM691"/>
                  <rdf:li rdf:resource="https://identifiers.org/reactome.compound/31135"/>
                  <rdf:li rdf:resource="https://identifiers.org/sabiork/5369"/>
                  <rdf:li rdf:resource="https://identifiers.org/seed.compound/cpd00763"/>
                </rdf:Bag>
              </bqbiol:is>
            </rdf:Description>
          </rdf:RDF>
        </annotation>
      </species>
      <species metaid="meta_M_34dhpha_c" sboTerm="SBO:0000247" id="M_34dhpha_c" name="3-4-Dihydroxyphenylacetate" compartment="c" hasOnlySubstanceUnits="false" boundaryCondition="false" constant="false" fbc:charge="-1" fbc:chemicalFormula="C8H7O4">
        <annotation>
          <rdf:RDF xmlns:rdf="http://www.w3.org/1999/02/22-rdf-syntax-ns#" xmlns:dcterms="http://purl.org/dc/terms/" xmlns:vCard="http://www.w3.org/2001/vcard-rdf/3.0#" xmlns:vCard4="http://www.w3.org/2006/vcard/ns#" xmlns:bqbiol="http://biomodels.net/biology-qualifiers/" xmlns:bqmodel="http://biomodels.net/model-qualifiers/">
            <rdf:Description rdf:about="#meta_M_34dhpha_c">
              <bqbiol:is>
                <rdf:Bag>
                  <rdf:li rdf:resource="https://identifiers.org/bigg.metabolite/34dhpha"/>
                  <rdf:li rdf:resource="https://identifiers.org/biocyc/META:CPD-782"/>
                  <rdf:li rdf:resource="https://identifiers.org/chebi/CHEBI:19889"/>
                  <rdf:li rdf:resource="https://identifiers.org/chebi/CHEBI:11697"/>
                  <rdf:li rdf:resource="https://identifiers.org/chebi/CHEBI:41941"/>
                  <rdf:li rdf:resource="https://identifiers.org/chebi/CHEBI:41936"/>
                  <rdf:li rdf:resource="https://identifiers.org/chebi/CHEBI:11696"/>
                  <rdf:li rdf:resource="https://identifiers.org/chebi/CHEBI:1386"/>
                  <rdf:li rdf:resource="https://identifiers.org/chebi/CHEBI:17612"/>
                  <rdf:li rdf:resource="https://identifiers.org/envipath/32de3cf4-e3e6-4168-956e-32fa5ddb0ce1/compound/d7441dee-c9b3-4f65-ba05-c652a8465767"/>
                  <rdf:li rdf:resource="https://identifiers.org/envipath/4fd7f3e0-dd25-43ac-9453-dda3e52396e4/compound/723664e4-e95c-4131-a94a-976a15bf65aa"/>
                  <rdf:li rdf:resource="https://identifiers.org/hmdb/HMDB01336"/>
                  <rdf:li rdf:resource="https://identifiers.org/inchi_key/CFFZDZCDUFSOFZ-UHFFFAOYSA-M"/>
                  <rdf:li rdf:resource="https://identifiers.org/kegg.compound/C01161"/>
                  <rdf:li rdf:resource="https://identifiers.org/metanetx.chemical/MNXM645"/>
                  <rdf:li rdf:resource="https://identifiers.org/sabiork/5413"/>
                  <rdf:li rdf:resource="https://identifiers.org/seed.compound/cpd00854"/>
                </rdf:Bag>
              </bqbiol:is>
            </rdf:Description>
          </rdf:RDF>
        </annotation>
      </species>
      <species metaid="meta_M_cysi__L_e" sboTerm="SBO:0000247" id="M_cysi__L_e" name="L Cystine C6H12N2O4S2" compartment="e" hasOnlySubstanceUnits="false" boundaryCondition="false" constant="false" fbc:charge="0" fbc:chemicalFormula="C6H12N2O4S2">
        <annotation>
          <rdf:RDF xmlns:rdf="http://www.w3.org/1999/02/22-rdf-syntax-ns#" xmlns:dcterms="http://purl.org/dc/terms/" xmlns:vCard="http://www.w3.org/2001/vcard-rdf/3.0#" xmlns:vCard4="http://www.w3.org/2006/vcard/ns#" xmlns:bqbiol="http://biomodels.net/biology-qualifiers/" xmlns:bqmodel="http://biomodels.net/model-qualifiers/">
            <rdf:Description rdf:about="#meta_M_cysi__L_e">
              <bqbiol:is>
                <rdf:Bag>
                  <rdf:li rdf:resource="https://identifiers.org/bigg.metabolite/cysi__L"/>
                  <rdf:li rdf:resource="https://identifiers.org/biocyc/META:CYSTINE"/>
                  <rdf:li rdf:resource="https://identifiers.org/chebi/CHEBI:6209"/>
                  <rdf:li rdf:resource="https://identifiers.org/chebi/CHEBI:35491"/>
                  <rdf:li rdf:resource="https://identifiers.org/chebi/CHEBI:63163"/>
                  <rdf:li rdf:resource="https://identifiers.org/chebi/CHEBI:13097"/>
                  <rdf:li rdf:resource="https://identifiers.org/chebi/CHEBI:16283"/>
                  <rdf:li rdf:resource="https://identifiers.org/chebi/CHEBI:21278"/>
                  <rdf:li rdf:resource="https://identifiers.org/hmdb/HMDB00192"/>
                  <rdf:li rdf:resource="https://identifiers.org/inchi_key/LEVWYRKDKASIDU-IMJSIDKUSA-N"/>
                  <rdf:li rdf:resource="https://identifiers.org/kegg.compound/C00491"/>
                  <rdf:li rdf:resource="https://identifiers.org/kegg.drug/D03636"/>
                  <rdf:li rdf:resource="https://identifiers.org/metanetx.chemical/MNXM927"/>
                  <rdf:li rdf:resource="https://identifiers.org/sabiork/2060"/>
                  <rdf:li rdf:resource="https://identifiers.org/seed.compound/cpd00381"/>
                </rdf:Bag>
              </bqbiol:is>
            </rdf:Description>
          </rdf:RDF>
        </annotation>
      </species>
      <species metaid="meta_M_34dhphe_c" sboTerm="SBO:0000247" id="M_34dhphe_c" name="3,4-Dihydroxy-L-phenylalanine" compartment="c" hasOnlySubstanceUnits="false" boundaryCondition="false" constant="false" fbc:charge="0" fbc:chemicalFormula="C9H11NO4">
        <annotation>
          <rdf:RDF xmlns:rdf="http://www.w3.org/1999/02/22-rdf-syntax-ns#" xmlns:dcterms="http://purl.org/dc/terms/" xmlns:vCard="http://www.w3.org/2001/vcard-rdf/3.0#" xmlns:vCard4="http://www.w3.org/2006/vcard/ns#" xmlns:bqbiol="http://biomodels.net/biology-qualifiers/" xmlns:bqmodel="http://biomodels.net/model-qualifiers/">
            <rdf:Description rdf:about="#meta_M_34dhphe_c">
              <bqbiol:is>
                <rdf:Bag>
                  <rdf:li rdf:resource="https://identifiers.org/bigg.metabolite/34dhphe"/>
                  <rdf:li rdf:resource="https://identifiers.org/metanetx.chemical/MNXM162631"/>
                </rdf:Bag>
              </bqbiol:is>
            </rdf:Description>
          </rdf:RDF>
        </annotation>
      </species>
      <species metaid="meta_M_4mop_c" sboTerm="SBO:0000247" id="M_4mop_c" name="4-Methyl-2-oxopentanoate" compartment="c" hasOnlySubstanceUnits="false" boundaryCondition="false" constant="false" fbc:charge="-1" fbc:chemicalFormula="C6H9O3">
        <annotation>
          <rdf:RDF xmlns:rdf="http://www.w3.org/1999/02/22-rdf-syntax-ns#" xmlns:dcterms="http://purl.org/dc/terms/" xmlns:vCard="http://www.w3.org/2001/vcard-rdf/3.0#" xmlns:vCard4="http://www.w3.org/2006/vcard/ns#" xmlns:bqbiol="http://biomodels.net/biology-qualifiers/" xmlns:bqmodel="http://biomodels.net/model-qualifiers/">
            <rdf:Description rdf:about="#meta_M_4mop_c">
              <bqbiol:is>
                <rdf:Bag>
                  <rdf:li rdf:resource="https://identifiers.org/bigg.metabolite/4mop"/>
                  <rdf:li rdf:resource="https://identifiers.org/biocyc/META:2K-4CH3-PENTANOATE"/>
                  <rdf:li rdf:resource="https://identifiers.org/chebi/CHEBI:1891"/>
                  <rdf:li rdf:resource="https://identifiers.org/chebi/CHEBI:12020"/>
                  <rdf:li rdf:resource="https://identifiers.org/chebi/CHEBI:20438"/>
                  <rdf:li rdf:resource="https://identifiers.org/chebi/CHEBI:48430"/>
                  <rdf:li rdf:resource="https://identifiers.org/chebi/CHEBI:41619"/>
                  <rdf:li rdf:resource="https://identifiers.org/chebi/CHEBI:17865"/>
                  <rdf:li rdf:resource="https://identifiers.org/hmdb/HMDB00695"/>
                  <rdf:li rdf:resource="https://identifiers.org/hmdb/HMDB00762"/>
                  <rdf:li rdf:resource="https://identifiers.org/inchi_key/BKAJNAXTPSGJCU-UHFFFAOYSA-M"/>
                  <rdf:li rdf:resource="https://identifiers.org/kegg.compound/C00233"/>
                  <rdf:li rdf:resource="https://identifiers.org/metanetx.chemical/MNXM404"/>
                  <rdf:li rdf:resource="https://identifiers.org/sabiork/1985"/>
                  <rdf:li rdf:resource="https://identifiers.org/seed.compound/cpd00200"/>
                </rdf:Bag>
              </bqbiol:is>
            </rdf:Description>
          </rdf:RDF>
        </annotation>
      </species>
      <species metaid="meta_M_4mop_m" sboTerm="SBO:0000247" id="M_4mop_m" name="4-Methyl-2-oxopentanoate" compartment="m" hasOnlySubstanceUnits="false" boundaryCondition="false" constant="false" fbc:charge="-1" fbc:chemicalFormula="C6H9O3">
        <annotation>
          <rdf:RDF xmlns:rdf="http://www.w3.org/1999/02/22-rdf-syntax-ns#" xmlns:dcterms="http://purl.org/dc/terms/" xmlns:vCard="http://www.w3.org/2001/vcard-rdf/3.0#" xmlns:vCard4="http://www.w3.org/2006/vcard/ns#" xmlns:bqbiol="http://biomodels.net/biology-qualifiers/" xmlns:bqmodel="http://biomodels.net/model-qualifiers/">
            <rdf:Description rdf:about="#meta_M_4mop_m">
              <bqbiol:is>
                <rdf:Bag>
                  <rdf:li rdf:resource="https://identifiers.org/bigg.metabolite/4mop"/>
                  <rdf:li rdf:resource="https://identifiers.org/biocyc/META:2K-4CH3-PENTANOATE"/>
                  <rdf:li rdf:resource="https://identifiers.org/chebi/CHEBI:1891"/>
                  <rdf:li rdf:resource="https://identifiers.org/chebi/CHEBI:12020"/>
                  <rdf:li rdf:resource="https://identifiers.org/chebi/CHEBI:20438"/>
                  <rdf:li rdf:resource="https://identifiers.org/chebi/CHEBI:48430"/>
                  <rdf:li rdf:resource="https://identifiers.org/chebi/CHEBI:41619"/>
                  <rdf:li rdf:resource="https://identifiers.org/chebi/CHEBI:17865"/>
                  <rdf:li rdf:resource="https://identifiers.org/hmdb/HMDB00695"/>
                  <rdf:li rdf:resource="https://identifiers.org/hmdb/HMDB00762"/>
                  <rdf:li rdf:resource="https://identifiers.org/inchi_key/BKAJNAXTPSGJCU-UHFFFAOYSA-M"/>
                  <rdf:li rdf:resource="https://identifiers.org/kegg.compound/C00233"/>
                  <rdf:li rdf:resource="https://identifiers.org/metanetx.chemical/MNXM404"/>
                  <rdf:li rdf:resource="https://identifiers.org/sabiork/1985"/>
                  <rdf:li rdf:resource="https://identifiers.org/seed.compound/cpd00200"/>
                </rdf:Bag>
              </bqbiol:is>
            </rdf:Description>
          </rdf:RDF>
        </annotation>
      </species>
      <species metaid="meta_M_Lfmkynr_c" sboTerm="SBO:0000247" id="M_Lfmkynr_c" name="L Formylkynurenine C11H12N2O4" compartment="c" hasOnlySubstanceUnits="false" boundaryCondition="false" constant="false" fbc:charge="0" fbc:chemicalFormula="C11H12N2O4">
        <annotation>
          <rdf:RDF xmlns:rdf="http://www.w3.org/1999/02/22-rdf-syntax-ns#" xmlns:dcterms="http://purl.org/dc/terms/" xmlns:vCard="http://www.w3.org/2001/vcard-rdf/3.0#" xmlns:vCard4="http://www.w3.org/2006/vcard/ns#" xmlns:bqbiol="http://biomodels.net/biology-qualifiers/" xmlns:bqmodel="http://biomodels.net/model-qualifiers/">
            <rdf:Description rdf:about="#meta_M_Lfmkynr_c">
              <bqbiol:is>
                <rdf:Bag>
                  <rdf:li rdf:resource="https://identifiers.org/bigg.metabolite/Lfmkynr"/>
                  <rdf:li rdf:resource="https://identifiers.org/biocyc/META:CPD-10488"/>
                  <rdf:li rdf:resource="https://identifiers.org/biocyc/META:N-FORMYLKYNURENINE"/>
                  <rdf:li rdf:resource="https://identifiers.org/chebi/CHEBI:58629"/>
                  <rdf:li rdf:resource="https://identifiers.org/chebi/CHEBI:12509"/>
                  <rdf:li rdf:resource="https://identifiers.org/chebi/CHEBI:18377"/>
                  <rdf:li rdf:resource="https://identifiers.org/chebi/CHEBI:12505"/>
                  <rdf:li rdf:resource="https://identifiers.org/chebi/CHEBI:17949"/>
                  <rdf:li rdf:resource="https://identifiers.org/chebi/CHEBI:6215"/>
                  <rdf:li rdf:resource="https://identifiers.org/chebi/CHEBI:30249"/>
                  <rdf:li rdf:resource="https://identifiers.org/chebi/CHEBI:60051"/>
                  <rdf:li rdf:resource="https://identifiers.org/chebi/CHEBI:13100"/>
                  <rdf:li rdf:resource="https://identifiers.org/chebi/CHEBI:55476"/>
                  <rdf:li rdf:resource="https://identifiers.org/chebi/CHEBI:21712"/>
                  <rdf:li rdf:resource="https://identifiers.org/chebi/CHEBI:5156"/>
                  <rdf:li rdf:resource="https://identifiers.org/hmdb/HMDB60485"/>
                  <rdf:li rdf:resource="https://identifiers.org/hmdb/HMDB01200"/>
                  <rdf:li rdf:resource="https://identifiers.org/inchi_key/BYHJHXPTQMMKCA-QMMMGPOBSA-N"/>
                  <rdf:li rdf:resource="https://identifiers.org/kegg.compound/C02700"/>
                  <rdf:li rdf:resource="https://identifiers.org/kegg.compound/C15605"/>
                  <rdf:li rdf:resource="https://identifiers.org/metanetx.chemical/MNXM1288"/>
                  <rdf:li rdf:resource="https://identifiers.org/reactome.compound/33179"/>
                  <rdf:li rdf:resource="https://identifiers.org/sabiork/23280"/>
                  <rdf:li rdf:resource="https://identifiers.org/sabiork/6188"/>
                  <rdf:li rdf:resource="https://identifiers.org/sabiork/6316"/>
                  <rdf:li rdf:resource="https://identifiers.org/seed.compound/cpd27595"/>
                  <rdf:li rdf:resource="https://identifiers.org/seed.compound/cpd01749"/>
                  <rdf:li rdf:resource="https://identifiers.org/seed.compound/cpd11254"/>
                </rdf:Bag>
              </bqbiol:is>
            </rdf:Description>
          </rdf:RDF>
        </annotation>
      </species>
      <species metaid="meta_M_34dhphe_e" sboTerm="SBO:0000247" id="M_34dhphe_e" name="3,4-Dihydroxy-L-phenylalanine" compartment="e" hasOnlySubstanceUnits="false" boundaryCondition="false" constant="false" fbc:charge="0" fbc:chemicalFormula="C9H11NO4">
        <annotation>
          <rdf:RDF xmlns:rdf="http://www.w3.org/1999/02/22-rdf-syntax-ns#" xmlns:dcterms="http://purl.org/dc/terms/" xmlns:vCard="http://www.w3.org/2001/vcard-rdf/3.0#" xmlns:vCard4="http://www.w3.org/2006/vcard/ns#" xmlns:bqbiol="http://biomodels.net/biology-qualifiers/" xmlns:bqmodel="http://biomodels.net/model-qualifiers/">
            <rdf:Description rdf:about="#meta_M_34dhphe_e">
              <bqbiol:is>
                <rdf:Bag>
                  <rdf:li rdf:resource="https://identifiers.org/bigg.metabolite/34dhphe"/>
                  <rdf:li rdf:resource="https://identifiers.org/metanetx.chemical/MNXM162631"/>
                </rdf:Bag>
              </bqbiol:is>
            </rdf:Description>
          </rdf:RDF>
        </annotation>
      </species>
      <species metaid="meta_M_Lkynr_c" sboTerm="SBO:0000247" id="M_Lkynr_c" name="L Kynurenine C10H12N2O3" compartment="c" hasOnlySubstanceUnits="false" boundaryCondition="false" constant="false" fbc:charge="0" fbc:chemicalFormula="C10H12N2O3">
        <annotation>
          <rdf:RDF xmlns:rdf="http://www.w3.org/1999/02/22-rdf-syntax-ns#" xmlns:dcterms="http://purl.org/dc/terms/" xmlns:vCard="http://www.w3.org/2001/vcard-rdf/3.0#" xmlns:vCard4="http://www.w3.org/2006/vcard/ns#" xmlns:bqbiol="http://biomodels.net/biology-qualifiers/" xmlns:bqmodel="http://biomodels.net/model-qualifiers/">
            <rdf:Description rdf:about="#meta_M_Lkynr_c">
              <bqbiol:is>
                <rdf:Bag>
                  <rdf:li rdf:resource="https://identifiers.org/bigg.metabolite/Lkynr"/>
                  <rdf:li rdf:resource="https://identifiers.org/biocyc/META:CPD-14736"/>
                  <rdf:li rdf:resource="https://identifiers.org/chebi/CHEBI:6258"/>
                  <rdf:li rdf:resource="https://identifiers.org/chebi/CHEBI:67010"/>
                  <rdf:li rdf:resource="https://identifiers.org/chebi/CHEBI:57959"/>
                  <rdf:li rdf:resource="https://identifiers.org/chebi/CHEBI:16946"/>
                  <rdf:li rdf:resource="https://identifiers.org/chebi/CHEBI:21346"/>
                  <rdf:li rdf:resource="https://identifiers.org/chebi/CHEBI:13129"/>
                  <rdf:li rdf:resource="https://identifiers.org/chebi/CHEBI:43628"/>
                  <rdf:li rdf:resource="https://identifiers.org/hmdb/HMDB00684"/>
                  <rdf:li rdf:resource="https://identifiers.org/hmdb/HMDB00183"/>
                  <rdf:li rdf:resource="https://identifiers.org/inchi_key/YGPSJZOEDVAXAB-QMMMGPOBSA-N"/>
                  <rdf:li rdf:resource="https://identifiers.org/kegg.compound/C00328"/>
                  <rdf:li rdf:resource="https://identifiers.org/metanetx.chemical/MNXM260"/>
                  <rdf:li rdf:resource="https://identifiers.org/reactome.compound/893607"/>
                  <rdf:li rdf:resource="https://identifiers.org/reactome.compound/29970"/>
                  <rdf:li rdf:resource="https://identifiers.org/sabiork/5046"/>
                  <rdf:li rdf:resource="https://identifiers.org/seed.compound/cpd30794"/>
                  <rdf:li rdf:resource="https://identifiers.org/seed.compound/cpd00275"/>
                </rdf:Bag>
              </bqbiol:is>
            </rdf:Description>
          </rdf:RDF>
        </annotation>
      </species>
      <species metaid="meta_M_Lpipecol_x" sboTerm="SBO:0000247" id="M_Lpipecol_x" name="L-pipecolic acid; piperidine-2-carboxylic acid" compartment="x" hasOnlySubstanceUnits="false" boundaryCondition="false" constant="false" fbc:charge="0" fbc:chemicalFormula="C6H11NO2">
        <annotation>
          <rdf:RDF xmlns:rdf="http://www.w3.org/1999/02/22-rdf-syntax-ns#" xmlns:dcterms="http://purl.org/dc/terms/" xmlns:vCard="http://www.w3.org/2001/vcard-rdf/3.0#" xmlns:vCard4="http://www.w3.org/2006/vcard/ns#" xmlns:bqbiol="http://biomodels.net/biology-qualifiers/" xmlns:bqmodel="http://biomodels.net/model-qualifiers/">
            <rdf:Description rdf:about="#meta_M_Lpipecol_x">
              <bqbiol:is>
                <rdf:Bag>
                  <rdf:li rdf:resource="https://identifiers.org/bigg.metabolite/Lpipecol"/>
                  <rdf:li rdf:resource="https://identifiers.org/biocyc/META:L-PIPECOLATE"/>
                  <rdf:li rdf:resource="https://identifiers.org/chebi/CHEBI:30913"/>
                  <rdf:li rdf:resource="https://identifiers.org/chebi/CHEBI:30633"/>
                  <rdf:li rdf:resource="https://identifiers.org/chebi/CHEBI:18797"/>
                  <rdf:li rdf:resource="https://identifiers.org/chebi/CHEBI:61185"/>
                  <rdf:li rdf:resource="https://identifiers.org/chebi/CHEBI:13153"/>
                  <rdf:li rdf:resource="https://identifiers.org/chebi/CHEBI:18796"/>
                  <rdf:li rdf:resource="https://identifiers.org/chebi/CHEBI:6284"/>
                  <rdf:li rdf:resource="https://identifiers.org/hmdb/HMDB00716"/>
                  <rdf:li rdf:resource="https://identifiers.org/inchi_key/HXEACLLIILLPRG-YFKPBYRVSA-N"/>
                  <rdf:li rdf:resource="https://identifiers.org/kegg.compound/C00408"/>
                  <rdf:li rdf:resource="https://identifiers.org/metanetx.chemical/MNXM684"/>
                  <rdf:li rdf:resource="https://identifiers.org/reactome.compound/5693325"/>
                  <rdf:li rdf:resource="https://identifiers.org/sabiork/5075"/>
                  <rdf:li rdf:resource="https://identifiers.org/seed.compound/cpd00323"/>
                </rdf:Bag>
              </bqbiol:is>
            </rdf:Description>
          </rdf:RDF>
        </annotation>
      </species>
      <species metaid="meta_M_34hpp_c" sboTerm="SBO:0000247" id="M_34hpp_c" name="3-(4-Hydroxyphenyl)pyruvate" compartment="c" hasOnlySubstanceUnits="false" boundaryCondition="false" constant="false" fbc:charge="-1" fbc:chemicalFormula="C9H7O4">
        <annotation>
          <rdf:RDF xmlns:rdf="http://www.w3.org/1999/02/22-rdf-syntax-ns#" xmlns:dcterms="http://purl.org/dc/terms/" xmlns:vCard="http://www.w3.org/2001/vcard-rdf/3.0#" xmlns:vCard4="http://www.w3.org/2006/vcard/ns#" xmlns:bqbiol="http://biomodels.net/biology-qualifiers/" xmlns:bqmodel="http://biomodels.net/model-qualifiers/">
            <rdf:Description rdf:about="#meta_M_34hpp_c">
              <bqbiol:is>
                <rdf:Bag>
                  <rdf:li rdf:resource="https://identifiers.org/bigg.metabolite/34hpp"/>
                  <rdf:li rdf:resource="https://identifiers.org/biocyc/META:P-HYDROXY-PHENYLPYRUVATE"/>
                  <rdf:li rdf:resource="https://identifiers.org/chebi/CHEBI:36242"/>
                  <rdf:li rdf:resource="https://identifiers.org/chebi/CHEBI:20425"/>
                  <rdf:li rdf:resource="https://identifiers.org/chebi/CHEBI:20426"/>
                  <rdf:li rdf:resource="https://identifiers.org/chebi/CHEBI:12016"/>
                  <rdf:li rdf:resource="https://identifiers.org/chebi/CHEBI:15999"/>
                  <rdf:li rdf:resource="https://identifiers.org/chebi/CHEBI:11725"/>
                  <rdf:li rdf:resource="https://identifiers.org/chebi/CHEBI:594665"/>
                  <rdf:li rdf:resource="https://identifiers.org/chebi/CHEBI:11727"/>
                  <rdf:li rdf:resource="https://identifiers.org/chebi/CHEBI:42422"/>
                  <rdf:li rdf:resource="https://identifiers.org/chebi/CHEBI:1431"/>
                  <rdf:li rdf:resource="https://identifiers.org/envipath/32de3cf4-e3e6-4168-956e-32fa5ddb0ce1/compound/f2e806ef-76ea-4ddf-bf89-db7737caa79b"/>
                  <rdf:li rdf:resource="https://identifiers.org/hmdb/HMDB00707"/>
                  <rdf:li rdf:resource="https://identifiers.org/inchi_key/KKADPXVIOXHVKN-UHFFFAOYSA-M"/>
                  <rdf:li rdf:resource="https://identifiers.org/kegg.compound/C01179"/>
                  <rdf:li rdf:resource="https://identifiers.org/metanetx.chemical/MNXM153"/>
                  <rdf:li rdf:resource="https://identifiers.org/reactome.compound/31365"/>
                  <rdf:li rdf:resource="https://identifiers.org/sabiork/5423"/>
                  <rdf:li rdf:resource="https://identifiers.org/seed.compound/cpd00868"/>
                </rdf:Bag>
              </bqbiol:is>
            </rdf:Description>
          </rdf:RDF>
        </annotation>
      </species>
      <species metaid="meta_M_Nacasp_c" sboTerm="SBO:0000247" id="M_Nacasp_c" name="N-Acetyl-L-aspartate" compartment="c" hasOnlySubstanceUnits="false" boundaryCondition="false" constant="false" fbc:charge="-2" fbc:chemicalFormula="C6H7NO5">
        <annotation>
          <rdf:RDF xmlns:rdf="http://www.w3.org/1999/02/22-rdf-syntax-ns#" xmlns:dcterms="http://purl.org/dc/terms/" xmlns:vCard="http://www.w3.org/2001/vcard-rdf/3.0#" xmlns:vCard4="http://www.w3.org/2006/vcard/ns#" xmlns:bqbiol="http://biomodels.net/biology-qualifiers/" xmlns:bqmodel="http://biomodels.net/model-qualifiers/">
            <rdf:Description rdf:about="#meta_M_Nacasp_c">
              <bqbiol:is>
                <rdf:Bag>
                  <rdf:li rdf:resource="https://identifiers.org/bigg.metabolite/Nacasp"/>
                  <rdf:li rdf:resource="https://identifiers.org/biocyc/META:CPD-420"/>
                  <rdf:li rdf:resource="https://identifiers.org/chebi/CHEBI:7149"/>
                  <rdf:li rdf:resource="https://identifiers.org/chebi/CHEBI:21546"/>
                  <rdf:li rdf:resource="https://identifiers.org/chebi/CHEBI:21547"/>
                  <rdf:li rdf:resource="https://identifiers.org/chebi/CHEBI:16953"/>
                  <rdf:li rdf:resource="https://identifiers.org/chebi/CHEBI:12574"/>
                  <rdf:li rdf:resource="https://identifiers.org/chebi/CHEBI:87271"/>
                  <rdf:li rdf:resource="https://identifiers.org/hmdb/HMDB00812"/>
                  <rdf:li rdf:resource="https://identifiers.org/inchi_key/OTCCIMWXFLJLIA-BYPYZUCNSA-L"/>
                  <rdf:li rdf:resource="https://identifiers.org/kegg.compound/C01042"/>
                  <rdf:li rdf:resource="https://identifiers.org/metanetx.chemical/MNXM2139"/>
                  <rdf:li rdf:resource="https://identifiers.org/reactome.compound/5691492"/>
                  <rdf:li rdf:resource="https://identifiers.org/sabiork/2224"/>
                  <rdf:li rdf:resource="https://identifiers.org/seed.compound/cpd00767"/>
                </rdf:Bag>
              </bqbiol:is>
            </rdf:Description>
          </rdf:RDF>
        </annotation>
      </species>
      <species metaid="meta_M_35cgmp_c" sboTerm="SBO:0000247" id="M_35cgmp_c" name="3&apos;,5&apos;-Cyclic GMP" compartment="c" hasOnlySubstanceUnits="false" boundaryCondition="false" constant="false" fbc:charge="-1" fbc:chemicalFormula="C10H11N5O7P">
        <annotation>
          <rdf:RDF xmlns:rdf="http://www.w3.org/1999/02/22-rdf-syntax-ns#" xmlns:dcterms="http://purl.org/dc/terms/" xmlns:vCard="http://www.w3.org/2001/vcard-rdf/3.0#" xmlns:vCard4="http://www.w3.org/2006/vcard/ns#" xmlns:bqbiol="http://biomodels.net/biology-qualifiers/" xmlns:bqmodel="http://biomodels.net/model-qualifiers/">
            <rdf:Description rdf:about="#meta_M_35cgmp_c">
              <bqbiol:is>
                <rdf:Bag>
                  <rdf:li rdf:resource="https://identifiers.org/bigg.metabolite/35cgmp"/>
                  <rdf:li rdf:resource="https://identifiers.org/biocyc/META:CGMP"/>
                  <rdf:li rdf:resource="https://identifiers.org/chebi/CHEBI:57746"/>
                  <rdf:li rdf:resource="https://identifiers.org/chebi/CHEBI:19829"/>
                  <rdf:li rdf:resource="https://identifiers.org/chebi/CHEBI:44955"/>
                  <rdf:li rdf:resource="https://identifiers.org/chebi/CHEBI:11675"/>
                  <rdf:li rdf:resource="https://identifiers.org/chebi/CHEBI:1327"/>
                  <rdf:li rdf:resource="https://identifiers.org/chebi/CHEBI:44957"/>
                  <rdf:li rdf:resource="https://identifiers.org/chebi/CHEBI:14377"/>
                  <rdf:li rdf:resource="https://identifiers.org/chebi/CHEBI:39915"/>
                  <rdf:li rdf:resource="https://identifiers.org/chebi/CHEBI:16356"/>
                  <rdf:li rdf:resource="https://identifiers.org/hmdb/HMDB01314"/>
                  <rdf:li rdf:resource="https://identifiers.org/inchi_key/ZOOGRGPOEVQQDX-UUOKFMHZSA-M"/>
                  <rdf:li rdf:resource="https://identifiers.org/kegg.compound/C00942"/>
                  <rdf:li rdf:resource="https://identifiers.org/metanetx.chemical/MNXM665"/>
                  <rdf:li rdf:resource="https://identifiers.org/seed.compound/cpd00697"/>
                </rdf:Bag>
              </bqbiol:is>
            </rdf:Description>
          </rdf:RDF>
        </annotation>
      </species>
      <species metaid="meta_M_Nacasp_m" sboTerm="SBO:0000247" id="M_Nacasp_m" name="N-Acetyl-L-aspartate" compartment="m" hasOnlySubstanceUnits="false" boundaryCondition="false" constant="false" fbc:charge="-2" fbc:chemicalFormula="C6H7NO5">
        <annotation>
          <rdf:RDF xmlns:rdf="http://www.w3.org/1999/02/22-rdf-syntax-ns#" xmlns:dcterms="http://purl.org/dc/terms/" xmlns:vCard="http://www.w3.org/2001/vcard-rdf/3.0#" xmlns:vCard4="http://www.w3.org/2006/vcard/ns#" xmlns:bqbiol="http://biomodels.net/biology-qualifiers/" xmlns:bqmodel="http://biomodels.net/model-qualifiers/">
            <rdf:Description rdf:about="#meta_M_Nacasp_m">
              <bqbiol:is>
                <rdf:Bag>
                  <rdf:li rdf:resource="https://identifiers.org/bigg.metabolite/Nacasp"/>
                  <rdf:li rdf:resource="https://identifiers.org/biocyc/META:CPD-420"/>
                  <rdf:li rdf:resource="https://identifiers.org/chebi/CHEBI:7149"/>
                  <rdf:li rdf:resource="https://identifiers.org/chebi/CHEBI:21546"/>
                  <rdf:li rdf:resource="https://identifiers.org/chebi/CHEBI:21547"/>
                  <rdf:li rdf:resource="https://identifiers.org/chebi/CHEBI:16953"/>
                  <rdf:li rdf:resource="https://identifiers.org/chebi/CHEBI:12574"/>
                  <rdf:li rdf:resource="https://identifiers.org/chebi/CHEBI:87271"/>
                  <rdf:li rdf:resource="https://identifiers.org/hmdb/HMDB00812"/>
                  <rdf:li rdf:resource="https://identifiers.org/inchi_key/OTCCIMWXFLJLIA-BYPYZUCNSA-L"/>
                  <rdf:li rdf:resource="https://identifiers.org/kegg.compound/C01042"/>
                  <rdf:li rdf:resource="https://identifiers.org/metanetx.chemical/MNXM2139"/>
                  <rdf:li rdf:resource="https://identifiers.org/reactome.compound/5691492"/>
                  <rdf:li rdf:resource="https://identifiers.org/sabiork/2224"/>
                  <rdf:li rdf:resource="https://identifiers.org/seed.compound/cpd00767"/>
                </rdf:Bag>
              </bqbiol:is>
            </rdf:Description>
          </rdf:RDF>
        </annotation>
      </species>
      <species metaid="meta_M_35cgmp_e" sboTerm="SBO:0000247" id="M_35cgmp_e" name="3&apos;,5&apos;-Cyclic GMP" compartment="e" hasOnlySubstanceUnits="false" boundaryCondition="false" constant="false" fbc:charge="-1" fbc:chemicalFormula="C10H11N5O7P">
        <annotation>
          <rdf:RDF xmlns:rdf="http://www.w3.org/1999/02/22-rdf-syntax-ns#" xmlns:dcterms="http://purl.org/dc/terms/" xmlns:vCard="http://www.w3.org/2001/vcard-rdf/3.0#" xmlns:vCard4="http://www.w3.org/2006/vcard/ns#" xmlns:bqbiol="http://biomodels.net/biology-qualifiers/" xmlns:bqmodel="http://biomodels.net/model-qualifiers/">
            <rdf:Description rdf:about="#meta_M_35cgmp_e">
              <bqbiol:is>
                <rdf:Bag>
                  <rdf:li rdf:resource="https://identifiers.org/bigg.metabolite/35cgmp"/>
                  <rdf:li rdf:resource="https://identifiers.org/biocyc/META:CGMP"/>
                  <rdf:li rdf:resource="https://identifiers.org/chebi/CHEBI:57746"/>
                  <rdf:li rdf:resource="https://identifiers.org/chebi/CHEBI:19829"/>
                  <rdf:li rdf:resource="https://identifiers.org/chebi/CHEBI:44955"/>
                  <rdf:li rdf:resource="https://identifiers.org/chebi/CHEBI:11675"/>
                  <rdf:li rdf:resource="https://identifiers.org/chebi/CHEBI:1327"/>
                  <rdf:li rdf:resource="https://identifiers.org/chebi/CHEBI:44957"/>
                  <rdf:li rdf:resource="https://identifiers.org/chebi/CHEBI:14377"/>
                  <rdf:li rdf:resource="https://identifiers.org/chebi/CHEBI:39915"/>
                  <rdf:li rdf:resource="https://identifiers.org/chebi/CHEBI:16356"/>
                  <rdf:li rdf:resource="https://identifiers.org/hmdb/HMDB01314"/>
                  <rdf:li rdf:resource="https://identifiers.org/inchi_key/ZOOGRGPOEVQQDX-UUOKFMHZSA-M"/>
                  <rdf:li rdf:resource="https://identifiers.org/kegg.compound/C00942"/>
                  <rdf:li rdf:resource="https://identifiers.org/metanetx.chemical/MNXM665"/>
                  <rdf:li rdf:resource="https://identifiers.org/seed.compound/cpd00697"/>
                </rdf:Bag>
              </bqbiol:is>
            </rdf:Description>
          </rdf:RDF>
        </annotation>
      </species>
      <species metaid="meta_M_accoa_x" sboTerm="SBO:0000247" id="M_accoa_x" name="Acetyl-CoA" compartment="x" hasOnlySubstanceUnits="false" boundaryCondition="false" constant="false" fbc:charge="-4" fbc:chemicalFormula="C23H34N7O17P3S">
        <annotation>
          <rdf:RDF xmlns:rdf="http://www.w3.org/1999/02/22-rdf-syntax-ns#" xmlns:dcterms="http://purl.org/dc/terms/" xmlns:vCard="http://www.w3.org/2001/vcard-rdf/3.0#" xmlns:vCard4="http://www.w3.org/2006/vcard/ns#" xmlns:bqbiol="http://biomodels.net/biology-qualifiers/" xmlns:bqmodel="http://biomodels.net/model-qualifiers/">
            <rdf:Description rdf:about="#meta_M_accoa_x">
              <bqbiol:is>
                <rdf:Bag>
                  <rdf:li rdf:resource="https://identifiers.org/bigg.metabolite/accoa"/>
                  <rdf:li rdf:resource="https://identifiers.org/biocyc/META:ACETYL-COA"/>
                  <rdf:li rdf:resource="https://identifiers.org/chebi/CHEBI:57288"/>
                  <rdf:li rdf:resource="https://identifiers.org/chebi/CHEBI:22192"/>
                  <rdf:li rdf:resource="https://identifiers.org/chebi/CHEBI:15351"/>
                  <rdf:li rdf:resource="https://identifiers.org/chebi/CHEBI:13712"/>
                  <rdf:li rdf:resource="https://identifiers.org/chebi/CHEBI:2408"/>
                  <rdf:li rdf:resource="https://identifiers.org/chebi/CHEBI:40470"/>
                  <rdf:li rdf:resource="https://identifiers.org/envipath/32de3cf4-e3e6-4168-956e-32fa5ddb0ce1/compound/57bd5e24-9d14-4b91-bc60-64c8ea6c2d11"/>
                  <rdf:li rdf:resource="https://identifiers.org/hmdb/HMDB01206"/>
                  <rdf:li rdf:resource="https://identifiers.org/inchi_key/ZSLZBFCDCINBPY-ZSJPKINUSA-J"/>
                  <rdf:li rdf:resource="https://identifiers.org/kegg.compound/C00024"/>
                  <rdf:li rdf:resource="https://identifiers.org/lipidmaps/LMFA07050029"/>
                  <rdf:li rdf:resource="https://identifiers.org/lipidmaps/LMFA07050281"/>
                  <rdf:li rdf:resource="https://identifiers.org/metanetx.chemical/MNXM21"/>
                  <rdf:li rdf:resource="https://identifiers.org/reactome.compound/727753"/>
                  <rdf:li rdf:resource="https://identifiers.org/reactome.compound/76183"/>
                  <rdf:li rdf:resource="https://identifiers.org/reactome.compound/113560"/>
                  <rdf:li rdf:resource="https://identifiers.org/reactome.compound/353123"/>
                  <rdf:li rdf:resource="https://identifiers.org/reactome.compound/113559"/>
                  <rdf:li rdf:resource="https://identifiers.org/sabiork/1276"/>
                  <rdf:li rdf:resource="https://identifiers.org/seed.compound/cpd00022"/>
                  <rdf:li rdf:resource="https://identifiers.org/slm/000000297"/>
                </rdf:Bag>
              </bqbiol:is>
            </rdf:Description>
          </rdf:RDF>
        </annotation>
      </species>
      <species metaid="meta_M_acetol_c" sboTerm="SBO:0000247" id="M_acetol_c" name="Acetol cytosol" compartment="c" hasOnlySubstanceUnits="false" boundaryCondition="false" constant="false" fbc:charge="0" fbc:chemicalFormula="C3H6O2">
        <annotation>
          <rdf:RDF xmlns:rdf="http://www.w3.org/1999/02/22-rdf-syntax-ns#" xmlns:dcterms="http://purl.org/dc/terms/" xmlns:vCard="http://www.w3.org/2001/vcard-rdf/3.0#" xmlns:vCard4="http://www.w3.org/2006/vcard/ns#" xmlns:bqbiol="http://biomodels.net/biology-qualifiers/" xmlns:bqmodel="http://biomodels.net/model-qualifiers/">
            <rdf:Description rdf:about="#meta_M_acetol_c">
              <bqbiol:is>
                <rdf:Bag>
                  <rdf:li rdf:resource="https://identifiers.org/bigg.metabolite/acetol"/>
                  <rdf:li rdf:resource="https://identifiers.org/biocyc/META:ACETOL"/>
                  <rdf:li rdf:resource="https://identifiers.org/chebi/CHEBI:27957"/>
                  <rdf:li rdf:resource="https://identifiers.org/chebi/CHEBI:5796"/>
                  <rdf:li rdf:resource="https://identifiers.org/chebi/CHEBI:24666"/>
                  <rdf:li rdf:resource="https://identifiers.org/envipath/650babc9-9d68-4b73-9332-11972ca26f7b/compound/090b3a12-aba4-4202-9b9c-f30232d329f0"/>
                  <rdf:li rdf:resource="https://identifiers.org/hmdb/HMDB06961"/>
                  <rdf:li rdf:resource="https://identifiers.org/inchi_key/XLSMFKSTNGKWQX-UHFFFAOYSA-N"/>
                  <rdf:li rdf:resource="https://identifiers.org/kegg.compound/C05235"/>
                  <rdf:li rdf:resource="https://identifiers.org/metanetx.chemical/MNXM1744"/>
                  <rdf:li rdf:resource="https://identifiers.org/sabiork/2727"/>
                  <rdf:li rdf:resource="https://identifiers.org/seed.compound/cpd03105"/>
                </rdf:Bag>
              </bqbiol:is>
            </rdf:Description>
          </rdf:RDF>
        </annotation>
      </species>
      <species metaid="meta_M_adprib_e" sboTerm="SBO:0000247" id="M_adprib_e" name="ADPribose C15H21N5O14P2" compartment="e" hasOnlySubstanceUnits="false" boundaryCondition="false" constant="false" fbc:charge="-2" fbc:chemicalFormula="C15H21N5O14P2">
        <annotation>
          <rdf:RDF xmlns:rdf="http://www.w3.org/1999/02/22-rdf-syntax-ns#" xmlns:dcterms="http://purl.org/dc/terms/" xmlns:vCard="http://www.w3.org/2001/vcard-rdf/3.0#" xmlns:vCard4="http://www.w3.org/2006/vcard/ns#" xmlns:bqbiol="http://biomodels.net/biology-qualifiers/" xmlns:bqmodel="http://biomodels.net/model-qualifiers/">
            <rdf:Description rdf:about="#meta_M_adprib_e">
              <bqbiol:is>
                <rdf:Bag>
                  <rdf:li rdf:resource="https://identifiers.org/bigg.metabolite/adprib"/>
                  <rdf:li rdf:resource="https://identifiers.org/biocyc/META:ADENOSINE_DIPHOSPHATE_RIBOSE"/>
                  <rdf:li rdf:resource="https://identifiers.org/chebi/CHEBI:20850"/>
                  <rdf:li rdf:resource="https://identifiers.org/chebi/CHEBI:16960"/>
                  <rdf:li rdf:resource="https://identifiers.org/chebi/CHEBI:13231"/>
                  <rdf:li rdf:resource="https://identifiers.org/chebi/CHEBI:40752"/>
                  <rdf:li rdf:resource="https://identifiers.org/chebi/CHEBI:2351"/>
                  <rdf:li rdf:resource="https://identifiers.org/chebi/CHEBI:57967"/>
                  <rdf:li rdf:resource="https://identifiers.org/chebi/CHEBI:32889"/>
                  <rdf:li rdf:resource="https://identifiers.org/inchi_key/SRNWOUGRCWSEMX-TYASJMOZSA-L"/>
                  <rdf:li rdf:resource="https://identifiers.org/kegg.compound/C00301"/>
                  <rdf:li rdf:resource="https://identifiers.org/kegg.compound/C01882"/>
                  <rdf:li rdf:resource="https://identifiers.org/metanetx.chemical/MNXM48596"/>
                  <rdf:li rdf:resource="https://identifiers.org/reactome.compound/2393945"/>
                  <rdf:li rdf:resource="https://identifiers.org/reactome.compound/8870342"/>
                  <rdf:li rdf:resource="https://identifiers.org/reactome.compound/1131972"/>
                  <rdf:li rdf:resource="https://identifiers.org/sabiork/3120"/>
                  <rdf:li rdf:resource="https://identifiers.org/seed.compound/cpd01296"/>
                  <rdf:li rdf:resource="https://identifiers.org/seed.compound/cpd00251"/>
                </rdf:Bag>
              </bqbiol:is>
            </rdf:Description>
          </rdf:RDF>
        </annotation>
      </species>
      <species metaid="meta_M_acetone_c" sboTerm="SBO:0000247" id="M_acetone_c" name="Acetone" compartment="c" hasOnlySubstanceUnits="false" boundaryCondition="false" constant="false" fbc:charge="0" fbc:chemicalFormula="C3H6O">
        <annotation>
          <rdf:RDF xmlns:rdf="http://www.w3.org/1999/02/22-rdf-syntax-ns#" xmlns:dcterms="http://purl.org/dc/terms/" xmlns:vCard="http://www.w3.org/2001/vcard-rdf/3.0#" xmlns:vCard4="http://www.w3.org/2006/vcard/ns#" xmlns:bqbiol="http://biomodels.net/biology-qualifiers/" xmlns:bqmodel="http://biomodels.net/model-qualifiers/">
            <rdf:Description rdf:about="#meta_M_acetone_c">
              <bqbiol:is>
                <rdf:Bag>
                  <rdf:li rdf:resource="https://identifiers.org/bigg.metabolite/acetone"/>
                  <rdf:li rdf:resource="https://identifiers.org/biocyc/META:ACETONE"/>
                  <rdf:li rdf:resource="https://identifiers.org/chebi/CHEBI:2398"/>
                  <rdf:li rdf:resource="https://identifiers.org/chebi/CHEBI:13708"/>
                  <rdf:li rdf:resource="https://identifiers.org/chebi/CHEBI:15347"/>
                  <rdf:li rdf:resource="https://identifiers.org/chebi/CHEBI:78217"/>
                  <rdf:li rdf:resource="https://identifiers.org/chebi/CHEBI:40571"/>
                  <rdf:li rdf:resource="https://identifiers.org/chebi/CHEBI:22182"/>
                  <rdf:li rdf:resource="https://identifiers.org/envipath/32de3cf4-e3e6-4168-956e-32fa5ddb0ce1/compound/eec1e89a-2d3f-4a95-8d05-f3f2d87cd63e"/>
                  <rdf:li rdf:resource="https://identifiers.org/envipath/650babc9-9d68-4b73-9332-11972ca26f7b/compound/6244887a-42c5-4217-b188-a765369897f1"/>
                  <rdf:li rdf:resource="https://identifiers.org/envipath/5882df9c-dae1-4d80-a40e-db4724271456/compound/71162963-44f3-44dc-ad05-276192a69154"/>
                  <rdf:li rdf:resource="https://identifiers.org/hmdb/HMDB01659"/>
                  <rdf:li rdf:resource="https://identifiers.org/inchi_key/CSCPPACGZOOCGX-UHFFFAOYSA-N"/>
                  <rdf:li rdf:resource="https://identifiers.org/kegg.compound/C00207"/>
                  <rdf:li rdf:resource="https://identifiers.org/kegg.drug/D02311"/>
                  <rdf:li rdf:resource="https://identifiers.org/lipidmaps/LMFA12000057"/>
                  <rdf:li rdf:resource="https://identifiers.org/metanetx.chemical/MNXM398"/>
                  <rdf:li rdf:resource="https://identifiers.org/sabiork/1974"/>
                  <rdf:li rdf:resource="https://identifiers.org/seed.compound/cpd00178"/>
                </rdf:Bag>
              </bqbiol:is>
            </rdf:Description>
          </rdf:RDF>
        </annotation>
      </species>
      <species metaid="meta_M_R1coa_hs_c" sboTerm="SBO:0000247" id="M_R1coa_hs_c" name="R group 1 Coenzyme A homo sapiens" compartment="c" hasOnlySubstanceUnits="false" boundaryCondition="false" constant="false" fbc:charge="-4" fbc:chemicalFormula="XCO2C21H31N7O15P3S">
        <annotation>
          <rdf:RDF xmlns:rdf="http://www.w3.org/1999/02/22-rdf-syntax-ns#" xmlns:dcterms="http://purl.org/dc/terms/" xmlns:vCard="http://www.w3.org/2001/vcard-rdf/3.0#" xmlns:vCard4="http://www.w3.org/2006/vcard/ns#" xmlns:bqbiol="http://biomodels.net/biology-qualifiers/" xmlns:bqmodel="http://biomodels.net/model-qualifiers/">
            <rdf:Description rdf:about="#meta_M_R1coa_hs_c">
              <bqbiol:is>
                <rdf:Bag>
                  <rdf:li rdf:resource="https://identifiers.org/bigg.metabolite/R1coa_hs"/>
                  <rdf:li rdf:resource="https://identifiers.org/metanetx.chemical/MNXM5286"/>
                </rdf:Bag>
              </bqbiol:is>
            </rdf:Description>
          </rdf:RDF>
        </annotation>
      </species>
      <species metaid="meta_M_acetone_e" sboTerm="SBO:0000247" id="M_acetone_e" name="Acetone" compartment="e" hasOnlySubstanceUnits="false" boundaryCondition="false" constant="false" fbc:charge="0" fbc:chemicalFormula="C3H6O">
        <annotation>
          <rdf:RDF xmlns:rdf="http://www.w3.org/1999/02/22-rdf-syntax-ns#" xmlns:dcterms="http://purl.org/dc/terms/" xmlns:vCard="http://www.w3.org/2001/vcard-rdf/3.0#" xmlns:vCard4="http://www.w3.org/2006/vcard/ns#" xmlns:bqbiol="http://biomodels.net/biology-qualifiers/" xmlns:bqmodel="http://biomodels.net/model-qualifiers/">
            <rdf:Description rdf:about="#meta_M_acetone_e">
              <bqbiol:is>
                <rdf:Bag>
                  <rdf:li rdf:resource="https://identifiers.org/bigg.metabolite/acetone"/>
                  <rdf:li rdf:resource="https://identifiers.org/biocyc/META:ACETONE"/>
                  <rdf:li rdf:resource="https://identifiers.org/chebi/CHEBI:2398"/>
                  <rdf:li rdf:resource="https://identifiers.org/chebi/CHEBI:13708"/>
                  <rdf:li rdf:resource="https://identifiers.org/chebi/CHEBI:15347"/>
                  <rdf:li rdf:resource="https://identifiers.org/chebi/CHEBI:78217"/>
                  <rdf:li rdf:resource="https://identifiers.org/chebi/CHEBI:40571"/>
                  <rdf:li rdf:resource="https://identifiers.org/chebi/CHEBI:22182"/>
                  <rdf:li rdf:resource="https://identifiers.org/envipath/32de3cf4-e3e6-4168-956e-32fa5ddb0ce1/compound/eec1e89a-2d3f-4a95-8d05-f3f2d87cd63e"/>
                  <rdf:li rdf:resource="https://identifiers.org/envipath/650babc9-9d68-4b73-9332-11972ca26f7b/compound/6244887a-42c5-4217-b188-a765369897f1"/>
                  <rdf:li rdf:resource="https://identifiers.org/envipath/5882df9c-dae1-4d80-a40e-db4724271456/compound/71162963-44f3-44dc-ad05-276192a69154"/>
                  <rdf:li rdf:resource="https://identifiers.org/hmdb/HMDB01659"/>
                  <rdf:li rdf:resource="https://identifiers.org/inchi_key/CSCPPACGZOOCGX-UHFFFAOYSA-N"/>
                  <rdf:li rdf:resource="https://identifiers.org/kegg.compound/C00207"/>
                  <rdf:li rdf:resource="https://identifiers.org/kegg.drug/D02311"/>
                  <rdf:li rdf:resource="https://identifiers.org/lipidmaps/LMFA12000057"/>
                  <rdf:li rdf:resource="https://identifiers.org/metanetx.chemical/MNXM398"/>
                  <rdf:li rdf:resource="https://identifiers.org/sabiork/1974"/>
                  <rdf:li rdf:resource="https://identifiers.org/seed.compound/cpd00178"/>
                </rdf:Bag>
              </bqbiol:is>
            </rdf:Description>
          </rdf:RDF>
        </annotation>
      </species>
      <species metaid="meta_M_acetone_m" sboTerm="SBO:0000247" id="M_acetone_m" name="Acetone" compartment="m" hasOnlySubstanceUnits="false" boundaryCondition="false" constant="false" fbc:charge="0" fbc:chemicalFormula="C3H6O">
        <annotation>
          <rdf:RDF xmlns:rdf="http://www.w3.org/1999/02/22-rdf-syntax-ns#" xmlns:dcterms="http://purl.org/dc/terms/" xmlns:vCard="http://www.w3.org/2001/vcard-rdf/3.0#" xmlns:vCard4="http://www.w3.org/2006/vcard/ns#" xmlns:bqbiol="http://biomodels.net/biology-qualifiers/" xmlns:bqmodel="http://biomodels.net/model-qualifiers/">
            <rdf:Description rdf:about="#meta_M_acetone_m">
              <bqbiol:is>
                <rdf:Bag>
                  <rdf:li rdf:resource="https://identifiers.org/bigg.metabolite/acetone"/>
                  <rdf:li rdf:resource="https://identifiers.org/biocyc/META:ACETONE"/>
                  <rdf:li rdf:resource="https://identifiers.org/chebi/CHEBI:2398"/>
                  <rdf:li rdf:resource="https://identifiers.org/chebi/CHEBI:13708"/>
                  <rdf:li rdf:resource="https://identifiers.org/chebi/CHEBI:15347"/>
                  <rdf:li rdf:resource="https://identifiers.org/chebi/CHEBI:78217"/>
                  <rdf:li rdf:resource="https://identifiers.org/chebi/CHEBI:40571"/>
                  <rdf:li rdf:resource="https://identifiers.org/chebi/CHEBI:22182"/>
                  <rdf:li rdf:resource="https://identifiers.org/envipath/32de3cf4-e3e6-4168-956e-32fa5ddb0ce1/compound/eec1e89a-2d3f-4a95-8d05-f3f2d87cd63e"/>
                  <rdf:li rdf:resource="https://identifiers.org/envipath/650babc9-9d68-4b73-9332-11972ca26f7b/compound/6244887a-42c5-4217-b188-a765369897f1"/>
                  <rdf:li rdf:resource="https://identifiers.org/envipath/5882df9c-dae1-4d80-a40e-db4724271456/compound/71162963-44f3-44dc-ad05-276192a69154"/>
                  <rdf:li rdf:resource="https://identifiers.org/hmdb/HMDB01659"/>
                  <rdf:li rdf:resource="https://identifiers.org/inchi_key/CSCPPACGZOOCGX-UHFFFAOYSA-N"/>
                  <rdf:li rdf:resource="https://identifiers.org/kegg.compound/C00207"/>
                  <rdf:li rdf:resource="https://identifiers.org/kegg.drug/D02311"/>
                  <rdf:li rdf:resource="https://identifiers.org/lipidmaps/LMFA12000057"/>
                  <rdf:li rdf:resource="https://identifiers.org/metanetx.chemical/MNXM398"/>
                  <rdf:li rdf:resource="https://identifiers.org/sabiork/1974"/>
                  <rdf:li rdf:resource="https://identifiers.org/seed.compound/cpd00178"/>
                </rdf:Bag>
              </bqbiol:is>
            </rdf:Description>
          </rdf:RDF>
        </annotation>
      </species>
      <species metaid="meta_M_R2coa_hs_c" sboTerm="SBO:0000247" id="M_R2coa_hs_c" name="R group 2 Coenzyme A homo sapiens" compartment="c" hasOnlySubstanceUnits="false" boundaryCondition="false" constant="false" fbc:charge="-4" fbc:chemicalFormula="XCO2C21H31N7O15P3S">
        <annotation>
          <rdf:RDF xmlns:rdf="http://www.w3.org/1999/02/22-rdf-syntax-ns#" xmlns:dcterms="http://purl.org/dc/terms/" xmlns:vCard="http://www.w3.org/2001/vcard-rdf/3.0#" xmlns:vCard4="http://www.w3.org/2006/vcard/ns#" xmlns:bqbiol="http://biomodels.net/biology-qualifiers/" xmlns:bqmodel="http://biomodels.net/model-qualifiers/">
            <rdf:Description rdf:about="#meta_M_R2coa_hs_c">
              <bqbiol:is>
                <rdf:Bag>
                  <rdf:li rdf:resource="https://identifiers.org/bigg.metabolite/R2coa_hs"/>
                  <rdf:li rdf:resource="https://identifiers.org/metanetx.chemical/MNXM2278"/>
                </rdf:Bag>
              </bqbiol:is>
            </rdf:Description>
          </rdf:RDF>
        </annotation>
      </species>
      <species metaid="meta_M_adrn_c" sboTerm="SBO:0000247" id="M_adrn_c" name="Adrenic acid" compartment="c" hasOnlySubstanceUnits="false" boundaryCondition="false" constant="false" fbc:charge="-1" fbc:chemicalFormula="C22H35O2">
        <annotation>
          <rdf:RDF xmlns:rdf="http://www.w3.org/1999/02/22-rdf-syntax-ns#" xmlns:dcterms="http://purl.org/dc/terms/" xmlns:vCard="http://www.w3.org/2001/vcard-rdf/3.0#" xmlns:vCard4="http://www.w3.org/2006/vcard/ns#" xmlns:bqbiol="http://biomodels.net/biology-qualifiers/" xmlns:bqmodel="http://biomodels.net/model-qualifiers/">
            <rdf:Description rdf:about="#meta_M_adrn_c">
              <bqbiol:is>
                <rdf:Bag>
                  <rdf:li rdf:resource="https://identifiers.org/bigg.metabolite/adrn"/>
                  <rdf:li rdf:resource="https://identifiers.org/metanetx.chemical/MNXM40344"/>
                </rdf:Bag>
              </bqbiol:is>
            </rdf:Description>
          </rdf:RDF>
        </annotation>
      </species>
      <species metaid="meta_M_adrn_e" sboTerm="SBO:0000247" id="M_adrn_e" name="Adrenic acid" compartment="e" hasOnlySubstanceUnits="false" boundaryCondition="false" constant="false" fbc:charge="-1" fbc:chemicalFormula="C22H35O2">
        <annotation>
          <rdf:RDF xmlns:rdf="http://www.w3.org/1999/02/22-rdf-syntax-ns#" xmlns:dcterms="http://purl.org/dc/terms/" xmlns:vCard="http://www.w3.org/2001/vcard-rdf/3.0#" xmlns:vCard4="http://www.w3.org/2006/vcard/ns#" xmlns:bqbiol="http://biomodels.net/biology-qualifiers/" xmlns:bqmodel="http://biomodels.net/model-qualifiers/">
            <rdf:Description rdf:about="#meta_M_adrn_e">
              <bqbiol:is>
                <rdf:Bag>
                  <rdf:li rdf:resource="https://identifiers.org/bigg.metabolite/adrn"/>
                  <rdf:li rdf:resource="https://identifiers.org/metanetx.chemical/MNXM40344"/>
                </rdf:Bag>
              </bqbiol:is>
            </rdf:Description>
          </rdf:RDF>
        </annotation>
      </species>
      <species metaid="meta_M_adrncoa_c" sboTerm="SBO:0000247" id="M_adrncoa_c" name="Adrenyl coenzyme A" compartment="c" hasOnlySubstanceUnits="false" boundaryCondition="false" constant="false" fbc:charge="-4" fbc:chemicalFormula="C43H66N7O17P3S">
        <annotation>
          <rdf:RDF xmlns:rdf="http://www.w3.org/1999/02/22-rdf-syntax-ns#" xmlns:dcterms="http://purl.org/dc/terms/" xmlns:vCard="http://www.w3.org/2001/vcard-rdf/3.0#" xmlns:vCard4="http://www.w3.org/2006/vcard/ns#" xmlns:bqbiol="http://biomodels.net/biology-qualifiers/" xmlns:bqmodel="http://biomodels.net/model-qualifiers/">
            <rdf:Description rdf:about="#meta_M_adrncoa_c">
              <bqbiol:is>
                <rdf:Bag>
                  <rdf:li rdf:resource="https://identifiers.org/bigg.metabolite/adrncoa"/>
                  <rdf:li rdf:resource="https://identifiers.org/metanetx.chemical/MNXM90397"/>
                </rdf:Bag>
              </bqbiol:is>
            </rdf:Description>
          </rdf:RDF>
        </annotation>
      </species>
      <species metaid="meta_M_adrncoa_m" sboTerm="SBO:0000247" id="M_adrncoa_m" name="Adrenyl coenzyme A" compartment="m" hasOnlySubstanceUnits="false" boundaryCondition="false" constant="false" fbc:charge="-4" fbc:chemicalFormula="C43H66N7O17P3S">
        <annotation>
          <rdf:RDF xmlns:rdf="http://www.w3.org/1999/02/22-rdf-syntax-ns#" xmlns:dcterms="http://purl.org/dc/terms/" xmlns:vCard="http://www.w3.org/2001/vcard-rdf/3.0#" xmlns:vCard4="http://www.w3.org/2006/vcard/ns#" xmlns:bqbiol="http://biomodels.net/biology-qualifiers/" xmlns:bqmodel="http://biomodels.net/model-qualifiers/">
            <rdf:Description rdf:about="#meta_M_adrncoa_m">
              <bqbiol:is>
                <rdf:Bag>
                  <rdf:li rdf:resource="https://identifiers.org/bigg.metabolite/adrncoa"/>
                  <rdf:li rdf:resource="https://identifiers.org/metanetx.chemical/MNXM90397"/>
                </rdf:Bag>
              </bqbiol:is>
            </rdf:Description>
          </rdf:RDF>
        </annotation>
      </species>
      <species metaid="meta_M_Rtotal2_c" sboTerm="SBO:0000247" id="M_Rtotal2_c" name="R total 2 position" compartment="c" hasOnlySubstanceUnits="false" boundaryCondition="false" constant="false" fbc:charge="-1" fbc:chemicalFormula="CO2R2">
        <annotation>
          <rdf:RDF xmlns:rdf="http://www.w3.org/1999/02/22-rdf-syntax-ns#" xmlns:dcterms="http://purl.org/dc/terms/" xmlns:vCard="http://www.w3.org/2001/vcard-rdf/3.0#" xmlns:vCard4="http://www.w3.org/2006/vcard/ns#" xmlns:bqbiol="http://biomodels.net/biology-qualifiers/" xmlns:bqmodel="http://biomodels.net/model-qualifiers/">
            <rdf:Description rdf:about="#meta_M_Rtotal2_c">
              <bqbiol:is>
                <rdf:Bag>
                  <rdf:li rdf:resource="https://identifiers.org/bigg.metabolite/Rtotal2"/>
                  <rdf:li rdf:resource="https://identifiers.org/biocyc/META:Carboxylates"/>
                  <rdf:li rdf:resource="https://identifiers.org/biocyc/META:Monocarboxylates"/>
                  <rdf:li rdf:resource="https://identifiers.org/biocyc/META:Fatty-Acids"/>
                  <rdf:li rdf:resource="https://identifiers.org/chebi/CHEBI:25382"/>
                  <rdf:li rdf:resource="https://identifiers.org/chebi/CHEBI:13657"/>
                  <rdf:li rdf:resource="https://identifiers.org/chebi/CHEBI:35366"/>
                  <rdf:li rdf:resource="https://identifiers.org/chebi/CHEBI:4985"/>
                  <rdf:li rdf:resource="https://identifiers.org/chebi/CHEBI:24022"/>
                  <rdf:li rdf:resource="https://identifiers.org/chebi/CHEBI:13633"/>
                  <rdf:li rdf:resource="https://identifiers.org/chebi/CHEBI:13428"/>
                  <rdf:li rdf:resource="https://identifiers.org/chebi/CHEBI:13627"/>
                  <rdf:li rdf:resource="https://identifiers.org/chebi/CHEBI:28868"/>
                  <rdf:li rdf:resource="https://identifiers.org/chebi/CHEBI:25384"/>
                  <rdf:li rdf:resource="https://identifiers.org/chebi/CHEBI:24024"/>
                  <rdf:li rdf:resource="https://identifiers.org/chebi/CHEBI:13945"/>
                  <rdf:li rdf:resource="https://identifiers.org/chebi/CHEBI:3407"/>
                  <rdf:li rdf:resource="https://identifiers.org/chebi/CHEBI:23026"/>
                  <rdf:li rdf:resource="https://identifiers.org/chebi/CHEBI:13634"/>
                  <rdf:li rdf:resource="https://identifiers.org/chebi/CHEBI:58657"/>
                  <rdf:li rdf:resource="https://identifiers.org/chebi/CHEBI:29067"/>
                  <rdf:li rdf:resource="https://identifiers.org/chebi/CHEBI:35757"/>
                  <rdf:li rdf:resource="https://identifiers.org/chebi/CHEBI:23027"/>
                  <rdf:li rdf:resource="https://identifiers.org/chebi/CHEBI:13626"/>
                  <rdf:li rdf:resource="https://identifiers.org/chebi/CHEBI:4984"/>
                  <rdf:li rdf:resource="https://identifiers.org/chebi/CHEBI:33575"/>
                  <rdf:li rdf:resource="https://identifiers.org/envipath/5882df9c-dae1-4d80-a40e-db4724271456/compound/23027900-2b8d-452c-9cd4-255784677b59"/>
                  <rdf:li rdf:resource="https://identifiers.org/kegg.compound/C00060"/>
                  <rdf:li rdf:resource="https://identifiers.org/kegg.compound/C00162"/>
                  <rdf:li rdf:resource="https://identifiers.org/kegg.compound/C02403"/>
                  <rdf:li rdf:resource="https://identifiers.org/lipidmaps/LMFA01010000"/>
                  <rdf:li rdf:resource="https://identifiers.org/metanetx.chemical/MNXM72"/>
                  <rdf:li rdf:resource="https://identifiers.org/reactome.compound/1861754"/>
                  <rdf:li rdf:resource="https://identifiers.org/reactome.compound/1861779"/>
                  <rdf:li rdf:resource="https://identifiers.org/reactome.compound/1500593"/>
                  <rdf:li rdf:resource="https://identifiers.org/reactome.compound/6789319"/>
                  <rdf:li rdf:resource="https://identifiers.org/reactome.compound/6814303"/>
                  <rdf:li rdf:resource="https://identifiers.org/reactome.compound/166216"/>
                  <rdf:li rdf:resource="https://identifiers.org/reactome.compound/166213"/>
                  <rdf:li rdf:resource="https://identifiers.org/reactome.compound/426026"/>
                  <rdf:li rdf:resource="https://identifiers.org/sabiork/3036"/>
                  <rdf:li rdf:resource="https://identifiers.org/sabiork/1927"/>
                  <rdf:li rdf:resource="https://identifiers.org/seed.compound/cpd12094"/>
                  <rdf:li rdf:resource="https://identifiers.org/seed.compound/cpd19000"/>
                  <rdf:li rdf:resource="https://identifiers.org/seed.compound/cpd00049"/>
                </rdf:Bag>
              </bqbiol:is>
            </rdf:Description>
          </rdf:RDF>
        </annotation>
      </species>
      <species metaid="meta_M_adrncoa_x" sboTerm="SBO:0000247" id="M_adrncoa_x" name="Adrenyl coenzyme A" compartment="x" hasOnlySubstanceUnits="false" boundaryCondition="false" constant="false" fbc:charge="-4" fbc:chemicalFormula="C43H66N7O17P3S">
        <annotation>
          <rdf:RDF xmlns:rdf="http://www.w3.org/1999/02/22-rdf-syntax-ns#" xmlns:dcterms="http://purl.org/dc/terms/" xmlns:vCard="http://www.w3.org/2001/vcard-rdf/3.0#" xmlns:vCard4="http://www.w3.org/2006/vcard/ns#" xmlns:bqbiol="http://biomodels.net/biology-qualifiers/" xmlns:bqmodel="http://biomodels.net/model-qualifiers/">
            <rdf:Description rdf:about="#meta_M_adrncoa_x">
              <bqbiol:is>
                <rdf:Bag>
                  <rdf:li rdf:resource="https://identifiers.org/bigg.metabolite/adrncoa"/>
                  <rdf:li rdf:resource="https://identifiers.org/metanetx.chemical/MNXM90397"/>
                </rdf:Bag>
              </bqbiol:is>
            </rdf:Description>
          </rdf:RDF>
        </annotation>
      </species>
      <species metaid="meta_M_Rtotal2_e" sboTerm="SBO:0000247" id="M_Rtotal2_e" name="R total 2 position" compartment="e" hasOnlySubstanceUnits="false" boundaryCondition="false" constant="false" fbc:charge="-1" fbc:chemicalFormula="CO2R2">
        <annotation>
          <rdf:RDF xmlns:rdf="http://www.w3.org/1999/02/22-rdf-syntax-ns#" xmlns:dcterms="http://purl.org/dc/terms/" xmlns:vCard="http://www.w3.org/2001/vcard-rdf/3.0#" xmlns:vCard4="http://www.w3.org/2006/vcard/ns#" xmlns:bqbiol="http://biomodels.net/biology-qualifiers/" xmlns:bqmodel="http://biomodels.net/model-qualifiers/">
            <rdf:Description rdf:about="#meta_M_Rtotal2_e">
              <bqbiol:is>
                <rdf:Bag>
                  <rdf:li rdf:resource="https://identifiers.org/bigg.metabolite/Rtotal2"/>
                  <rdf:li rdf:resource="https://identifiers.org/biocyc/META:Carboxylates"/>
                  <rdf:li rdf:resource="https://identifiers.org/biocyc/META:Monocarboxylates"/>
                  <rdf:li rdf:resource="https://identifiers.org/biocyc/META:Fatty-Acids"/>
                  <rdf:li rdf:resource="https://identifiers.org/chebi/CHEBI:25382"/>
[truncated: 10,303,775 more chars]
